# Supplementary material for: Sustainable reference points for multispecies coral reef fisheries
Source: Nat Commun. 2023 Sep 4;14:5368. doi: 10.1038/s41467-023-41040-z (PMC10477311; doi:10.1038/s41467-023-41040-z)
Supplement: Supplementary file 4 — Supplementary Dataset 1 [file 41467_2023_41040_MOESM4_ESM.csv]

siteusite	UniqueSite	dataset	Site	Year	Site_Lat	Site_Long	Locality	Region	Management	FamBiomass_tkm2	Closure.age	Closure.size	Atoll	ReefHabitat	Depth	HardCoral	SampMethod	SampArea	TT_market_h	TT_pop_h	reserves	remote_10h	remote_20h	area_name	section	TPBiomass_tkm2	DepthCategory	coords	Prod_mgCm2d_finer	meanSize_cm	total_sp	Grav_tot	remote_20h_inhabited	scraping_potential	Larger	Contact_ID	siteyearusite	SST_dC	SSTanom_dC
7 Cut The Trench Deep (WP15) 1::1461	1461	S	7 Cut The Trench Deep (WP15) 1	2000	16.7226333	-88.07225	Belize	C	Fished	49.4577454459	NA	NA	0	Slope	12.8	NA	Standard belt transect	600	1.68333333333333	1.13333333333333	0	0	0	Belize	status	0.0381850897701149	>10m	16.7226333_-88.07225	273.197916666667	18.4252873563218	24.7273614608027	103	NA	NA	Belize	Provider 19	7 Cut The Trench Deep (WP15) 1::2000::1461	27.9097301165263	0.0380056699117025
7 Cut The Trench Shallow (WP15) 2::1462	1462	S	7 Cut The Trench Shallow (WP15) 2	2000	16.72345	-88.0741333	Belize	C	Fished	50.7610158591	NA	NA	0	Crest	1.1	NA	Standard belt transect	600	1.68333333333333	1.13333333333333	0	0	0	Belize	status	0.0365690257176471	0-4m	16.72345_-88.0741333	273.197916666667	18.4294117647059	33.9168026304107	103	NA	NA	Belize	Provider 19	7 Cut The Trench Shallow (WP15) 2::2000::1462	27.9097301165263	0.0380056699117025
Aceh 10Aceh::2393	2393	S	Aceh 10Aceh	2009	5.87792	95.35384	Indonesia	I	Restricted	143.13569536285	NA	NA	0	Slope	7	NA	Standard belt transect	500	1.45833333333333	0.075	0	0	0	Indonesia	status	0	4-10m	5.87792_95.35384	308.839666666667	12.9722222222222	158.892079096441	493.5	NA	120.7567449	Indonesia	Provider 23	Aceh 10Aceh::2009::2393	29.451030254364	0.441744645436605
Aceh 11Aceh::2394	2394	S	Aceh 11Aceh	2009	5.86718	95.26966	Indonesia	I	Restricted	110.98548382965	NA	NA	0	Slope	3.5	NA	Standard belt transect	500	1.64166666666667	0.0333333333333333	0	0	0	Indonesia	status	0.113621910608108	0-4m	5.86718_95.26966	308.839666666667	16.3541666666667	66.3630322635106	480.5	NA	45.28017006	Indonesia	Provider 23	Aceh 11Aceh::2009::2394	29.451030254364	0.441744645436605
Aceh 12Aceh::2396	2396	S	Aceh 12Aceh	2009	5.89787	95.25255	Indonesia	I	Restricted	455.7087350347	NA	NA	0	Slope	6	NA	Standard belt transect	500	1.96666666666667	0.133333333333333	0	0	0	Indonesia	status	0	4-10m	5.89787_95.25255	313.96675	16.2797619047619	152.689276129978	82	NA	61.21559116	Indonesia	Provider 23	Aceh 12Aceh::2009::2396	29.451030254364	0.441744645436605
Aceh 13Aceh::2398	2398	S	Aceh 13Aceh	2009	5.6639	95.09202	Indonesia	I	Fished	2.2795858799	NA	NA	0	Crest	6	NA	Standard belt transect	500	1.025	0.0166666666666667	0	0	0	Indonesia	status	0	4-10m	5.6639_95.09202	309.353916666667	10.8823529411765	24.2725433312488	375	NA	0	Indonesia	Provider 23	Aceh 13Aceh::2009::2398	29.451030254364	0.441744645436605
Aceh 15Aceh::2399	2399	S	Aceh 15Aceh	2009	5.84835	95.28406	Indonesia	I	Fished	77.5453589783	NA	NA	0	Slope	4	NA	Standard belt transect	500	1.4	0.0166666666666667	0	0	0	Indonesia	status	0	4-10m	5.84835_95.28406	308.581666666667	14.7321428571429	75.1761378794097	877	NA	73.94378292	Indonesia	Provider 23	Aceh 15Aceh::2009::2399	29.451030254364	0.441744645436605
Aceh 16Aceh::2401	2401	S	Aceh 16Aceh	2009	5.88585	95.25413	Indonesia	I	Restricted	111.434574299	NA	NA	0	Slope	5	NA	Standard belt transect	500	1.88333333333333	0.05	0	0	0	Indonesia	status	0	4-10m	5.88585_95.25413	313.58	15.5869565217391	111.960338076617	84	NA	287.2550046	Indonesia	Provider 23	Aceh 16Aceh::2009::2401	29.451030254364	0.441744645436605
Aceh 17Aceh::2403	2403	S	Aceh 17Aceh	2009	5.87248	95.26192	Indonesia	I	Restricted	180.9763545169	NA	NA	0	Slope	4.5	NA	Standard belt transect	500	1.64166666666667	0.0333333333333333	0	0	0	Indonesia	status	0	4-10m	5.87248_95.26192	311.202166666667	13.6165048543689	201.488357017034	480.5	NA	195.9346616	Indonesia	Provider 23	Aceh 17Aceh::2009::2403	29.451030254364	0.441744645436605
aceh 18aceh::2405	2405	S	aceh 18aceh	2009	5.77726	95.33671	Indonesia	I	Fished	46.75869320745	NA	NA	0	Slope	4	NA	Standard belt transect	500	1.16666666666667	0.0666666666666667	0	0	0	Indonesia	status	0	4-10m	5.77726_95.33671	308.065666666667	14.1129032258065	38.9955515491402	178	NA	74.70708294	Indonesia	Provider 23	aceh 18aceh::2009::2405	29.451030254364	0.441744645436605
Aceh 19Aceh::2407	2407	S	Aceh 19Aceh	2009	5.80058	95.34664	Indonesia	I	Fished	18.2727457048	NA	NA	0	Crest	2	NA	Standard belt transect	500	1.28333333333333	0.0416666666666667	0	0	0	Indonesia	status	0	0-4m	5.80058_95.34664	311.308083333333	12.25	28.7105338608142	527.5	NA	80.16161238	Indonesia	Provider 23	Aceh 19Aceh::2009::2407	29.451030254364	0.441744645436605
aceh 1aceh::2409	2409	S	aceh 1aceh	2009	5.88147	95.25631	Indonesia	I	Restricted	30.94416937015	NA	NA	0	Slope	5	NA	Standard belt transect	500	1.88333333333333	0.05	0	0	0	Indonesia	status	0	4-10m	5.88147_95.25631	310.233833333333	14.0833333333333	32.1784746246568	84	NA	169.4668805	Indonesia	Provider 23	aceh 1aceh::2009::2409	29.451030254364	0.441744645436605
Aceh 20Aceh::2411	2411	S	Aceh 20Aceh	2009	5.88679	95.25651	Indonesia	I	Restricted	73.2260812491	NA	NA	0	Slope	5	NA	Standard belt transect	250	1.96666666666667	0.133333333333333	0	0	0	Indonesia	status	0	4-10m	5.88679_95.25651	313.58	16.1160714285714	43.0258915122852	82	NA	368.9203638	Indonesia	Provider 23	Aceh 20Aceh::2009::2411	29.451030254364	0.441744645436605
aceh 21aceh::2414	2414	S	aceh 21aceh	2009	5.88277	95.24911	Indonesia	I	Restricted	64.4392287264	NA	NA	0	Slope	4	NA	Standard belt transect	500	1.88333333333333	0.05	0	0	0	Indonesia	status	0	4-10m	5.88277_95.24911	313.58	14.2957746478873	69.4614025553256	84	NA	148.563945	Indonesia	Provider 23	aceh 21aceh::2009::2414	29.451030254364	0.441744645436605
Aceh 22Aceh::2415	2415	S	Aceh 22Aceh	2009	5.88289	95.25118	Indonesia	I	Restricted	272.1718673283	NA	NA	0	Slope	4	NA	Standard belt transect	250	1.88333333333333	0.05	0	0	0	Indonesia	status	0	4-10m	5.88289_95.25118	313.58	13.8125	183.572769408034	84	NA	124.3956	Indonesia	Provider 23	Aceh 22Aceh::2009::2415	29.451030254364	0.441744645436605
Aceh 2Aceh::2417	2417	S	Aceh 2Aceh	2009	5.88102	95.26021	Indonesia	I	Restricted	108.655383863	NA	NA	0	Flat	3	NA	Standard belt transect	250	1.88333333333333	0.05	0	0	0	Indonesia	status	0	0-4m	5.88102_95.26021	310.233833333333	15.252808988764	51.7490323225099	84	NA	589.724858	Indonesia	Provider 23	Aceh 2Aceh::2009::2417	29.451030254364	0.441744645436605
Aceh 3Aceh::2419	2419	S	Aceh 3Aceh	2009	5.89492	95.25287	Indonesia	I	Restricted	24.33703029505	NA	NA	0	Slope	5	NA	Standard belt transect	500	1.96666666666667	0.133333333333333	0	0	0	Indonesia	status	0	4-10m	5.89492_95.25287	313.58	14.1666666666667	34.301373125027	82	NA	84.09391811	Indonesia	Provider 23	Aceh 3Aceh::2009::2419	29.451030254364	0.441744645436605
Aceh 4Aceh::2421	2421	S	Aceh 4Aceh	2009	5.88521	95.25435	Indonesia	I	Restricted	39.4783755375	NA	NA	0	Slope	6	NA	Standard belt transect	500	1.88333333333333	0.05	0	0	0	Indonesia	status	0	4-10m	5.88521_95.25435	313.58	14.7448979591837	128.707926898726	84	NA	60.29786839	Indonesia	Provider 23	Aceh 4Aceh::2009::2421	29.451030254364	0.441744645436605
Aceh 6Aceh::2424	2424	S	Aceh 6Aceh	2009	5.66782	95.12632	Indonesia	I	Fished	15.65936225285	NA	NA	0	Crest	7	NA	Standard belt transect	500	0.933333333333333	0.0166666666666667	0	0	0	Indonesia	status	0	4-10m	5.66782_95.12632	309.353916666667	13.6428571428571	147.61001267633	567	NA	47.45230621	Indonesia	Provider 23	Aceh 6Aceh::2009::2424	29.451030254364	0.441744645436605
Aceh 7Aceh::2425	2425	S	Aceh 7Aceh	2009	5.89527	95.25436	Indonesia	I	Restricted	23.8660529647	NA	NA	0	Slope	5	NA	Standard belt transect	500	1.96666666666667	0.133333333333333	0	0	0	Indonesia	status	0	4-10m	5.89527_95.25436	313.58	13.1372549019608	43.9110527127408	82	NA	60.60012306	Indonesia	Provider 23	Aceh 7Aceh::2009::2425	29.451030254364	0.441744645436605
Aceh 8Aceh::2427	2427	S	Aceh 8Aceh	2009	5.89083	95.25436	Indonesia	I	Restricted	163.63153008675	NA	NA	0	Slope	7	NA	Standard belt transect	500	1.96666666666667	0.133333333333333	0	0	0	Indonesia	status	0.0611402407222222	4-10m	5.89083_95.25436	313.58	18.75	171.572078005927	82	NA	128.2548678	Indonesia	Provider 23	Aceh 8Aceh::2009::2427	29.451030254364	0.441744645436605
Aceh 9Aceh::2429	2429	S	Aceh 9Aceh	2009	5.82587	95.37793	Indonesia	I	Restricted	19.58161338935	NA	NA	0	Slope	6	NA	Standard belt transect	500	1.51666666666667	0.133333333333333	0	0	0	Indonesia	status	0	4-10m	5.82587_95.37793	314.153166666667	12.8472222222222	57.1075131718405	110	NA	92.0185893	Indonesia	Provider 23	Aceh 9Aceh::2009::2429	29.451030254364	0.441744645436605
Acuario 3::1463	1463	S	Acuario 3	1999	21.7940667	-84.51555	Cuba	C	Restricted	47.5706054391833	NA	NA	0	Slope	9	NA	Standard belt transect	600	2.125	0.1	0	0	0	Cuba	status	0	4-10m	21.7940667_-84.51555	267.737083333333	20.03125	29.9103149426092	69.5	NA	NA	Cuba	Provider 19	Acuario 3::1999::1463	27.8001413345337	-0.000784079233805339
AGU-001::7640	7640	S	AGU-001	2005	14.84937	145.57213	Commonwealth of the Northern Mariana Islands	P	Fished	53.4773465204	NA	NA	0	Slope	15	NA	Standard belt transect	600	3.05	0.633333333333333	0	0	0	NA	status	0	>10m	14.84937_145.57213	144.863666666667	22.443532700158	172.72733550003	4	NA	60.76399758	Northern Mariana Islands	Provider 2	AGU-001::2005::7640	28.7578914960225	0.246441841125488
AGU-002::7642	7642	S	AGU-002	2009	14.84773	145.53667	Commonwealth of the Northern Mariana Islands	P	Fished	13.42701904175	NA	NA	0	Slope	11	22.28333333	Standard belt transect	400	3.24166666666667	0.741666666666667	0	0	0	NA	status	0	>10m	14.84773_145.53667	144.863666666667	14.4853863867153	17.7473000693905	3.5	NA	74.32109859	Northern Mariana Islands	Provider 2	AGU-002::2009::7642	28.7578914960225	0.246441841125488
AGU-003::7645	7645	S	AGU-003	2009	14.85975	145.55557	Commonwealth of the Northern Mariana Islands	P	Fished	28.0535657566	NA	NA	0	Slope	14	21.37244898	Standard belt transect	400	3.24166666666667	0.741666666666667	0	0	0	NA	status	0	>10m	14.85975_145.55557	144.863666666667	16.9805050829667	82.1814684248796	3.5	NA	146.7729502	Northern Mariana Islands	Provider 2	AGU-003::2009::7645	28.7578914960225	0.246441841125488
Ahunui::9426	9426	S	Ahunui	2013	-19.650017	-140.434983	French Polynesia	P	Fished	205.2526653624	NA	NA	1	Slope	10	50	Distance sampling	500	46.0083333333333	0.133333333333333	0	0	0	French Polynesia	status	1.61737950151579	>10m	-19.650017_-140.434983	145.104916666667	20.5106382978723	73.8139034543794	0	0	155.4700958	French Polynesia	Provider 18	Ahunui::2013::9426	25.9092394510905	0.291488329569499
Ahunui::9427	9427	S	Ahunui	2013	-19.637717	-140.439933	French Polynesia	P	Fished	138.6727051444	NA	NA	1	Slope	10	70.7865	Distance sampling	500	46.0083333333333	0.133333333333333	0	0	0	French Polynesia	status	0.57440835059633	>10m	-19.637717_-140.439933	143.566333333333	20.9905660377358	87.2900134691409	0	0	278.0738454	French Polynesia	Provider 18	Ahunui::2013::9427	25.9092394510905	0.291488329569499
Ahunui::9428	9428	S	Ahunui	2013	-19.632133	-140.43925	French Polynesia	P	Fished	959.8084124227	NA	NA	1	Slope	10	70.7865	Distance sampling	500	46.0083333333333	0.133333333333333	0	0	0	French Polynesia	status	2.37657668072626	>10m	-19.632133_-140.43925	143.566333333333	28.2559523809524	89.1543392457902	0	0	199.1748903	French Polynesia	Provider 18	Ahunui::2013::9428	25.9092394510905	0.291488329569499
Ahunui::9429	9429	S	Ahunui	2013	-19.618	-140.431	French Polynesia	P	Fished	37.5669600553	NA	NA	1	Slope	6.25	89.6732	Distance sampling	500	46.0083333333333	0.133333333333333	0	0	0	French Polynesia	status	0	4-10m	-19.618_-140.431	137.038516666667	17.4492753623188	44.7769651277989	0	0	28.579875	French Polynesia	Provider 18	Ahunui::2013::9429	25.9092394510905	0.291488329569499
Ahunui::9430	9430	S	Ahunui	2013	-19.607717	-140.417167	French Polynesia	P	Fished	179.3342829886	NA	NA	1	Slope	7.2	65.0563	Distance sampling	500	45.9333333333333	0.133333333333333	0	0	0	French Polynesia	status	1.82567285628455	4-10m	-19.607717_-140.417167	137.038516666667	22.135593220339	112.694657662083	0	0	89.32611052	French Polynesia	Provider 18	Ahunui::2013::9430	25.9092394510905	0.291488329569499
AhusFished1::567	567	S	AhusFished1	2012	-1.947517	147.137533	Papua New Guinea	P	Fished	30.13068102595	NA	NA	0	Slope	3	NA	Standard belt transect	900	1.65416666666667	0.1125	0	0	0	Papua New Guinea	status	0	0-4m	-1.947517_147.137533	273.205583333333	19.3050847457627	32.2165993126015	38.25	NA	188.0580304	Papua New Guinea	Provider 12	AhusFished1::2012::567	29.7667883237203	0.620092550913493
AhusFished2::569	569	S	AhusFished2	2012	-1.947183	147.133217	Papua New Guinea	P	Fished	12.9420402835333	NA	NA	0	Slope	3	NA	Standard belt transect	900	1.65416666666667	0.1125	0	0	0	Papua New Guinea	status	0	0-4m	-1.947183_147.133217	273.205583333333	18.75	128.911307070955	38.25	NA	130.5920262	Papua New Guinea	Provider 12	AhusFished2::2012::569	29.7667883237203	0.620092550913493
AhusFished3::571	571	S	AhusFished3	2012	-1.9405	147.082167	Papua New Guinea	P	Fished	22.8369355312333	NA	NA	0	Lagoon_Back reef	3	NA	Standard belt transect	900	2.07222222222222	0.222222222222222	0	0	0	Papua New Guinea	status	0	0-4m	-1.9405_147.082167	269.242333333333	16.4	20.472359452043	4.66666666666667	NA	377.988263	Papua New Guinea	Provider 12	AhusFished3::2012::571	29.7667883237203	0.620092550913493
AhusFished4::573	573	S	AhusFished4	2009	-1.940906	147.129614	Papua New Guinea	P	Fished	14.9824361639667	NA	NA	0	Slope	3	NA	Standard belt transect	1500	1.65416666666667	0.1125	0	0	0	Papua New Guinea	status	0	0-4m	-1.940906_147.129614	269.242333333333	14.2300884955752	72.6956042232664	38.25	NA	146.2018841	Papua New Guinea	Provider 12	AhusFished4::2009::573	29.7667883237203	0.620092550913493
AhusFished5::575	575	S	AhusFished5	2009	-1.942006	147.129517	Papua New Guinea	P	Fished	16.6307731087833	NA	NA	0	Lagoon_Back reef	3	NA	Standard belt transect	1500	1.65416666666667	0.1125	0	0	0	Papua New Guinea	status	0	0-4m	-1.942006_147.129517	269.242333333333	13.4402985074627	106.027922912101	38.25	NA	212.2792594	Papua New Guinea	Provider 12	AhusFished5::2009::575	29.7667883237203	0.620092550913493
AhusTambu1::577	577	S	AhusTambu1	2009	-1.941333	147.093333	Papua New Guinea	P	Restricted	10.28031191365	NA	NA	0	Lagoon_Back reef	3	NA	Standard belt transect	1500	2.325	0.0833333333333333	0	0	0	Papua New Guinea	status	0	0-4m	-1.941333_147.093333	269.242333333333	13.6543209876543	78.5847749125674	5	NA	159.1231729	Papua New Guinea	Provider 12	AhusTambu1::2009::577	29.7667883237203	0.620092550913493
AhusTambu2::581	581	S	AhusTambu2	2009	-1.9425	147.088167	Papua New Guinea	P	Restricted	10.5657744400833	NA	NA	0	Lagoon_Back reef	3	NA	Standard belt transect	1500	2.325	0.0833333333333333	0	0	0	Papua New Guinea	status	0	0-4m	-1.9425_147.088167	269.242333333333	13.7727272727273	65.7494763469051	5	NA	167.1269097	Papua New Guinea	Provider 12	AhusTambu2::2009::581	29.7667883237203	0.620092550913493
Akumal: Dicks 4::1464	1464	S	Akumal: Dicks 4	1999	20.3998	-87.30598	Mexico	C	Fished	44.250627168	NA	NA	0	Slope	9	NA	Standard belt transect	180	5.4	0.166666666666667	0	0	0	Mexico	status	0	4-10m	20.3998_-87.30598	599.541416666667	18.2586206896552	18.1602852526403	99	NA	NA	Mexico	Provider 19	Akumal: Dicks 4::1999::1464	27.8001413345337	-0.000784079233805339
Akumal: M�dia Luna 710::1465	1465	S	Akumal: M�dia Luna 710	1999	20.40219	-87.30298	Mexico	C	Fished	27.3139541643333	NA	NA	0	Slope	10.3	NA	Standard belt transect	180	5.4	0.166666666666667	0	0	0	Mexico	status	0	>10m	20.40219_-87.30298	599.541416666667	16.9285714285714	18.8349647580812	99	NA	NA	Mexico	Provider 19	Akumal: M�dia Luna 710::1999::1465	27.8001413345337	-0.000784079233805339
AKUMANL NTE 1::2901	2901	S	AKUMANL NTE 1	2006	20.421915	-87.293238	Mexico	C	Fished	97.80090440978	NA	NA	0	Slope	15	NA	Standard belt transect	1250	5.4	0.166666666666667	0	0	0	Mexico	status	0	>10m	20.421915_-87.293238	633.2435	23.0369127516779	39.8648131381468	99	NA	118.0014687	Mexico	Provider 25	AKUMANL NTE 1::2006::2901	27.8001413345337	-0.000784079233805339
AKUMANL SUR 2::2902	2902	S	AKUMANL SUR 2	2006	20.412112	-87.299472	Mexico	C	Fished	54.118807352125	NA	NA	0	Slope	15	NA	Standard belt transect	1000	5.4	0.166666666666667	0	0	0	Mexico	status	0	>10m	20.412112_-87.299472	599.541416666667	22.4152542372881	46.0948729191081	99	NA	118.103109	Mexico	Provider 25	AKUMANL SUR 2::2006::2902	27.8001413345337	-0.000784079233805339
Aliz� Plage REA084421::5338	5338	S	Aliz� Plage REA084421	2008	-21.34558	55.47233	Reunion	I	Fished	6.72261141023333	NA	NA	0	Flat	1	NA	Standard belt transect	750	1.84166666666667	0.075	0	0	0	Réunion (France)	status	0	0-4m	-21.34558_55.47233	244.12575	12.2156862745098	52.7047978861532	285	NA	8.455661591	Reunion	Provider 8	Aliz� Plage REA084421::2008::5338	26.1267641385396	0.677417119344076
Aliz� Plage REA084422::5339	5339	S	Aliz� Plage REA084422	2008	-21.34857	55.47102	Reunion	I	Fished	9.1661335327	NA	NA	0	Slope	12	NA	Standard belt transect	750	1.84166666666667	0.075	0	0	0	Réunion (France)	status	0	>10m	-21.34857_55.47102	242.883416666667	13	39.2508079542496	285	NA	0	Reunion	Provider 8	Aliz� Plage REA084422::2008::5339	26.1267641385396	0.677417119344076
AlSawdiIsland::621	621	S	AlSawdiIsland	2008	17.472336	55.608739	Oman	I	Fished	44.1666422579375	NA	NA	0	Slope	5	NA	Standard belt transect	1200	30.85	1.71666666666667	0	0	0	Oman	status	0	4-10m	17.472336_55.608739	4941.26333333333	15.7575757575758	14.673456650472	2	0	0	Oman	Provider 12	AlSawdiIsland::2008::621	27.186088403066	0.480478445688883
Amana1::8837	8837	S	Amana1	2011	-8.7109	39.46088333	Tanzania	I	Fished	10.29475	NA	NA	0	Lagoon_Back reef	2	NA	Standard belt transect	500	5.68333333333333	0.316666666666667	0	0	0	Tanzania	status	NA	0-4m	-8.7109_39.46088333	656.620583333333	NA	NA	64	NA	NA	Tanzania	Provider 17	Amana1::2011::8837	28.0632195472717	0.502317905426025
Amana2::8838	8838	S	Amana2	2011	-8.701666667	39.46366667	Tanzania	I	Fished	19.15	NA	NA	0	Lagoon_Back reef	2	NA	Standard belt transect	500	5.68333333333333	0.316666666666667	0	0	0	Tanzania	status	NA	0-4m	-8.701666667_39.46366667	579.368083333333	NA	NA	64	NA	NA	Tanzania	Provider 17	Amana2::2011::8838	28.0632195472717	0.502317905426025
Amana3::8839	8839	S	Amana3	2011	-8.700466667	39.46021667	Tanzania	I	Fished	23.248	NA	NA	0	Lagoon_Back reef	2	NA	Standard belt transect	500	5.68333333333333	0.316666666666667	0	0	0	Tanzania	status	NA	0-4m	-8.700466667_39.46021667	579.368083333333	NA	NA	64	NA	NA	Tanzania	Provider 17	Amana3::2011::8839	28.0632195472717	0.502317905426025
Ambatobe::8840	8840	S	Ambatobe	2008	-23.42	43.65	Madagascar	I	Fished	0.33	NA	NA	0	Flat	2	NA	Standard belt transect	1000	0.491666666666667	0.316666666666667	0	0	0	Madagascar	status	NA	0-4m	-23.42_43.65	2044.6625	NA	NA	172	NA	NA	Madagascar	Provider 17	Ambatobe::2008::8840	26.1013876597087	0.402493794759115
Anc�n (cresta) 671::1466	1466	S	Anc�n (cresta) 671	2001	21.7130667	-79.9943333	Cuba	C	Fished	78.1131615155	NA	NA	0	Crest	2.5	NA	Standard belt transect	600	1.7	0.075	0	0	0	Cuba	status	0	0-4m	21.7130667_-79.9943333	292.352666666667	21.9787234042553	27.0529702181146	212	NA	NA	Cuba	Provider 19	Anc�n (cresta) 671::2001::1466	28.095117410024	0.124471664428711
Anc�n (profundo) 673::1467	1467	S	Anc�n (profundo) 673	2001	21.7142167	-79.9995167	Cuba	C	Fished	13.4071957733	NA	NA	0	Slope	9	NA	Standard belt transect	600	1.7	0.075	0	0	0	Cuba	status	0	4-10m	21.7142167_-79.9995167	292.352666666667	18.7258064516129	14.8112036143705	212	NA	NA	Cuba	Provider 19	Anc�n (profundo) 673::2001::1467	28.095117410024	0.124471664428711
Andrano::8841	8841	S	Andrano	2009	-18.55	43.9	Madagascar	I	Fished	95.235	NA	NA	0	Slope	2	NA	Standard belt transect	500	10.8666666666667	1.24166666666667	0	0	0	Madagascar	status	NA	0-4m	-18.55_43.9	389.965666666667	NA	NA	24	NA	NA	Madagascar	Provider 17	Andrano::2009::8841	27.5460206667582	0.492612679799398
Andrivamaike 38K::2322	2322	S	Andrivamaike 38K	2008	-22.07560975	43.15430341	Madagascar	I	Fished	195.5815374635	NA	NA	0	Bank	20	NA	Standard belt transect	200	4.69166666666667	0.466666666666667	0	0	0	Madagascar	status	0	>10m	-22.07560975_43.15430341	318.312583333333	19.0217391304348	27.8302051771355	28.5	NA	NA	Madagascar	Provider 22	Andrivamaike 38K::2008::2322	26.1013876597087	0.402493794759115
Angel's Window::4	4	S	Angel's Window	2007	1.50178861	125.261555	Indonesia	P	Fished	67.2194975598667	NA	NA	0	Slope	8	NA	Standard belt transect	750	2.09583333333333	0.2	0	0	0	Indonesia	status	0	4-10m	1.50178861_125.261555	268.233083333333	21.0365853658537	99.2272583603309	86.25	NA	115.1378998	Indonesia	Provider 4	Angel's Window::2007::4	29.5276883443197	0.564831733703613
Ankaokaoke 38K::2323	2323	S	Ankaokaoke 38K	2008	-22.13956712	43.23253514	Madagascar	I	Fished	97.4701146663	NA	NA	0	Slope	6	NA	Standard belt transect	200	4.55555555555555	0.15	0	0	0	Madagascar	status	0	4-10m	-22.13956712_43.23253514	316.661666666667	16.3888888888889	58.4748650065073	32.3333333333333	NA	0	Madagascar	Provider 22	Ankaokaoke 38K::2008::2323	26.1013876597087	0.402493794759115
Ankarandalahy 38K::2324	2324	S	Ankarandalahy 38K	2008	-21.98327234	43.2369661	Madagascar	I	Fished	34.20269775835	NA	NA	0	Slope	4	NA	Standard belt transect	400	4.93888888888888	0.266666666666667	0	0	0	Madagascar	status	0	4-10m	-21.98327234_43.2369661	329.6915	20.2272727272727	10.870629554073	52.3333333333333	NA	0	Madagascar	Provider 22	Ankarandalahy 38K::2008::2324	26.1013876597087	0.402493794759115
Ankarea::8844	8844	S	Ankarea	2011	-12.84453333	48.57261667	Madagascar	I	Fished	76.83	NA	NA	0	Flat	2	NA	Standard belt transect	500	3.85833333333333	0.7	0	0	0	Madagascar	status	NA	0-4m	-12.84453333_48.57261667	266.30175	NA	NA	20.75	NA	NA	Madagascar	Provider 17	Ankarea::2011::8844	28.1139295895894	0.542983373006185
Ankolatse::8845	8845	S	Ankolatse	2008	-23.4	43.64	Madagascar	I	Fished	1.22425	NA	NA	0	Flat	2	NA	Standard belt transect	1000	0.616666666666667	0.25	0	0	0	Madagascar	status	NA	0-4m	-23.4_43.64	1025.58516666667	NA	NA	181.75	NA	NA	Madagascar	Provider 17	Ankolatse::2008::8845	26.1013876597087	0.402493794759115
Anse Jambette::M_NA	M_NA	M	Anse Jambette	2011	13.91468	-61.0676	St Lucia	C	UnfishedHigh	49.2152913249	18	5	0	Slope	12.7	22	Standard belt transect	120	0.516666666666667	0.0166666666666667	1	0	0	NA	benchmark	NA	>10m	13.91468_-61.0676	259.9815	NA	NA	805	NA	NA	St Lucia	Provider 15	Anse Jambette::2011::M_NA	28.6255362828573	1.14841651916504
Anse Raie 1PatchReef::8846	8846	S	Anse Raie 1PatchReef	2004	-19.9877	57.64045	Mauritius	I	Fished	1.02375	NA	NA	0	Lagoon_Back reef	2	NA	Standard belt transect	500	1.00833333333333	0.0666666666666667	0	0	0	Mauritius	status	NA	0-4m	-19.9877_57.64045	222.16	NA	NA	1047.5	NA	NA	Mauritius	Provider 17	Anse Raie 1PatchReef::2004::8846	25.7843333880107	0.644274234771729
Anse Raie 2Backreef::8847	8847	S	Anse Raie 2Backreef	2004	-19.97968	57.64338	Mauritius	I	Fished	3.82275	NA	NA	0	Lagoon_Back reef	2	NA	Standard belt transect	500	0.983333333333333	0.116666666666667	0	0	0	Mauritius	status	NA	0-4m	-19.97968_57.64338	221.6445	NA	NA	525	NA	NA	Mauritius	Provider 17	Anse Raie 2Backreef::2004::8847	25.7843333880107	0.644274234771729
Antanimora::8849	8849	S	Antanimora	2009	-13.92	47.67	Madagascar	I	Fished	36.23	NA	NA	0	Flat	2	NA	Standard belt transect	500	7.01666666666667	0.608333333333333	0	0	0	Madagascar	status	NA	0-4m	-13.92_47.67	296.256833333333	NA	NA	23	NA	NA	Madagascar	Provider 17	Antanimora::2009::8849	28.2452774047852	0.563256581624349
Ant�n Chico (cresta) 663::1468	1468	S	Ant�n Chico (cresta) 663	2001	22.425	-78.0408333	Cuba	C	Fished	49.4270914748	NA	NA	0	Crest	2.5	NA	Standard belt transect	600	3.30555555555555	0.666666666666667	0	0	0	Cuba	status	0	0-4m	22.425_-78.0408333	703.193166666667	21.1666666666667	34.2577214838979	60	NA	NA	Cuba	Provider 19	Ant�n Chico (cresta) 663::2001::1468	28.0845850308736	0.172017097473145
Aquarium 5::1469	1469	S	Aquarium 5	1999	17.2259667	-87.605	Belize	C	Fished	71.7954106059	NA	NA	1	Slope	7.7	NA	Standard belt transect	600	3.43333333333333	1.25	0	0	0	Belize	status	0.0573579374125	4-10m	17.2259667_-87.605	286.257	21.18125	25.1210314411353	57	NA	NA	Belize	Provider 19	Aquarium 5::1999::1469	27.9097301165263	0.0380056699117025
Arrecife Frustrado 6::1470	1470	S	Arrecife Frustrado 6	2001	20.6441667	-78.6576833	Cuba	C	Fished	109.5056367752	NA	NA	0	Slope	9	NA	Standard belt transect	300	4.85833333333333	0.475	0	0	0	Cuba	status	0	4-10m	20.6441667_-78.6576833	2693.67416666667	21.8636363636364	17.5182997024324	33.5	NA	NA	Cuba	Provider 19	Arrecife Frustrado 6::2001::1470	28.095117410024	0.124471664428711
Arrecifes Mulatas Centro (cresta) 7::1471	1471	S	Arrecifes Mulatas Centro (cresta) 7	2001	21.6666833	-79.9443	Cuba	C	Fished	123.6803631609	NA	NA	0	Crest	2.5	NA	Standard belt transect	600	2.15	0.516666666666667	0	0	0	Cuba	status	0.0185021856309524	0-4m	21.6666833_-79.9443	708.88975	20.3154761904762	22.5678341956932	112	NA	NA	Cuba	Provider 19	Arrecifes Mulatas Centro (cresta) 7::2001::1471	28.095117410024	0.124471664428711
Arrecifes Mulatas Centro (profundo) 8::1472	1472	S	Arrecifes Mulatas Centro (profundo) 8	2001	21.66865	-79.9496667	Cuba	C	Fished	94.7006377573	NA	NA	0	Slope	9	NA	Standard belt transect	600	2.15	0.516666666666667	0	0	0	Cuba	status	0	4-10m	21.66865_-79.9496667	616.029166666667	22.3085106382979	45.3854300789958	112	NA	NA	Cuba	Provider 19	Arrecifes Mulatas Centro (profundo) 8::2001::1472	28.095117410024	0.124471664428711
Arrecifes Mulatas Este (cresta) 9::1473	1473	S	Arrecifes Mulatas Este (cresta) 9	2001	21.6569667	-79.9281333	Cuba	C	Fished	133.8209620106	NA	NA	0	Crest	2.5	NA	Standard belt transect	600	2.15	0.516666666666667	0	0	0	Cuba	status	0	0-4m	21.6569667_-79.9281333	708.88975	19.8421052631579	20.6297390382735	112	NA	NA	Cuba	Provider 19	Arrecifes Mulatas Este (cresta) 9::2001::1473	28.095117410024	0.124471664428711
Arrecifes Mulatas Este (profundo) 10::1474	1474	S	Arrecifes Mulatas Este (profundo) 10	2001	21.6533333	-79.92775	Cuba	C	Fished	87.3801334189	NA	NA	0	Slope	9	NA	Standard belt transect	600	2.15	0.516666666666667	0	0	0	Cuba	status	0.0419552619302326	4-10m	21.6533333_-79.92775	749.674916666667	22.296511627907	142.541255864355	112	NA	NA	Cuba	Provider 19	Arrecifes Mulatas Este (profundo) 10::2001::1474	28.095117410024	0.124471664428711
Ashmore Reef 3::3345	3345	S	Ashmore Reef 3	2009	-12.2906	123.12121	Australia	P	Restricted	120.739549192333	NA	NA	1	Slope	3	NA	Standard belt transect	750	14.15	8.61666666666667	0	0	0	Australia	status	0.143536855643836	0-4m	-12.2906_123.12121	406.704666666667	19.5159817351598	63.5737927100486	2	NA	123.4706534	Australia	Provider 5	Ashmore Reef 3::2009::3345	29.1548736890157	0.740830421447754
Ashmore Reef 4::3347	3347	S	Ashmore Reef 4	2009	-12.26632	122.96191	Australia	P	Restricted	290.368475586067	NA	NA	1	Slope	3	NA	Standard belt transect	750	14.15	8.25833333333333	0	0	0	Australia	status	0.322671274144608	0-4m	-12.26632_122.96191	382.736416666667	27.6838235294118	65.3723095376678	2.5	NA	436.9769385	Australia	Provider 5	Ashmore Reef 4::2009::3347	29.1548736890157	0.740830421447754
Ashmore Reef 5::3349	3349	S	Ashmore Reef 5	2009	-12.25448	123.15689	Australia	P	Restricted	149.790624858667	NA	NA	1	Slope	3	NA	Standard belt transect	750	14.15	8.7	0	0	0	Australia	status	0.0793715191017964	0-4m	-12.25448_123.15689	381.26725	19.6204819277108	97.0574804614495	2	NA	165.996604	Australia	Provider 5	Ashmore Reef 5::2009::3349	29.1548736890157	0.740830421447754
Ashmore Reef 6::3351	3351	S	Ashmore Reef 6	2009	-12.18414	123.10569	Australia	P	Restricted	43.2316816424	NA	NA	1	Slope	3	NA	Standard belt transect	750	13.6	8.06666666666667	0	0	0	Australia	status	0.0133402646313131	0-4m	-12.18414_123.10569	376.221416666667	16.7575757575758	74.6318154737114	3	NA	78.37715178	Australia	Provider 5	Ashmore Reef 6::2009::3351	29.1548736890157	0.740830421447754
Ashmore Reef 7::3353	3353	S	Ashmore Reef 7	2009	-12.23083	122.99752	Australia	P	Restricted	49.8059688568333	NA	NA	1	Lagoon_Back reef	3	NA	Standard belt transect	750	13.825	8.075	0	0	0	Australia	status	0.0216045980242826	0-4m	-12.23083_122.99752	386.847083333333	16.6953642384106	99.0226069454885	3	NA	142.0697321	Australia	Provider 5	Ashmore Reef 7::2009::3353	29.1548736890157	0.740830421447754
Ashmore Reef 8::3355	3355	S	Ashmore Reef 8	2009	-12.20062	123.08286	Australia	P	Restricted	20.5188576268667	NA	NA	1	Lagoon_Back reef	3	NA	Standard belt transect	750	13.6	7.98333333333333	0	0	0	Australia	status	0	0-4m	-12.20062_123.08286	375.735583333333	16.1413043478261	44.4077266271736	3	NA	23.69145	Australia	Provider 5	Ashmore Reef 8::2009::3355	29.1548736890157	0.740830421447754
Astrolabe::9479	9479	S	Astrolabe	2012	-19.8943	165.8284	New Caledonia	P	Fished	720.5497389841	NA	NA	1	Slope	10	39.4926	Distance sampling	500	11.4333333333333	3.9	0	0	0	New Caledonia (France)	status	3.78820582613068	>10m	-19.8943_165.8284	317.695083333333	28.814371257485	116.797746407316	1	NA	525.6588051	New Caledonia	Provider 18	Astrolabe::2012::9479	25.2913486162821	0.333428700764974
Astrolabe::9480	9480	S	Astrolabe	2012	-19.883867	165.526267	New Caledonia	P	Fished	484.1092989399	NA	NA	1	Slope	10	6.151	Distance sampling	500	11.0916666666667	4.85833333333333	0	0	0	New Caledonia (France)	status	2.88089528145625	>10m	-19.883867_165.526267	318.547916666667	26.2828947368421	82.6534361704812	1	NA	784.108824	New Caledonia	Provider 18	Astrolabe::2012::9480	25.2913486162821	0.333428700764974
Astrolabe::9481	9481	S	Astrolabe	2012	-19.882683	165.826417	New Caledonia	P	Fished	286.0549271571	NA	NA	1	Lagoon_Back reef	6	26.0968	Distance sampling	500	11.4333333333333	3.9	0	0	0	New Caledonia (France)	status	2.15727657786792	4-10m	-19.882683_165.826417	317.185666666667	29.7722772277228	66.9767750771802	1	NA	389.3816328	New Caledonia	Provider 18	Astrolabe::2012::9481	25.2913486162821	0.333428700764974
Astrolabe::9482	9482	S	Astrolabe	2012	-19.880383	165.835383	New Caledonia	P	Fished	781.7438382924	NA	NA	1	Lagoon_Back reef	6.15	28.8563	Distance sampling	500	11.4333333333333	3.9	0	0	0	New Caledonia (France)	status	4.54900560984375	4-10m	-19.880383_165.835383	317.185666666667	30.3563218390805	100.382989959843	1	NA	465.1368452	New Caledonia	Provider 18	Astrolabe::2012::9482	25.2913486162821	0.333428700764974
Astrolabe::9483	9483	S	Astrolabe	2012	-19.877617	165.536033	New Caledonia	P	Fished	469.8321254176	NA	NA	1	Lagoon_Back reef	6	14.9859	Distance sampling	500	11.0916666666667	4.85833333333333	0	0	0	New Caledonia (France)	status	2.74155998130556	4-10m	-19.877617_165.536033	315.093666666667	30.953125	106.082640937207	1	NA	702.9890557	New Caledonia	Provider 18	Astrolabe::2012::9483	25.2913486162821	0.333428700764974
Astrolabe::9484	9484	S	Astrolabe	2012	-19.868383	165.5409	New Caledonia	P	Fished	258.1298728965	NA	NA	1	Lagoon_Back reef	6	17.1548	Distance sampling	500	11.0916666666667	4.85833333333333	0	0	0	New Caledonia (France)	status	1.74179882008824	4-10m	-19.868383_165.5409	310.8815	31.4545454545455	183.800019723382	1	NA	280.0895781	New Caledonia	Provider 18	Astrolabe::2012::9484	25.2913486162821	0.333428700764974
Astrolabe::9485	9485	S	Astrolabe	2012	-19.857267	165.8475	New Caledonia	P	Fished	168.804971846	NA	NA	1	Slope	4.96	41.5139	Distance sampling	500	11.4333333333333	3.9	0	0	0	New Caledonia (France)	status	4.95308598531579	4-10m	-19.857267_165.8475	310.991916666667	25.537037037037	83.9391916393699	1	NA	401.1753418	New Caledonia	Provider 18	Astrolabe::2012::9485	25.2913486162821	0.333428700764974
Astrolabe::9486	9486	S	Astrolabe	2012	-19.8562	165.842517	New Caledonia	P	Fished	546.3537058379	NA	NA	1	Lagoon_Back reef	8.035	11.5066	Distance sampling	500	11.4333333333333	3.9	0	0	0	New Caledonia (France)	status	5.18393586853901	4-10m	-19.8562_165.842517	310.991916666667	31.3560606060606	141.716651759229	1	NA	407.6012411	New Caledonia	Provider 18	Astrolabe::2012::9486	25.2913486162821	0.333428700764974
Astrolabe::9487	9487	S	Astrolabe	2012	-19.85315	165.8395	New Caledonia	P	Fished	182.6537217563	NA	NA	1	Lagoon_Back reef	10.73	47.7502	Distance sampling	500	11.4333333333333	3.9	0	0	0	New Caledonia (France)	status	1.94340440313265	>10m	-19.85315_165.8395	316.480833333333	26.1276595744681	104.776653867567	1	NA	223.6272975	New Caledonia	Provider 18	Astrolabe::2012::9487	25.2913486162821	0.333428700764974
Astrolabe::9488	9488	S	Astrolabe	2012	-19.8193	165.588983	New Caledonia	P	Fished	153.9137806426	NA	NA	1	Lagoon_Back reef	1.55	5.5329	Distance sampling	500	11.45	5.05	0	0	0	New Caledonia (France)	status	0	0-4m	-19.8193_165.588983	311.790416666667	22.4827586206897	46.111484798436	1	NA	466.5020024	New Caledonia	Provider 18	Astrolabe::2012::9488	25.2913486162821	0.333428700764974
Astrolabe::9489	9489	S	Astrolabe	2012	-19.81665	165.59805	New Caledonia	P	Fished	408.6890244115	NA	NA	1	Lagoon_Back reef	7.5	8.1104	Distance sampling	500	11.45	5.05	0	0	0	New Caledonia (France)	status	1.79383152314706	4-10m	-19.81665_165.59805	311.790416666667	29.304347826087	95.8096283505837	1	NA	233.3473383	New Caledonia	Provider 18	Astrolabe::2012::9489	25.2913486162821	0.333428700764974
Astrolabe::9490	9490	S	Astrolabe	2012	-19.816467	165.603167	New Caledonia	P	Fished	738.6584595645	NA	NA	1	Slope	12	49.6684	Distance sampling	500	11.45	5.05	0	0	0	New Caledonia (France)	status	2.69487992181522	>10m	-19.816467_165.603167	311.790416666667	27.7295597484277	113.774664010203	1	NA	442.9661182	New Caledonia	Provider 18	Astrolabe::2012::9490	25.2913486162821	0.333428700764974
Astrolabe::9491	9491	S	Astrolabe	2012	-19.806683	165.56165	New Caledonia	P	Fished	578.1836363046	NA	NA	1	Lagoon_Back reef	10.7	19.6225	Distance sampling	500	11.2111111111111	4.9	0	0	0	New Caledonia (France)	status	1.82143308107317	>10m	-19.806683_165.56165	312.389083333333	29.0583333333333	125.006754363245	1	NA	471.9910619	New Caledonia	Provider 18	Astrolabe::2012::9491	25.2913486162821	0.333428700764974
Astrolabe::9492	9492	S	Astrolabe	2012	-19.805933	165.605933	New Caledonia	P	Fished	198.013932784	NA	NA	1	Lagoon_Back reef	4.75	16.2398	Distance sampling	500	11.45	5.05	0	0	0	New Caledonia (France)	status	0.369852663378378	4-10m	-19.805933_165.605933	312.389083333333	25.972972972973	79.030965858572	1	NA	221.5491651	New Caledonia	Provider 18	Astrolabe::2012::9492	25.2913486162821	0.333428700764974
Astrolabe::9493	9493	S	Astrolabe	2012	-19.797967	165.58375	New Caledonia	P	Fished	517.4771687465	NA	NA	1	Lagoon_Back reef	1	23.895	Distance sampling	500	11.45	5.05	0	0	0	New Caledonia (France)	status	0.950245988559322	0-4m	-19.797967_165.58375	316.46775	29.0677966101695	190.498155689759	1	NA	647.3338163	New Caledonia	Provider 18	Astrolabe::2012::9493	25.2913486162821	0.333428700764974
Astrolabe::9494	9494	S	Astrolabe	2012	-19.793017	165.612933	New Caledonia	P	Fished	777.3056402711	NA	NA	1	Slope	6	37.8505	Distance sampling	500	11.45	5.05	0	0	0	New Caledonia (France)	status	6.38618707393374	4-10m	-19.793017_165.612933	316.46775	29.487012987013	125.358585288167	1	NA	397.4280891	New Caledonia	Provider 18	Astrolabe::2012::9494	25.2913486162821	0.333428700764974
Astrolabe::9495	9495	S	Astrolabe	2012	-19.70975	165.58425	New Caledonia	P	Fished	390.4562583123	NA	NA	1	Lagoon_Back reef	3.55	8.0861	Distance sampling	500	11.725	5.25833333333333	0	0	0	New Caledonia (France)	status	1.63070612568571	0-4m	-19.70975_165.58425	306.803916666667	26.3529411764706	137.513631658658	1	NA	343.1185771	New Caledonia	Provider 18	Astrolabe::2012::9495	25.2913486162821	0.333428700764974
Astrolabe::9496	9496	S	Astrolabe	2012	-19.705717	165.590667	New Caledonia	P	Fished	314.2378815964	NA	NA	1	Slope	3	46.7076	Distance sampling	500	11.725	5.25833333333333	0	0	0	New Caledonia (France)	status	2.59677336094048	0-4m	-19.705717_165.590667	306.803916666667	24.9036144578313	264.22730897697	1	NA	288.897126	New Caledonia	Provider 18	Astrolabe::2012::9496	25.2913486162821	0.333428700764974
Ata::9555	9555	S	Ata	2013	-22.34645	-176.21025	Tonga	P	Fished	15.5717833028	NA	NA	0	Slope	10	6.5972	Distance sampling	500	9.36666666666667	8.28333333333333	0	0	0	Tonga	status	0	>10m	-22.34645_-176.21025	255.565916666667	16.32	24.868342226956	0	NA	17.113125	Tonga	Provider 18	Ata::2013::9555	24.6674682299296	0.606624762217204
Ata::9556	9556	S	Ata	2013	-22.341967	-176.212767	Tonga	P	Fished	152.6136450517	NA	NA	0	Slope	10	5	Distance sampling	500	9.36666666666667	8.28333333333333	0	0	0	Tonga	status	1.6192749688	>10m	-22.341967_-176.212767	255.565916666667	21.9387755102041	112.143907579747	0	NA	10.89297585	Tonga	Provider 18	Ata::2013::9556	24.6674682299296	0.606624762217204
Ata::9557	9557	S	Ata	2013	-22.335983	-176.214867	Tonga	P	Fished	170.2246174775	NA	NA	0	Slope	7	4.059	Distance sampling	500	9.36666666666667	8.28333333333333	0	0	0	Tonga	status	0.947367170666667	4-10m	-22.335983_-176.214867	256.30325	27.4814814814815	223.188782253262	0	NA	52.80900955	Tonga	Provider 18	Ata::2013::9557	24.6674682299296	0.606624762217204
Ata::9558	9558	S	Ata	2013	-22.3344	-176.2018	Tonga	P	Fished	450.4753521838	NA	NA	0	Slope	7	4.5455	Distance sampling	500	9.36666666666667	8.28333333333333	0	0	0	Tonga	status	3.182032262625	4-10m	-22.3344_-176.2018	255.565916666667	27.5142857142857	122.884745379913	0	NA	55.12742721	Tonga	Provider 18	Ata::2013::9558	24.6674682299296	0.606624762217204
Ata::9559	9559	S	Ata	2013	-22.333483	-176.211117	Tonga	P	Fished	269.8358908279	NA	NA	0	Slope	7	17.9825	Distance sampling	500	9.36666666666667	8.28333333333333	0	0	0	Tonga	status	0.709966888765957	4-10m	-22.333483_-176.211117	256.30325	24.7222222222222	307.676693713104	0	NA	74.46906962	Tonga	Provider 18	Ata::2013::9559	24.6674682299296	0.606624762217204
Ata::9560	9560	S	Ata	2013	-22.332	-176.20595	Tonga	P	Fished	409.3503053111	NA	NA	0	Slope	8	4.1509	Distance sampling	500	9.36666666666667	8.28333333333333	0	0	0	Tonga	status	1.74502056047253	4-10m	-22.332_-176.20595	256.30325	24.8863636363636	128.295851302335	0	NA	5.446487925	Tonga	Provider 18	Ata::2013::9560	24.6674682299296	0.606624762217204
Aw Shucks::5	5	S	Aw Shucks	2007	1.50062202	125.2428852	Indonesia	P	Fished	42.1600708289	NA	NA	0	Slope	8	NA	Standard belt transect	750	2.01666666666667	0.141666666666667	0	0	0	Indonesia	status	0	4-10m	1.50062202_125.2428852	268.233083333333	23.2857142857143	75.7535129339989	92.5	NA	11.03997924	Indonesia	Provider 4	Aw Shucks::2007::5	29.5276883443197	0.564831733703613
BaaMaldives Baa01::2975	2975	S	BaaMaldives Baa01	2009	5.0349	72.88183333	Maldives	I	Restricted	140.9667666853	NA	NA	1	Slope	10	NA	Standard belt transect	500	6.75	0.116666666666667	0	0	0	Maldives	status	0	>10m	5.0349_72.88183333	335.556083333333	16.672131147541	257.703800252868	25	NA	629.7097534	Maldives	Provider 27	BaaMaldives Baa01::2009::2975	29.2736180623372	0.393160025278727
BaaMaldives Baa02::2976	2976	S	BaaMaldives Baa02	2009	5.023466667	72.84603333	Maldives	I	Restricted	0.2137785596	NA	NA	1	Lagoon_Back reef	1	NA	Standard belt transect	250	6.93333333333333	0.366666666666667	0	0	0	Maldives	status	0	0-4m	5.023466667_72.84603333	335.556083333333	10	3649.71099326539	5	NA	0	Maldives	Provider 27	BaaMaldives Baa02::2009::2976	29.2736180623372	0.393160025278727
BaaMaldives Baa03::2977	2977	S	BaaMaldives Baa03	2009	5.0405	72.84548333	Maldives	I	Restricted	59.1170800389	NA	NA	1	Flat	1	NA	Standard belt transect	500	6.93333333333333	0.366666666666667	0	0	0	Maldives	status	0	0-4m	5.0405_72.84548333	324.516833333333	16.6	189.856268442921	5	NA	185.5002333	Maldives	Provider 27	BaaMaldives Baa03::2009::2977	29.2736180623372	0.393160025278727
BaaMaldives Baa05::2979	2979	S	BaaMaldives Baa05	2009	5.141	72.92253333	Maldives	I	Restricted	70.4555861869	NA	NA	1	Slope	10	NA	Standard belt transect	500	7.3	0.466666666666667	0	0	0	Maldives	status	0	>10m	5.141_72.92253333	407.380416666667	14.8571428571429	261.845395378666	7	NA	134.3843231	Maldives	Provider 27	BaaMaldives Baa05::2009::2979	29.2736180623372	0.393160025278727
BaaMaldives Baa06::2980	2980	S	BaaMaldives Baa06	2009	5.135916667	72.91373333	Maldives	I	Restricted	110.2510265214	NA	NA	1	Slope	10	NA	Standard belt transect	500	7.3	0.466666666666667	0	0	0	Maldives	status	0	>10m	5.135916667_72.91373333	407.380416666667	15.42	128.966812014163	7	NA	358.4076543	Maldives	Provider 27	BaaMaldives Baa06::2009::2980	29.2736180623372	0.393160025278727
BaaMaldives Baa07::2981	2981	S	BaaMaldives Baa07	2009	5.1703	73.15621667	Maldives	I	Restricted	85.0211559035	NA	NA	1	Slope	12	NA	Standard belt transect	500	7.06666666666667	0.183333333333333	0	0	0	Maldives	status	0	>10m	5.1703_73.15621667	407.380416666667	16.4905660377358	227.642740909934	17.5	NA	317.767757	Maldives	Provider 27	BaaMaldives Baa07::2009::2981	29.2736180623372	0.393160025278727
BaaMaldives Baa08::2982	2982	S	BaaMaldives Baa08	2009	5.1736	73.14496667	Maldives	I	Restricted	14.0081935351	NA	NA	1	Flat	1	NA	Standard belt transect	500	7.06666666666667	0.183333333333333	0	0	0	Maldives	status	0	0-4m	5.1736_73.14496667	407.380416666667	14.5	52.8446830516907	17.5	NA	98.39361727	Maldives	Provider 27	BaaMaldives Baa08::2009::2982	29.2736180623372	0.393160025278727
BaaMaldives Baa10::2983	2983	S	BaaMaldives Baa10	2009	5.147116667	73.03981667	Maldives	I	Restricted	471.0167089875	NA	NA	1	Slope	15	NA	Standard belt transect	500	7.03333333333333	0.075	0	0	0	Maldives	status	0	>10m	5.147116667_73.03981667	400.281333333333	17.1830985915493	328.632373631753	46	NA	218.9992171	Maldives	Provider 27	BaaMaldives Baa10::2009::2983	29.2736180623372	0.393160025278727
BaaMaldives Baa11::2984	2984	S	BaaMaldives Baa11	2009	5.174466667	73.10853333	Maldives	I	Restricted	457.9766792236	NA	NA	1	Crest	12	NA	Standard belt transect	500	7.25	0.05	0	0	0	Maldives	status	1.18739306472941	>10m	5.174466667_73.10853333	407.380416666667	18.75	277.305074419994	43	NA	248.6561331	Maldives	Provider 27	BaaMaldives Baa11::2009::2984	29.2736180623372	0.393160025278727
BaaMaldives Baa14::2985	2985	S	BaaMaldives Baa14	2009	5.346066667	73.08175	Maldives	I	Restricted	90.0148694455	NA	NA	1	Slope	10	NA	Standard belt transect	500	8.1	0.433333333333333	0	0	0	Maldives	status	0.0566671140357143	>10m	5.346066667_73.08175	360.09075	17.0545454545455	91.8226077505563	7	NA	97.2516839	Maldives	Provider 27	BaaMaldives Baa14::2009::2985	29.2736180623372	0.393160025278727
BaaMaldives Baa15::2986	2986	S	BaaMaldives Baa15	2009	5.346066667	73.08175	Maldives	I	Restricted	17.8142518998	NA	NA	1	Flat	1	NA	Standard belt transect	500	8.1	0.433333333333333	0	0	0	Maldives	status	0	0-4m	5.346066667_73.08175	360.09075	14.5384615384615	59.2064672160311	7	NA	210.0327062	Maldives	Provider 27	BaaMaldives Baa15::2009::2986	29.2736180623372	0.393160025278727
BaaMaldives Baa18::2988	2988	S	BaaMaldives Baa18	2009	5.263166667	73.17491667	Maldives	I	Restricted	77.994881452	NA	NA	1	Slope	10	NA	Standard belt transect	500	7.64166666666667	0.158333333333333	0	0	0	Maldives	status	0	>10m	5.263166667_73.17491667	382.951583333333	16.7321428571429	103.366670802423	16	NA	354.5212286	Maldives	Provider 27	BaaMaldives Baa18::2009::2988	29.2736180623372	0.393160025278727
BaaMaldives Baa19::2989	2989	S	BaaMaldives Baa19	2009	5.225033333	73.16086667	Maldives	I	Restricted	56.674414812	NA	NA	1	Slope	10	NA	Standard belt transect	500	7.36666666666667	0.05	0	0	0	Maldives	status	0	>10m	5.225033333_73.16086667	390.082166666667	16.8730158730159	154.796797045483	25	NA	206.7727712	Maldives	Provider 27	BaaMaldives Baa19::2009::2989	29.2736180623372	0.393160025278727
BaaMaldives Baa21::2990	2990	S	BaaMaldives Baa21	2009	5.179266667	72.99381667	Maldives	I	Restricted	149.280409864	NA	NA	1	Slope	7	NA	Standard belt transect	500	7.41666666666667	0.216666666666667	0	0	0	Maldives	status	0	4-10m	5.179266667_72.99381667	378.740833333333	16.2745098039216	128.97466794087	18	NA	155.1274898	Maldives	Provider 27	BaaMaldives Baa21::2009::2990	29.2736180623372	0.393160025278727
BaaMaldives Baa22::2991	2991	S	BaaMaldives Baa22	2009	5.171	72.98313333	Maldives	I	Restricted	73.5066067375	NA	NA	1	Slope	7	NA	Standard belt transect	500	7.41666666666667	0.216666666666667	0	0	0	Maldives	status	0.19302427938	4-10m	5.171_72.98313333	378.740833333333	19.1276595744681	115.323414434869	18	NA	242.2897344	Maldives	Provider 27	BaaMaldives Baa22::2009::2991	29.2736180623372	0.393160025278727
BaaMaldives Baa24::2992	2992	S	BaaMaldives Baa24	2009	5.167716667	72.95258333	Maldives	I	Restricted	164.3127005654	NA	NA	1	Slope	7	NA	Standard belt transect	500	7.20833333333333	0.283333333333333	0	0	0	Maldives	status	0	4-10m	5.167716667_72.95258333	378.740833333333	16.8253968253968	223.703606512576	17.5	NA	160.9236043	Maldives	Provider 27	BaaMaldives Baa24::2009::2992	29.2736180623372	0.393160025278727
BaaMaldives Baa25::2993	2993	S	BaaMaldives Baa25	2009	5.173483333	72.949	Maldives	I	Restricted	344.4633313215	NA	NA	1	Slope	7	NA	Standard belt transect	500	7.50833333333333	0.341666666666667	0	0	0	Maldives	status	0	4-10m	5.173483333_72.949	378.740833333333	16.9558823529412	206.661332243421	12.25	NA	160.6989641	Maldives	Provider 27	BaaMaldives Baa25::2009::2993	29.2736180623372	0.393160025278727
BaaMaldives Baa27::2994	2994	S	BaaMaldives Baa27	2009	5.165983333	72.84191667	Maldives	I	Restricted	149.4305469859	NA	NA	1	Slope	13	NA	Standard belt transect	500	7.48333333333333	0.75	0	0	0	Maldives	status	0	>10m	5.165983333_72.84191667	362.826666666667	17.6379310344828	213.136055903255	4	NA	127.8871942	Maldives	Provider 27	BaaMaldives Baa27::2009::2994	29.2736180623372	0.393160025278727
BaaMaldives Baa28::2995	2995	S	BaaMaldives Baa28	2009	5.168033333	72.86828333	Maldives	I	Restricted	166.2340469516	NA	NA	1	Flat	1	NA	Standard belt transect	500	7.3	0.466666666666667	0	0	0	Maldives	status	0	0-4m	5.168033333_72.86828333	362.826666666667	17.7450980392157	178.326777026667	7	NA	455.9737716	Maldives	Provider 27	BaaMaldives Baa28::2009::2995	29.2736180623372	0.393160025278727
Babylon's Gardens 16::1480	1480	S	Babylon's Gardens 16	1999	17.1718667	-87.5927167	Belize	C	Fished	15.8427586897	NA	NA	1	Slope	9.4	NA	Standard belt transect	600	3.63333333333333	1.45	0	0	0	Belize	status	0	4-10m	17.1718667_-87.5927167	286.257	17.0909090909091	19.8203851753783	54.5	NA	NA	Belize	Provider 19	Babylon's Gardens 16::1999::1480	27.9097301165263	0.0380056699117025
Babylon::8853	8853	S	Babylon	2011	-11.00727778	40.73125	Mozambique	I	Fished	122.576	NA	NA	0	Slope	2	NA	Standard belt transect	500	5.59166666666667	0.766666666666667	0	0	0	Mozambique	status	NA	0-4m	-11.00727778_40.73125	286.834916666667	NA	NA	17.5	NA	NA	Mozambique	Provider 17	Babylon::2011::8853	28.0667379697164	0.564579645792643
Bajo Blade 17::1481	1481	S	Bajo Blade 17	2003	18.34215	-65.5330167	Puerto Rico	C	Restricted	73.0764362647	NA	NA	0	Bank	8.8	NA	Standard belt transect	600	1.20833333333333	0.425	0	0	0	NA	status	0	4-10m	18.34215_-65.5330167	197.95675	19.0227272727273	26.006948490347	465.5	NA	NA	Puerto Rico	Provider 19	Bajo Blade 17::2003::1481	28.5335416793823	0.984675248463949
BAK-002::M_13018	M_13018	M	BAK-002	2006	0.1883	-176.47988	Baker (US)	P	Remote	159.744772065699	NA	NA	0	Slope	16	33.3333333	Standard belt transect	200	85.4166666666667	30	0	1	1	PRIA	benchmark	NA	>10m	0.1883_-176.47988	374.368	NA	NA	0	0	NA	PRIA	Provider 2	BAK-002::2006::M_13018	28.3780795733134	-0.242135206858317
BAK-003::M_13018	M_13018	M	BAK-003	2006	0.1882	-176.48273	Baker (US)	P	Remote	124.9566843415	NA	NA	0	Slope	11	35.2941176	Standard belt transect	200	85.4166666666667	30	0	1	1	PRIA	benchmark	NA	>10m	0.1882_-176.48273	374.368	NA	NA	0	0	NA	PRIA	Provider 2	BAK-003::2006::M_13018	28.3780795733134	-0.242135206858317
BAK-004::M_13018	M_13018	M	BAK-004	2008	0.20593	-176.47943	Baker (US)	P	Remote	42.5967023205002	NA	NA	0	Slope	18	9.8039216	Standard belt transect	200	85.4166666666667	30	0	1	1	PRIA	benchmark	NA	>10m	0.20593_-176.47943	374.368	NA	NA	0	0	NA	PRIA	Provider 2	BAK-004::2008::M_13018	28.3780795733134	-0.242135206858317
BAK-005::M_13018	M_13018	M	BAK-005	2006	0.197	-176.4862	Baker (US)	P	Remote	201.130329512001	NA	NA	0	Slope	14	19.6078431	Standard belt transect	200	85.4166666666667	30	0	1	1	PRIA	benchmark	NA	>10m	0.197_-176.4862	374.368	NA	NA	0	0	NA	PRIA	Provider 2	BAK-005::2006::M_13018	28.3780795733134	-0.242135206858317
BAK-006::M_13018	M_13018	M	BAK-006	2006	0.18763	-176.47473	Baker (US)	P	Remote	107.4922408899	NA	NA	0	Slope	11	35.2941176	Standard belt transect	200	85.4166666666667	30	0	1	1	PRIA	benchmark	NA	>10m	0.18763_-176.47473	374.368	NA	NA	0	0	NA	PRIA	Provider 2	BAK-006::2006::M_13018	28.3780795733134	-0.242135206858317
BAK-007::M_13018	M_13018	M	BAK-007	2006	0.19085	-176.48893	Baker (US)	P	Remote	134.2472990085	NA	NA	0	Slope	15	28.4313725	Standard belt transect	200	85.4166666666667	30	0	1	1	PRIA	benchmark	NA	>10m	0.19085_-176.48893	374.368	NA	NA	0	0	NA	PRIA	Provider 2	BAK-007::2006::M_13018	28.3780795733134	-0.242135206858317
BAK-011::M_13018	M_13018	M	BAK-011	2006	0.1989	-176.485	Baker (US)	P	Remote	204.3079816775	NA	NA	0	Slope	12	10.7843137	Standard belt transect	200	85.4166666666667	30	0	1	1	PRIA	benchmark	NA	>10m	0.1989_-176.485	374.368	NA	NA	0	0	NA	PRIA	Provider 2	BAK-011::2006::M_13018	28.3780795733134	-0.242135206858317
BAK-014::M_13018	M_13018	M	BAK-014	2008	0.20532	-176.47439	Baker (US)	P	Remote	71.2119164396003	NA	NA	0	Slope	16.5	29.4117647	Standard belt transect	200	85.4166666666667	30	0	1	1	PRIA	benchmark	NA	>10m	0.20532_-176.47439	374.368	NA	NA	0	0	NA	PRIA	Provider 2	BAK-014::2008::M_13018	28.3780795733134	-0.242135206858317
BAK-016::M_13018	M_13018	M	BAK-016	2006	0.1947	-176.4628	Baker (US)	P	Remote	29.8155584891001	NA	NA	0	Slope	12	52.9411765	Standard belt transect	200	85.4166666666667	30	0	1	1	PRIA	benchmark	NA	>10m	0.1947_-176.4628	374.368	NA	NA	0	0	NA	PRIA	Provider 2	BAK-016::2006::M_13018	28.3780795733134	-0.242135206858317
Banque de Iris::8857	8857	S	Banque de Iris	2009	-12.58	44.93	Mayotte	I	Fished	83.19	NA	NA	0	Slope	2	NA	Standard belt transect	500	1.925	0.516666666666667	0	0	0	Mayotte (France)	status	NA	0-4m	-12.58_44.93	297.605083333333	NA	NA	37	NA	NA	Mayotte	Provider 17	Banque de Iris::2009::8857	28.1977957089742	0.572158495585124
Baobab Pemba::8858	8858	S	Baobab Pemba	2008	-12.9197	40.4999	Mozambique	I	Fished	5.03	NA	NA	0	Slope	2	NA	Standard belt transect	500	0.333333333333333	0.116666666666667	0	0	0	Mozambique	status	NA	0-4m	-12.9197_40.4999	294.800833333333	NA	NA	215	NA	NA	Mozambique	Provider 17	Baobab Pemba::2008::8858	28.1032417615255	0.571076075236003
Barat Sire::7	7	S	Barat Sire	2012	-8.36794	116.09782	Indonesia	P	Fished	2.2519455968	NA	NA	0	Crest	3	NA	Standard belt transect	750	0.666666666666667	0.1	0	0	0	Indonesia	status	0	0-4m	-8.36794_116.09782	381.955833333333	14.2391304347826	34.403151919648	866	NA	12.49623421	Indonesia	Provider 4	Barat Sire::2012::7	29.0267836252848	0.811776479085286
Barrera Este (BE) 19::1483	1483	S	Barrera Este (BE) 19	1999	11.7923333	-66.8952333	Venezuela	C	Restricted	288.1346182515	NA	NA	0	Crest	1.5	NA	Standard belt transect	600	7.80833333333333	6.975	0	0	0	Venezuela	status	0.0471380688447205	0-4m	11.7923333_-66.8952333	383.920916666667	24.8074534161491	31.1731699646608	44.5	NA	NA	Venezuela	Provider 19	Barrera Este (BE) 19::1999::1483	28.3483287493388	1.13596979777018
BarrierEdge::8859	8859	S	BarrierEdge	2009	-12.7	45.26	Mayotte	I	Fished	29.614	NA	NA	0	Slope	2	NA	Standard belt transect	500	0.916666666666667	0.327777777777778	0	0	0	Mayotte (France)	status	NA	0-4m	-12.7_45.26	305.3485	NA	NA	280	NA	NA	Mayotte	Provider 17	BarrierEdge::2009::8859	28.1977957089742	0.572158495585124
Bassin Pirogue REA084311::5340	5340	S	Bassin Pirogue REA084311	2008	-21.26951	55.33292	Reunion	I	Fished	14.2084926498333	NA	NA	0	Flat	0.8	NA	Standard belt transect	750	1.375	0.0666666666666667	0	0	0	Réunion (France)	status	0	0-4m	-21.26951_55.33292	242.877833333333	12.5111111111111	31.6690342167721	854	NA	6.672410193	Reunion	Provider 8	Bassin Pirogue REA084311::2008::5340	26.1267641385396	0.677417119344076
Bassin Pirogue REA084312::5341	5341	S	Bassin Pirogue REA084312	2008	-21.26878	55.32828	Reunion	I	Fished	22.64099707	NA	NA	0	Slope	10	NA	Standard belt transect	750	1.375	0.0666666666666667	0	0	0	Réunion (France)	status	0	>10m	-21.26878_55.32828	242.877833333333	16	42.5212382181754	854	NA	0	Reunion	Provider 8	Bassin Pirogue REA084312::2008::5341	26.1267641385396	0.677417119344076
Batu Angus::9	9	S	Batu Angus	2007	1.50539727	125.2490909	Indonesia	P	Fished	20.9269771355333	NA	NA	0	Slope	8	NA	Standard belt transect	750	2.03333333333333	0.205555555555555	0	0	0	Indonesia	status	0	4-10m	1.50539727_125.2490909	268.097166666667	15.9677419354839	60.4163944316778	90.3333333333333	NA	54.74286513	Indonesia	Provider 4	Batu Angus::2007::9	29.5276883443197	0.564831733703613
Batu Gosong::10	10	S	Batu Gosong	2007	1.51916346	125.2406949	Indonesia	P	Fished	50.7439259997333	NA	NA	0	Slope	8	NA	Standard belt transect	750	2.01666666666667	0.141666666666667	0	0	0	Indonesia	status	0	4-10m	1.51916346_125.2406949	267.090333333333	14.3888888888889	175.984921555053	92.5	NA	53.78552228	Indonesia	Provider 4	Batu Gosong::2007::10	29.5276883443197	0.564831733703613
Batu Hitam::11	11	S	Batu Hitam	2007	1.56119845	125.1834543	Indonesia	P	Fished	5.78662206846667	NA	NA	0	Slope	8	NA	Standard belt transect	750	1.94166666666667	0.141666666666667	0	0	0	Indonesia	status	0	4-10m	1.56119845_125.1834543	259.69025	13.5606060606061	72.1371520994774	97	NA	129.3119943	Indonesia	Provider 4	Batu Hitam::2007::11	29.5276883443197	0.564831733703613
Batu Merah 2::12	12	S	Batu Merah 2	2007	1.50824184	125.2682436	Indonesia	P	Fished	9.7337128676	NA	NA	0	Slope	8	NA	Standard belt transect	750	2.09583333333333	0.2	0	0	0	Indonesia	status	0	4-10m	1.50824184_125.2682436	268.097166666667	15.2459016393443	72.0105378212913	86.25	NA	28.86022458	Indonesia	Provider 4	Batu Merah 2::2007::12	29.5276883443197	0.564831733703613
Batu Merah1::13	13	S	Batu Merah1	2007	1.51395494	125.2714011	Indonesia	P	Fished	15.0777957995333	NA	NA	0	Slope	8	NA	Standard belt transect	750	2.09583333333333	0.2	0	0	0	Indonesia	status	0	4-10m	1.51395494_125.2714011	268.097166666667	16.2272727272727	102.372958248963	86.25	NA	9.796245692	Indonesia	Provider 4	Batu Merah1::2007::13	29.5276883443197	0.564831733703613
Batu Putih::21	21	S	Batu Putih	2009	-5.805025	110.491861	Indonesia	P	Restricted	2.43385035333333	NA	NA	0	Slope	3	NA	Standard belt transect	750	6.31666666666667	0.166666666666667	0	0	0	Indonesia	status	0	0-4m	-5.805025_110.491861	1081.06083333333	12.5	10.461826776992	308	NA	62.748125	Indonesia	Provider 4	Batu Putih::2009::21	29.120655854543	0.906244119008382
Batu Sandar::25	25	S	Batu Sandar	2007	1.48873472	125.2565528	Indonesia	P	Fished	16.5155506718	NA	NA	0	Slope	8	NA	Standard belt transect	750	2	0.175	0	0	0	Indonesia	status	0	4-10m	1.48873472_125.2565528	272.514	17.7830188679245	187.926705620439	94.5	NA	11.34390541	Indonesia	Provider 4	Batu Sandar::2007::25	29.5276883443197	0.564831733703613
BCH001 20::1484	1484	S	BCH001 20	2004	18.43431	-69.62516	Dominican Republic	C	Fished	5.232020909125	NA	NA	0	Slope	9	NA	Standard belt transect	480	0.583333333333333	0.0166666666666667	0	0	0	NA	status	0	4-10m	18.43431_-69.62516	261.057083333333	16.125	29.4743008901148	2640	NA	NA	Dominican Republic	Provider 19	BCH001 20::2004::1484	28.4426625569661	0.880091667175293
BCH002 21::1485	1485	S	BCH002 21	2004	18.43943	-69.60937	Dominican Republic	C	Fished	12.2559973905	NA	NA	0	Slope	9	NA	Standard belt transect	480	0.583333333333333	0.0166666666666667	0	0	0	NA	status	0	4-10m	18.43943_-69.60937	261.057083333333	15.9	12.9798287265822	2640	NA	NA	Dominican Republic	Provider 19	BCH002 21::2004::1485	28.265905380249	0.614313284556071
BCH003 22::1486	1486	S	BCH003 22	2004	18.43644	-69.62452	Dominican Republic	C	Fished	5.04940088814286	NA	NA	0	Slope	9	NA	Standard belt transect	420	0.583333333333333	0.0166666666666667	0	0	0	NA	status	0	4-10m	18.43644_-69.62452	261.057083333333	15.5	6.90462111471	2640	NA	NA	Dominican Republic	Provider 19	BCH003 22::2004::1486	28.4426625569661	0.880091667175293
BCI001 23::1487	1487	S	BCI001 23	2003	12.18392	-83.0344	Nicaragua	C	Fished	8.58393426855556	NA	NA	0	Crest	4.3	NA	Standard belt transect	540	3.99166666666667	0.225	0	0	0	NA	status	0	4-10m	12.18392_-83.0344	1089.91966666667	15.5	9.77522550430988	41.5	NA	NA	Nicaragua	Provider 19	BCI001 23::2003::1487	28.425844669342	0.156402111053467
BCI002 24::1488	1488	S	BCI002 24	2003	12.18857	-83.0347	Nicaragua	C	Fished	16.8934652753	NA	NA	0	Crest	4.8	NA	Standard belt transect	600	3.99166666666667	0.225	0	0	0	NA	status	0	4-10m	12.18857_-83.0347	1089.91966666667	15.9	9.10110103316469	41.5	NA	NA	Nicaragua	Provider 19	BCI002 24::2003::1488	28.425844669342	0.156402111053467
BCI004 26::1490	1490	S	BCI004 26	2003	12.18628	-83.0684	Nicaragua	C	Fished	11.113172993	NA	NA	0	Slope	11.1	NA	Standard belt transect	420	3.76666666666667	0.166666666666667	0	0	0	NA	status	0.111013113785714	>10m	12.18628_-83.0684	1089.91966666667	17.725	21.6342682431683	51	NA	NA	Nicaragua	Provider 19	BCI004 26::2003::1490	28.425844669342	0.156402111053467
BCI005 27::1491	1491	S	BCI005 27	2003	12.20137	-83.0555	Nicaragua	C	Fished	8.394869621625	NA	NA	0	Slope	11.8	NA	Standard belt transect	480	3.76666666666667	0.166666666666667	0	0	0	NA	status	0	>10m	12.20137_-83.0555	1089.91966666667	15.5	13.2970034750003	51	NA	NA	Nicaragua	Provider 19	BCI005 27::2003::1491	28.425844669342	0.156402111053467
BCI006 28::1492	1492	S	BCI006 28	2003	12.17695	-83.0822	Nicaragua	C	Fished	3.54557083228333	NA	NA	0	Slope	12.5	NA	Standard belt transect	360	3.76666666666667	0.166666666666667	0	0	0	NA	status	0	>10m	12.17695_-83.0822	1089.91966666667	15.5	16.5397528841181	51	NA	NA	Nicaragua	Provider 19	BCI006 28::2003::1492	28.425844669342	0.156402111053467
BCI007 29::1493	1493	S	BCI007 29	2003	12.20137	-83.0731	Nicaragua	C	Fished	6.45257489406364	NA	NA	0	Slope	15.7	NA	Standard belt transect	660	3.76666666666667	0.166666666666667	0	0	0	NA	status	0	>10m	12.20137_-83.0731	1089.91966666667	15.8448275862069	40.8342886387577	51	NA	NA	Nicaragua	Provider 19	BCI007 29::2003::1493	28.425844669342	0.156402111053467
BCI008 30::1494	1494	S	BCI008 30	2003	12.19013	-83.048	Nicaragua	C	Fished	6.92622956825	NA	NA	0	Crest	2.2	NA	Standard belt transect	480	3.76666666666667	0.166666666666667	0	0	0	NA	status	0	0-4m	12.19013_-83.048	1089.91966666667	15.5	11.4848129746706	51	NA	NA	Nicaragua	Provider 19	BCI008 30::2003::1494	28.425844669342	0.156402111053467
Beangovo::8860	8860	S	Beangovo	2011	-13.00255	48.49776667	Madagascar	I	Fished	120.93	NA	NA	0	Flat	2	NA	Standard belt transect	500	4.61666666666667	1.06666666666667	0	0	0	Madagascar	status	NA	0-4m	-13.00255_48.49776667	281.54275	NA	NA	22.5	NA	NA	Madagascar	Provider 17	Beangovo::2011::8860	28.1139295895894	0.542983373006185
Beautemps_Beaupre::9497	9497	S	Beautemps_Beaupre	2012	-20.3981	166.16055	New Caledonia	P	Restricted	482.4222384388	NA	NA	1	Slope	5.35	43.0624	Distance sampling	500	9.15	0.241666666666667	0	0	0	New Caledonia (France)	status	0.582112903330508	4-10m	-20.3981_166.16055	313.962666666667	27.7543859649123	124.122293827199	1	NA	875.1077308	New Caledonia	Provider 18	Beautemps_Beaupre::2012::9497	25.2913486162821	0.333428700764974
Beautemps_Beaupre::9498	9498	S	Beautemps_Beaupre	2012	-20.39615	166.137883	New Caledonia	P	Restricted	346.7239323086	NA	NA	1	Lagoon_Back reef	7.3	6.6873	Distance sampling	500	9.15	0.241666666666667	0	0	0	New Caledonia (France)	status	0.61303407728	4-10m	-20.39615_166.137883	313.962666666667	25.1313131313131	98.8397877628181	1	NA	420.5566362	New Caledonia	Provider 18	Beautemps_Beaupre::2012::9498	25.2913486162821	0.333428700764974
Beautemps_Beaupre::9499	9499	S	Beautemps_Beaupre	2012	-20.394433	166.157983	New Caledonia	P	Restricted	292.2196841131	NA	NA	1	Lagoon_Back reef	6.155	5.4184	Distance sampling	500	9.15	0.241666666666667	0	0	0	New Caledonia (France)	status	0.77300564125	4-10m	-20.394433_166.157983	313.962666666667	26.5569620253165	81.5672296545914	1	NA	268.2684937	New Caledonia	Provider 18	Beautemps_Beaupre::2012::9499	25.2913486162821	0.333428700764974
Beautemps_Beaupre::9500	9500	S	Beautemps_Beaupre	2012	-20.378717	166.189933	New Caledonia	P	Restricted	332.3938318544	NA	NA	1	Slope	9.8	14.8555	Distance sampling	500	9.38333333333333	0.466666666666667	0	0	0	New Caledonia (France)	status	0.258517537312925	4-10m	-20.378717_166.189933	306.16875	24.4609929078014	105.133066119773	1	NA	243.0936196	New Caledonia	Provider 18	Beautemps_Beaupre::2012::9500	25.2913486162821	0.333428700764974
Beautemps_Beaupre::9501	9501	S	Beautemps_Beaupre	2012	-20.3669	166.213383	New Caledonia	P	Restricted	108.0878770892	NA	NA	1	Lagoon_Back reef	3.97	16.0453	Distance sampling	500	9.50833333333333	0.45	0	0	0	New Caledonia (France)	status	0.256719645463415	0-4m	-20.3669_166.213383	307.3305	21.7792207792208	71.7016889940752	1	NA	159.3678757	New Caledonia	Provider 18	Beautemps_Beaupre::2012::9501	25.2913486162821	0.333428700764974
Beautemps_Beaupre::9502	9502	S	Beautemps_Beaupre	2012	-20.366083	166.118267	New Caledonia	P	Restricted	120.3513098629	NA	NA	1	Slope	6.9	22.3264	Distance sampling	500	9.25833333333333	0.483333333333333	0	0	0	New Caledonia (France)	status	1.92751845923364	4-10m	-20.366083_166.118267	306.688166666667	20.1578947368421	85.0606624228173	1	NA	197.3661886	New Caledonia	Provider 18	Beautemps_Beaupre::2012::9502	25.2913486162821	0.333428700764974
Beautemps_Beaupre::9503	9503	S	Beautemps_Beaupre	2012	-20.336283	166.222233	New Caledonia	P	Restricted	64.5330429875	NA	NA	1	Lagoon_Back reef	2.8	5.8886	Distance sampling	500	9.50833333333333	0.45	0	0	0	New Caledonia (France)	status	0.336377526413793	0-4m	-20.336283_166.222233	307.417166666667	19.2758620689655	31.143910087323	1	NA	90.81147341	New Caledonia	Provider 18	Beautemps_Beaupre::2012::9503	25.2913486162821	0.333428700764974
Beautemps_Beaupre::9504	9504	S	Beautemps_Beaupre	2012	-20.330267	166.230717	New Caledonia	P	Restricted	245.5307767444	NA	NA	1	Lagoon_Back reef	5.95	20.8085	Distance sampling	500	9.50833333333333	0.45	0	0	0	New Caledonia (France)	status	0.950189472648936	4-10m	-20.330267_166.230717	304.645666666667	24.0813953488372	86.9675034531751	1	NA	534.8615739	New Caledonia	Provider 18	Beautemps_Beaupre::2012::9504	25.2913486162821	0.333428700764974
Beautemps_Beaupre::9505	9505	S	Beautemps_Beaupre	2012	-20.3157	166.11435	New Caledonia	P	Restricted	167.3790629825	NA	NA	1	Slope	13.85	11.5882	Distance sampling	500	9.48333333333333	0.7	0	0	0	New Caledonia (France)	status	0.384985900589474	>10m	-20.3157_166.11435	305.750916666667	24.0645161290323	87.8743673250444	1	NA	248.1256269	New Caledonia	Provider 18	Beautemps_Beaupre::2012::9505	25.2913486162821	0.333428700764974
Beautemps_Beaupre::9506	9506	S	Beautemps_Beaupre	2012	-20.312083	166.198867	New Caledonia	P	Restricted	70.5965397022	NA	NA	1	Lagoon_Back reef	4	3.2287	Distance sampling	500	9.75	0.683333333333333	0	0	0	New Caledonia (France)	status	0.338186119734375	4-10m	-20.312083_166.198867	302.046	20.015873015873	60.52763636536	1	NA	153.1578767	New Caledonia	Provider 18	Beautemps_Beaupre::2012::9506	25.2913486162821	0.333428700764974
Bel Ombre 1::8862	8862	S	Bel Ombre 1	2004	-20.5033	57.38885	Mauritius	I	Fished	54.529	NA	NA	0	Lagoon_Back reef	2	NA	Standard belt transect	500	1.35	0.0166666666666667	0	0	0	Mauritius	status	NA	0-4m	-20.5033_57.38885	225.535	NA	NA	1541	NA	NA	Mauritius	Provider 17	Bel Ombre 1::2004::8862	25.9565375645955	0.673411051432292
Bengkoang::30	30	S	Bengkoang	2009	-5.74239	110.41747	Indonesia	P	Restricted	8.39125063155	NA	NA	0	Crest	3	NA	Standard belt transect	1000	6.8	0.0666666666666667	0	0	0	Indonesia	status	0	0-4m	-5.74239_110.41747	1165.32291666667	13.75	40.1080457776596	278	NA	210.5001145	Indonesia	Provider 4	Bengkoang::2009::30	29.120655854543	0.906244119008382
Big Sponge::M_4837	M_4837	M	Big Sponge	2011	17.00235	-61.852	Antigua	C	UnfishedHigh	20.609300376	13	18.13	0	Slope	14	10	Standard belt transect	120	0.683333333333333	0.0166666666666667	1	0	0	NA	benchmark	NA	>10m	17.00235_-61.852	237.513916666667	NA	NA	145	NA	NA	Antigua	Provider 15	Big Sponge::2011::M_4837	28.5457693735758	1.02842537562052
Bimbini::8867	8867	S	Bimbini	2011	-12.19721667	44.2245	Comoro Islands	I	Fished	14.908	NA	NA	0	Flat	2	NA	Standard belt transect	500	4.98333333333333	0.0166666666666667	0	0	0	Comoros Isl.	status	NA	0-4m	-12.19721667_44.2245	302.817833333333	NA	NA	1676	NA	NA	Comoro Islands	Provider 17	Bimbini::2011::8867	28.1977957089742	0.572158495585124
Black Durgon 38::1502	1502	S	Black Durgon 38	1999	17.221	-87.5265	Belize	C	Fished	106.0892424763	NA	NA	1	Slope	8	NA	Standard belt transect	600	3.725	1.55833333333333	0	0	0	Belize	status	0	4-10m	17.221_-87.5265	314.68175	20.2368421052632	22.2257059149088	51.5	NA	NA	Belize	Provider 19	Black Durgon 38::1999::1502	27.9097301165263	0.0380056699117025
Bloody Bay 39::1503	1503	S	Bloody Bay 39	2000	18.34205	-78.3557833	Jamaica	C	Restricted	23.5944581522	NA	NA	0	Slope	9	NA	Standard belt transect	600	0.566666666666667	0.2	0	0	0	Jamaica	status	0	4-10m	18.34205_-78.3557833	213.753583333333	15.5	21.2740353721277	177	NA	NA	Jamaica	Provider 19	Bloody Bay 39::2000::1503	28.4709712664286	0.666612307230631
Blue Corner BCR::3376	3376	S	Blue Corner BCR	2005	7.268	134.2458333	Palau	P	Restricted	357.1938112548	NA	NA	0	Slope	18	NA	Standard belt transect	250	1.85	0.266666666666667	0	0	0	Palau	status	2.54018310298077	>10m	7.268_134.2458333	173.614166666667	24.9	61.3518463755817	2	NA	265.7018562	Palau	Provider 6	Blue Corner BCR::2005::3376	29.6442391077677	0.702783107757568
BNK01: Saba Bank 1 40::1504	1504	S	BNK01: Saba Bank 1 40	1999	17.463	-63.2226667	Netherlands Antilles	C	Fished	64.502855949	NA	NA	0	Bank	20.1	NA	Standard belt transect	600	2.19166666666667	0.975	0	0	0	Netherlands Antilles	status	0	>10m	17.463_-63.2226667	216.446166666667	21.6428571428571	22.4602412069226	10.5	NA	NA	Netherlands Antilles	Provider 19	BNK01: Saba Bank 1 40::1999::1504	28.5457693735758	1.02842537562052
BNK02: Saba Bank 2 41::1505	1505	S	BNK02: Saba Bank 2 41	1999	17.4868333	-63.2316667	Netherlands Antilles	C	Fished	80.2575890183	NA	NA	0	Bank	15	NA	Standard belt transect	600	2.28333333333333	0.811111111111112	0	0	0	Netherlands Antilles	status	0	>10m	17.4868333_-63.2316667	210.291666666667	21.2692307692308	22.2599984211998	10.6666666666667	NA	NA	Netherlands Antilles	Provider 19	BNK02: Saba Bank 2 41::1999::1505	28.5457693735758	1.02842537562052
BNK03: Saba Bank 3 42::1506	1506	S	BNK03: Saba Bank 3 42	1999	17.4878333	-63.2323333	Netherlands Antilles	C	Fished	92.3420786068	NA	NA	0	Bank	17.5	NA	Standard belt transect	600	2.28333333333333	0.811111111111112	0	0	0	Netherlands Antilles	status	0.0561962018641975	>10m	17.4878333_-63.2323333	210.291666666667	23.4567901234568	23.1617680184903	10.6666666666667	NA	NA	Netherlands Antilles	Provider 19	BNK03: Saba Bank 3 42::1999::1506	28.5457693735758	1.02842537562052
Boca de Cote Profundo (BCP) 43::1507	1507	S	Boca de Cote Profundo (BCP) 43	1999	11.7663667	-66.7057667	Venezuela	C	Restricted	166.5475520828	NA	NA	0	Slope	11.3	NA	Standard belt transect	600	7.81666666666667	7.04166666666667	0	0	0	Venezuela	status	0.117845172111801	>10m	11.7663667_-66.7057667	388.941333333333	22.4378881987578	28.3135143193119	43	NA	NA	Venezuela	Provider 19	Boca de Cote Profundo (BCP) 43::1999::1507	28.3483287493388	1.13596979777018
Boca de Cote Somero (BCS) 44::1508	1508	S	Boca de Cote Somero (BCS) 44	1999	11.7663667	-66.7057667	Venezuela	C	Restricted	309.44702361135	NA	NA	0	Crest	2.2	NA	Standard belt transect	600	7.81666666666667	7.04166666666667	0	0	0	Venezuela	status	0.00965331424223602	0-4m	11.7663667_-66.7057667	388.941333333333	24.1024844720497	37.5768683952513	43	NA	NA	Venezuela	Provider 19	Boca de Cote Somero (BCS) 44::1999::1508	28.3483287493388	1.13596979777018
Boca de Juan Grin 45::1509	1509	S	Boca de Juan Grin 45	2001	20.6268333	-78.5966333	Cuba	C	Fished	174.1477011956	NA	NA	0	Slope	9	NA	Standard belt transect	600	4.74166666666667	0.733333333333333	0	0	0	Cuba	status	0.0770487787608696	4-10m	20.6268333_-78.5966333	2693.67416666667	20.7028985507246	30.6191962970625	34	NA	NA	Cuba	Provider 19	Boca de Juan Grin 45::2001::1509	28.095117410024	0.124471664428711
Boca de Sebastopol (BS) 46::1510	1510	S	Boca de Sebastopol (BS) 46	1999	11.7785167	-66.58045	Venezuela	C	Restricted	246.7188276262	NA	NA	0	Crest	4	NA	Standard belt transect	600	8.29166666666667	7.275	0	0	0	Venezuela	status	0.00953486866871166	4-10m	11.7785167_-66.58045	397.7395	22.5092024539877	39.123289412094	38	NA	NA	Venezuela	Provider 19	Boca de Sebastopol (BS) 46::1999::1510	28.3483287493388	1.13596979777018
Boca del Medio (BM) 47::1511	1511	S	Boca del Medio (BM) 47	1999	11.9106333	-66.59245	Venezuela	C	Restricted	218.7800660995	NA	NA	0	Slope	7.2	NA	Standard belt transect	600	9.04166666666667	8.01666666666667	0	0	0	Venezuela	status	0.063078541787234	4-10m	11.9106333_-66.59245	386.990333333333	22.5460992907801	26.6252836435401	32.5	NA	NA	Venezuela	Provider 19	Boca del Medio (BM) 47::1999::1511	28.3483287493388	1.13596979777018
Boca Paila Centro 48::1512	1512	S	Boca Paila Centro 48	1999	20.1058333	-87.4594444	Mexico	C	Fished	76.4912997514	NA	NA	0	Slope	9	NA	Standard belt transect	600	5.28333333333333	0.45	0	0	0	Mexico	status	0	4-10m	20.1058333_-87.4594444	946.231166666667	21	24.2926013579773	48	NA	NA	Mexico	Provider 19	Boca Paila Centro 48::1999::1512	27.9097301165263	0.0380056699117025
Boca Paila Norte 49::1513	1513	S	Boca Paila Norte 49	1999	20.1141667	-87.4563889	Mexico	C	Fished	67.3873577415167	NA	NA	0	Slope	9	NA	Standard belt transect	600	5.28333333333333	0.45	0	0	0	Mexico	status	0.113990000913242	4-10m	20.1141667_-87.4563889	919.32575	21.7123287671233	27.8028979545566	48	NA	NA	Mexico	Provider 19	Boca Paila Norte 49::1999::1513	27.9097301165263	0.0380056699117025
Boca Paila Sur 50::1514	1514	S	Boca Paila Sur 50	1999	20.0975	-87.4630556	Mexico	C	Fished	86.73329770085	NA	NA	0	Slope	9	NA	Standard belt transect	600	5.55833333333333	0.375	0	0	0	Mexico	status	0.114468398261905	4-10m	20.0975_-87.4630556	946.231166666667	22.1857142857143	40.3318040027505	40.5	NA	NA	Mexico	Provider 19	Boca Paila Sur 50::1999::1514	27.9097301165263	0.0380056699117025
Bocas del Toro: Crawl Cay 1 51::1515	1515	S	Bocas del Toro: Crawl Cay 1 51	2002	9.25123333	-82.13245	Panama	C	Fished	25.3949768118	NA	NA	0	Crest	2.4	NA	Standard belt transect	600	1	0.266666666666667	0	0	0	Panama	status	0	0-4m	9.25123333_-82.13245	211.287416666667	18.6707317073171	16.6064146009487	62	NA	NA	Panama	Provider 19	Bocas del Toro: Crawl Cay 1 51::2002::1515	28.3823450406392	0.0656085014343262
Bocas del Toro: Deer Creek (Deep) 52::1516	1516	S	Bocas del Toro: Deer Creek (Deep) 52	2002	9.23566667	-82.11105	Panama	C	Fished	29.75013231695	NA	NA	0	Slope	5.9	NA	Standard belt transect	600	1	0.266666666666667	0	0	0	Panama	status	0	4-10m	9.23566667_-82.11105	210.452	19.890243902439	62.8409970245807	62	NA	NA	Panama	Provider 19	Bocas del Toro: Deer Creek (Deep) 52::2002::1516	28.3823450406392	0.0656085014343262
Bocas del Toro: Hector's Site 42 (Deep) 53::1517	1517	S	Bocas del Toro: Hector's Site 42 (Deep) 53	2002	9.26725	-82.1190167	Panama	C	Fished	14.6793135635	NA	NA	0	Slope	9.6	NA	Standard belt transect	600	1	0.266666666666667	0	0	0	Panama	status	0	4-10m	9.26725_-82.1190167	213.113333333333	18.9285714285714	17.914099426016	62	NA	NA	Panama	Provider 19	Bocas del Toro: Hector's Site 42 (Deep) 53::2002::1517	28.3823450406392	0.0656085014343262
Bocas del Toro: Hill Point 1 54::1518	1518	S	Bocas del Toro: Hill Point 1 54	2002	9.42331667	-82.3241667	Panama	C	Fished	40.1184534826	NA	NA	0	Crest	1.2	NA	Standard belt transect	600	1.2	0.0666666666666667	0	0	0	Panama	status	0	0-4m	9.42331667_-82.3241667	212.718083333333	18.4268292682927	17.9922806405437	58.5	NA	NA	Panama	Provider 19	Bocas del Toro: Hill Point 1 54::2002::1518	28.3823450406392	0.0656085014343262
Bocas del Toro: Isla Popa 1 55::1519	1519	S	Bocas del Toro: Isla Popa 1 55	2002	9.19416667	-82.08	Panama	C	Fished	70.8964836951429	NA	NA	0	Crest	1.5	NA	Standard belt transect	420	1.25	0.191666666666667	0	0	0	Panama	status	0	0-4m	9.19416667_-82.08	213.979333333333	20.3484848484848	21.2582109096775	64	NA	NA	Panama	Provider 19	Bocas del Toro: Isla Popa 1 55::2002::1519	28.3823450406392	0.0656085014343262
Bocas del Toro: Isla Popa 2 56::1520	1520	S	Bocas del Toro: Isla Popa 2 56	2002	9.16855	-82.0755833	Panama	C	Fished	96.6219082362	NA	NA	0	Crest	2	NA	Standard belt transect	600	1.5	0.116666666666667	0	0	0	Panama	status	0	0-4m	9.16855_-82.0755833	209.725166666667	19.9444444444444	32.3637000735645	66	NA	NA	Panama	Provider 19	Bocas del Toro: Isla Popa 2 56::2002::1520	28.3823450406392	0.0656085014343262
Bocas del Toro: Isla Popa 3 57::1521	1521	S	Bocas del Toro: Isla Popa 3 57	2002	9.22031667	-82.1006167	Panama	C	Fished	24.652468089	NA	NA	0	Slope	7.4	NA	Standard belt transect	600	1	0.266666666666667	0	0	0	Panama	status	0	4-10m	9.22031667_-82.1006167	211.85275	21.2894736842105	14.3672093748357	62	NA	NA	Panama	Provider 19	Bocas del Toro: Isla Popa 3 57::2002::1521	28.3823450406392	0.0656085014343262
Bocas del Toro: Salt Creek (Deep) 58::1522	1522	S	Bocas del Toro: Salt Creek (Deep) 58	2002	9.28251667	-82.1012167	Panama	C	Fished	33.0192716367	NA	NA	0	Slope	4.4	NA	Standard belt transect	600	0.941666666666667	0.216666666666667	0	0	0	Panama	status	0	4-10m	9.28251667_-82.1012167	213.951416666667	20.5943396226415	17.8225696385733	58.5	NA	NA	Panama	Provider 19	Bocas del Toro: Salt Creek (Deep) 58::2002::1522	28.3823450406392	0.0656085014343262
Bocas del Toro: Toba 2 59::1523	1523	S	Bocas del Toro: Toba 2 59	2002	9.10623333	-81.82075	Panama	C	Fished	27.58943818425	NA	NA	0	Crest	2.5	NA	Standard belt transect	240	3.01666666666667	0.108333333333333	0	0	0	Panama	status	0	0-4m	9.10623333_-81.82075	211.926583333333	16.5	6.80311508792643	43.5	NA	NA	Panama	Provider 19	Bocas del Toro: Toba 2 59::2002::1523	28.3823450406392	0.0656085014343262
Bocas del Toro: Zapatilla 1 60::1524	1524	S	Bocas del Toro: Zapatilla 1 60	2002	9.27276667	-82.0659333	Panama	C	Restricted	132.7710310581	NA	NA	0	Crest	1.3	NA	Standard belt transect	600	1	0.266666666666667	0	0	0	Panama	status	0	0-4m	9.27276667_-82.0659333	213.113333333333	23.2083333333333	24.6812580629451	62	NA	NA	Panama	Provider 19	Bocas del Toro: Zapatilla 1 60::2002::1524	28.3823450406392	0.0656085014343262
Bocas del Toro: Zapatilla 2 61::1525	1525	S	Bocas del Toro: Zapatilla 2 61	2002	9.24703333	-82.0325667	Panama	C	Restricted	157.398244912722	NA	NA	0	Crest	1.6	NA	Standard belt transect	540	1.4	0.166666666666667	0	0	0	Panama	status	0	0-4m	9.24703333_-82.0325667	210.452	22.8770491803279	28.0694253241484	53	NA	NA	Panama	Provider 19	Bocas del Toro: Zapatilla 2 61::2002::1525	28.3823450406392	0.0656085014343262
Bocas del Toro: Zapatilla 3 62::1526	1526	S	Bocas del Toro: Zapatilla 3 62	2002	9.27106667	-82.0516667	Panama	C	Restricted	31.1187551086	NA	NA	0	Slope	6	NA	Standard belt transect	600	1.2	0.216666666666667	0	0	0	Panama	status	0	4-10m	9.27106667_-82.0516667	211.287416666667	22.7972972972973	14.3374501967609	57.5	NA	NA	Panama	Provider 19	Bocas del Toro: Zapatilla 3 62::2002::1526	28.3823450406392	0.0656085014343262
Bocas del Toro: Zapatilla 4 63::1527	1527	S	Bocas del Toro: Zapatilla 4 63	2002	9.26045	-82.0347	Panama	C	Restricted	80.7620861455	NA	NA	0	Slope	6.6	NA	Standard belt transect	480	1.4	0.166666666666667	0	0	0	Panama	status	0.0943779207386364	4-10m	9.26045_-82.0347	209.572333333333	23.5340909090909	63.2764997640743	53	NA	NA	Panama	Provider 19	Bocas del Toro: Zapatilla 4 63::2002::1527	28.3823450406392	0.0656085014343262
BON1::734	734	S	BON1	2012	12.032084	-68.259824	Netherlands Antilles	C	Restricted	43.2208047372	NA	NA	0	Slope	8	NA	Standard belt transect	500	2.9	0.283333333333333	0	0	0	Netherlands Antilles	status	0	4-10m	12.032084_-68.259824	332.715333333333	18.8953488372093	25.6747446292697	60	NA	184.0657759	Netherlands Antilles	Provider 13	BON1::2012::734	28.3425960540771	1.1084459622701
BON10::735	735	S	BON10	2012	12.101111	-68.287546	Netherlands Antilles	C	Restricted	55.8628264745	NA	NA	0	Slope	14.5	NA	Standard belt transect	500	3.19166666666667	0.15	0	0	0	Netherlands Antilles	status	0	>10m	12.101111_-68.287546	328.48725	20	49.7672870593293	51	NA	168.3359075	Netherlands Antilles	Provider 13	BON10::2012::735	28.3425960540771	1.1084459622701
BON11::736	736	S	BON11	2012	12.071916	-68.281959	Netherlands Antilles	C	Restricted	70.6913453463	NA	NA	0	Slope	12.5	NA	Standard belt transect	500	3.88333333333333	0.0166666666666667	0	0	0	Netherlands Antilles	status	0	>10m	12.071916_-68.281959	334.952833333333	21.1274509803922	60.2947881542589	43	NA	269.9349656	Netherlands Antilles	Provider 13	BON11::2012::736	28.3425960540771	1.1084459622701
BON12::737	737	S	BON12	2012	12.026236	-68.252486	Netherlands Antilles	C	Restricted	131.2815015316	NA	NA	0	Slope	14.5	NA	Standard belt transect	500	2.9	0.283333333333333	0	0	0	Netherlands Antilles	status	0.134001083151515	>10m	12.026236_-68.252486	334.817583333333	20.4838709677419	41.0829893221784	60	NA	146.3944127	Netherlands Antilles	Provider 13	BON12::2012::737	28.3425960540771	1.1084459622701
BON13::738	738	S	BON13	2012	12.034012	-68.262904	Netherlands Antilles	C	Restricted	51.1954722174	NA	NA	0	Slope	9	NA	Standard belt transect	500	2.9	0.283333333333333	0	0	0	Netherlands Antilles	status	0	4-10m	12.034012_-68.262904	332.715333333333	18.8297872340426	70.2900220927397	60	NA	224.0815396	Netherlands Antilles	Provider 13	BON13::2012::738	28.3425960540771	1.1084459622701
BON14::739	739	S	BON14	2012	12.209978	-68.321698	Netherlands Antilles	C	Restricted	56.1990461397	NA	NA	0	Slope	6.5	NA	Standard belt transect	500	2.73333333333333	0.15	0	0	0	Netherlands Antilles	status	0	4-10m	12.209978_-68.321698	326.147333333333	19.2105263157895	74.3627609449108	69	NA	322.6112872	Netherlands Antilles	Provider 13	BON14::2012::739	28.3425960540771	1.1084459622701
BON2::740	740	S	BON2	2012	12.064554	-68.283181	Netherlands Antilles	C	Restricted	35.262824446	NA	NA	0	Slope	8.5	NA	Standard belt transect	500	3.39166666666667	0.15	0	0	0	Netherlands Antilles	status	0	4-10m	12.064554_-68.283181	333.038666666667	18.75	21.3573140898993	51.5	NA	221.5661453	Netherlands Antilles	Provider 13	BON2::2012::740	28.3425960540771	1.1084459622701
BON3::741	741	S	BON3	2012	12.204612	-68.314644	Netherlands Antilles	C	Restricted	28.4238144375	NA	NA	0	Slope	7.5	NA	Standard belt transect	500	2.85	0.0833333333333333	0	0	0	Netherlands Antilles	status	0	4-10m	12.204612_-68.314644	326.147333333333	21.1458333333333	77.6971757782149	285	NA	224.1158997	Netherlands Antilles	Provider 13	BON3::2012::741	28.3425960540771	1.1084459622701
BON4::742	742	S	BON4	2012	12.21155	-68.328542	Netherlands Antilles	C	Restricted	63.0189999397	NA	NA	0	Slope	7.5	NA	Standard belt transect	500	2.73333333333333	0.15	0	0	0	Netherlands Antilles	status	0	4-10m	12.21155_-68.328542	319.917333333333	20.1190476190476	51.2626982343315	69	NA	297.7007874	Netherlands Antilles	Provider 13	BON4::2012::742	28.3425960540771	1.1084459622701
BON5::743	743	S	BON5	2012	12.205935	-68.316823	Netherlands Antilles	C	Restricted	80.6430851855	NA	NA	0	Slope	7	NA	Standard belt transect	500	2.85	0.0833333333333333	0	0	0	Netherlands Antilles	status	0	4-10m	12.205935_-68.316823	326.147333333333	18.2142857142857	38.619709063139	285	NA	268.4423737	Netherlands Antilles	Provider 13	BON5::2012::743	28.3425960540771	1.1084459622701
BON6::744	744	S	BON6	2012	12.218796	-68.352027	Netherlands Antilles	C	Restricted	23.8884868442	NA	NA	0	Slope	6.5	NA	Standard belt transect	500	2.73333333333333	0.15	0	0	0	Netherlands Antilles	status	0	4-10m	12.218796_-68.352027	330.45125	20.8333333333333	29.7147099157212	69	NA	201.7951327	Netherlands Antilles	Provider 13	BON6::2012::744	28.3425960540771	1.1084459622701
BON7::745	745	S	BON7	2012	12.13128	-68.285013	Netherlands Antilles	C	Restricted	43.2309461744	NA	NA	0	Slope	9	NA	Standard belt transect	500	3.425	0.0166666666666667	0	0	0	Netherlands Antilles	status	0.0922482421875	4-10m	12.13128_-68.285013	340.45075	19.4148936170213	39.107007213248	272	NA	237.7441494	Netherlands Antilles	Provider 13	BON7::2012::745	28.3425960540771	1.1084459622701
BON8::746	746	S	BON8	2012	12.10538	-68.290406	Netherlands Antilles	C	Restricted	29.9516950069	NA	NA	0	Slope	5.5	NA	Standard belt transect	500	3.19166666666667	0.15	0	0	0	Netherlands Antilles	status	0	4-10m	12.10538_-68.290406	328.48725	18.2432432432432	38.0182968302501	51	NA	253.0236004	Netherlands Antilles	Provider 13	BON8::2012::746	28.3425960540771	1.1084459622701
BON9::747	747	S	BON9	2012	12.199815	-68.3086	Netherlands Antilles	C	Restricted	39.3479602442	NA	NA	0	Slope	8.5	NA	Standard belt transect	500	2.85	0.0833333333333333	0	0	0	Netherlands Antilles	status	0	4-10m	12.199815_-68.3086	326.478916666667	20	21.4800819579128	285	NA	274.7738435	Netherlands Antilles	Provider 13	BON9::2012::747	28.3425960540771	1.1084459622701
Boo Barrier Reef::36	36	S	Boo Barrier Reef	2009	-1.208366667	129.4298167	Indonesia	P	Restricted	213.855511448467	NA	NA	0	Bank	8	NA	Standard belt transect	750	16.1833333333333	0.133333333333333	0	0	0	Indonesia	status	0.030924962195122	4-10m	-1.208366667_129.4298167	386.792	19.4375	126.168331571409	4	NA	NA	Indonesia	Provider 4	Boo Barrier Reef::2009::36	29.4224011103312	0.666321754455566
Booby North Point 64::1528	1528	S	Booby North Point 64	2000	18.13335	-76.3307667	Jamaica	C	Fished	42.7922516486	NA	NA	0	Slope	9	NA	Standard belt transect	600	0.725	0.141666666666667	0	0	0	Jamaica	status	0	4-10m	18.13335_-76.3307667	274.932	19.421568627451	11.8086883762556	304.5	NA	NA	Jamaica	Provider 19	Booby North Point 64::2000::1528	28.457355817159	0.733852863311768
Boscolbel West 65::1529	1529	S	Boscolbel West 65	2000	18.4097667	-76.9832833	Jamaica	C	Restricted	10.362711696	NA	NA	0	Slope	9	NA	Standard belt transect	540	0.466666666666667	0.166666666666667	0	0	0	Jamaica	status	0	4-10m	18.4097667_-76.9832833	1378.68	15.5	46.062051275902	399	NA	NA	Jamaica	Provider 19	Boscolbel West 65::2000::1529	28.4242283503215	0.429452260335286
Boso Kiunga::8874	8874	S	Boso Kiunga	2008	-1.74	41.53	Kenya	I	Fished	28.59775	NA	NA	0	Crest	2	NA	Standard belt transect	500	4.23333333333333	0.158333333333333	0	0	0	Kenya	status	NA	0-4m	-1.74_41.53	585.606833333333	NA	NA	86.5	NA	NA	Kenya	Provider 17	Boso Kiunga::2008::8874	27.7814730008443	0.357741355895996
Boston Bay 66::1530	1530	S	Boston Bay 66	2000	18.1724	-76.3745333	Jamaica	C	Fished	10.9503576427	NA	NA	0	Slope	9	NA	Standard belt transect	600	1.01666666666667	0.0166666666666667	0	0	0	Jamaica	status	0	4-10m	18.1724_-76.3745333	274.932	17.0625	21.3842965187368	330	NA	NA	Jamaica	Provider 19	Boston Bay 66::2000::1530	28.457355817159	0.733852863311768
Botijuela 67::1531	1531	S	Botijuela 67	2001	20.6035	-78.1828333	Cuba	C	Fished	54.9747321288	NA	NA	0	Crest	2.5	NA	Standard belt transect	600	2.7	0.933333333333333	0	0	0	Cuba	status	0	0-4m	20.6035_-78.1828333	613.29425	18.5	16.4799316788894	63	NA	NA	Cuba	Provider 19	Botijuela 67::2001::1531	28.095117410024	0.124471664428711
BRA10::750	750	S	BRA10	2012	-17.699417	-38.94211	Brazil	C	Restricted	112.3618676827	NA	NA	0	Slope	3	NA	Standard belt transect	500	9.62777777777778	1.40555555555556	0	0	0	Brazil (mainland)	status	0	0-4m	-17.699417_-38.94211	974.5475	19.6111111111111	22.454790104526	42.3333333333333	NA	282.001892	Brazil	Provider 13	BRA10::2012::750	26.5412398974101	0.271984100341797
BRA8::766	766	S	BRA8	2012	-17.66486	-38.99882	Brazil	C	Restricted	26.8116735721	NA	NA	0	Slope	5	NA	Standard belt transect	500	9.29583333333333	1.05833333333333	0	0	0	Brazil (mainland)	status	0	4-10m	-17.66486_-38.99882	949.835333333333	18.75	25.0859016227683	49	NA	37.3780119	Brazil	Provider 13	BRA8::2012::766	26.5412398974101	0.271984100341797
BRA9::768	768	S	BRA9	2012	-17.666638	-38.997194	Brazil	C	Restricted	64.5984579247	NA	NA	0	Slope	5	NA	Standard belt transect	500	9.29583333333333	1.05833333333333	0	0	0	Brazil (mainland)	status	0	4-10m	-17.666638_-38.997194	949.835333333333	19.3918918918919	23.9167910767286	49	NA	42.41549958	Brazil	Provider 13	BRA9::2012::768	26.5412398974101	0.271984100341797
BRACO 4::2905	2905	S	BRACO 4	2005	18.486326	-77.505606	Jamaica	C	Fished	13.64750324662	NA	NA	0	Slope	5	NA	Standard belt transect	1250	0.808333333333333	0.341666666666667	0	0	0	Jamaica	status	0	4-10m	18.486326_-77.505606	1172.309	17.1913580246914	24.7059104500135	195.25	NA	99.19011006	Jamaica	Provider 25	BRACO 4::2005::2905	28.4242283503215	0.429452260335286
Braco Village West 68::1532	1532	S	Braco Village West 68	2000	18.4827333	-77.49855	Jamaica	C	Fished	11.8087614082	NA	NA	0	Slope	9	NA	Standard belt transect	600	0.808333333333333	0.341666666666667	0	0	0	Jamaica	status	0	4-10m	18.4827333_-77.49855	1172.309	15.7941176470588	95.1044972503947	195.25	NA	NA	Jamaica	Provider 19	Braco Village West 68::2000::1532	28.4242283503215	0.429452260335286
Buli Tua/Pulau Taneti 1::37	37	S	Buli Tua/Pulau Taneti 1	2007	-0.077413	127.241752	Indonesia	P	Fished	10.17478859165	NA	NA	0	Slope	3	NA	Standard belt transect	500	14.9583333333333	0.15	0	0	0	Indonesia	status	0	0-4m	-0.077413_127.241752	300.2745	15.9285714285714	46.821446242675	11.25	NA	33.09113035	Indonesia	Provider 4	Buli Tua/Pulau Taneti 1::2007::37	29.436145623525	0.676586786905924
Bureni::8875	8875	S	Bureni	2009	-3.9	39.81	Kenya	I	Fished	4.2775	NA	NA	0	Slope	2	NA	Standard belt transect	500	0.616666666666667	0.158333333333333	0	0	0	Kenya	status	NA	0-4m	-3.9_39.81	670.68225	NA	NA	4606.5	NA	NA	Kenya	Provider 17	Bureni::2009::8875	28.0121974945068	0.449077606201172
BVI, Anegada: Herman's Reef 70::1534	1534	S	BVI, Anegada: Herman's Reef 70	2000	18.5640166	-64.2386666	British Virgin Islands	C	Fished	100.0203708207	NA	NA	0	Bank	13.1	NA	Standard belt transect	600	2.14166666666667	0.508333333333333	0	0	0	NA	status	0.0428844391869159	>10m	18.5640166_-64.2386666	192.7315	19.7897196261682	28.725015268589	23	NA	NA	British Virgin Islands	Provider 19	BVI, Anegada: Herman's Reef 70::2000::1534	28.2226230303446	0.820621013641357
BVI, Anegada: Jack Bay 72::1536	1536	S	BVI, Anegada: Jack Bay 72	2000	18.74935	-64.3207666	British Virgin Islands	C	Fished	142.1021673926	NA	NA	0	Slope	9.1	NA	Standard belt transect	600	2.675	0.216666666666667	0	0	0	NA	status	0	4-10m	18.74935_-64.3207666	187.93175	19.7857142857143	21.7688126325239	20.5	NA	NA	British Virgin Islands	Provider 19	BVI, Anegada: Jack Bay 72::2000::1536	28.2226230303446	0.820621013641357
BVI, Anegada: West Cow Wreck 73::1537	1537	S	BVI, Anegada: West Cow Wreck 73	2000	18.752733	-64.4099333	British Virgin Islands	C	Fished	87.7360657414	NA	NA	0	Slope	8.4	NA	Standard belt transect	600	2.50833333333333	0.383333333333333	0	0	0	NA	status	0	4-10m	18.752733_-64.4099333	188.826416666667	20.2945205479452	30.6548505129605	20	NA	NA	British Virgin Islands	Provider 19	BVI, Anegada: West Cow Wreck 73::2000::1537	28.2226230303446	0.820621013641357
BVI, Guana Island: Iguana Head 74::1538	1538	S	BVI, Guana Island: Iguana Head 74	1999	18.4746166	-64.58235	British Virgin Islands	C	Fished	92.3658627644	NA	NA	0	Slope	9.5	NA	Standard belt transect	600	0.658333333333333	0.15	0	0	0	NA	status	0	4-10m	18.4746166_-64.58235	195.780583333333	20.0159574468085	22.5829709708256	1170	NA	NA	British Virgin Islands	Provider 19	BVI, Guana Island: Iguana Head 74::1999::1538	28.2226230303446	0.820621013641357
BVI, Virgin Gorda: Eustacia Reef 75::1539	1539	S	BVI, Virgin Gorda: Eustacia Reef 75	2000	18.508333	-64.3375	British Virgin Islands	C	Fished	95.37649830385	NA	NA	0	Slope	8.5	NA	Standard belt transect	600	1.58333333333333	0.183333333333333	0	0	0	NA	status	0	4-10m	18.508333_-64.3375	195.780583333333	19.9873417721519	21.051263586053	30	NA	NA	British Virgin Islands	Provider 19	BVI, Virgin Gorda: Eustacia Reef 75::2000::1539	28.2226230303446	0.820621013641357
BZBCCB02 77::1541	1541	S	BZBCCB02 77	2004	18.1125	-87.84692	Belize	C	Restricted	39.059474754875	NA	NA	0	Lagoon_Back reef	10	NA	Standard belt transect	480	2.81666666666667	0.733333333333333	0	0	0	Belize	status	0	>10m	18.1125_-87.84692	320.647083333333	17.5454545454545	19.2647881528114	38	NA	NA	Belize	Provider 19	BZBCCB02 77::2004::1541	27.9097301165263	0.0380056699117025
BZBCCD02 78::1542	1542	S	BZBCCD02 78	2004	18.10831	-87.8465	Belize	C	Restricted	120.232980265462	NA	NA	0	Slope	9	NA	Standard belt transect	480	2.81666666666667	0.733333333333333	0	0	0	Belize	status	0.0388096122663551	4-10m	18.10831_-87.8465	320.647083333333	19.4672897196262	31.6803858331963	38	NA	NA	Belize	Provider 19	BZBCCD02 78::2004::1542	27.9097301165263	0.0380056699117025
BZBCCD03 79::1543	1543	S	BZBCCD03 79	2005	18.12728	-87.81514	Belize	C	Restricted	32.2253790983857	NA	NA	0	Slope	9	NA	Standard belt transect	420	2.84166666666667	0.6	0	0	0	Belize	status	0.0541527384320557	4-10m	18.12728_-87.81514	320.647083333333	18.780487804878	33.6405145876042	36.5	NA	NA	Belize	Provider 19	BZBCCD03 79::2005::1543	27.9097301165263	0.0380056699117025
BZCCCB01 80::1544	1544	S	BZCCCB01 80	2004	17.72314	-88.00986	Belize	C	Restricted	153.176035178375	NA	NA	0	Lagoon_Back reef	10	NA	Standard belt transect	480	1.71666666666667	0.233333333333333	0	0	0	Belize	status	0.0228556410735294	>10m	17.72314_-88.00986	616.589833333333	20.4941176470588	20.647712845599	70	NA	NA	Belize	Provider 19	BZCCCB01 80::2004::1544	27.9097301165263	0.0380056699117025
BZCCCB02 81::1545	1545	S	BZCCCB02 81	2005	17.78378	-88.00267	Belize	C	Restricted	41.764854128625	NA	NA	0	Lagoon_Back reef	10	NA	Standard belt transect	480	2.11666666666667	0.4	0	0	0	Belize	status	0.04856823728125	>10m	17.78378_-88.00267	616.589833333333	19.3625	17.1204132523342	67	NA	NA	Belize	Provider 19	BZCCCB02 81::2005::1545	27.9097301165263	0.0380056699117025
BZCCCD01 82::1546	1546	S	BZCCCD01 82	2004	17.72117	-88.00319	Belize	C	Restricted	66.9165002770572	NA	NA	0	Slope	9	NA	Standard belt transect	420	1.71666666666667	0.233333333333333	0	0	0	Belize	status	0	4-10m	17.72117_-88.00319	616.589833333333	19.1170212765957	23.1737457143646	70	NA	NA	Belize	Provider 19	BZCCCD01 82::2004::1546	27.9097301165263	0.0380056699117025
BZCCCD02 83::1547	1547	S	BZCCCD02 83	2004	17.78881	-87.99214	Belize	C	Restricted	80.0446476730375	NA	NA	0	Slope	9	NA	Standard belt transect	480	2.11666666666667	0.4	0	0	0	Belize	status	0	4-10m	17.78881_-87.99214	616.589833333333	19.5121951219512	15.5176383032146	67	NA	NA	Belize	Provider 19	BZCCCD02 83::2004::1547	27.9097301165263	0.0380056699117025
Cades Deep Force::M_4836	M_4836	M	Cades Deep Force	2011	17.00538	-61.89182	Antigua	C	UnfishedHigh	62.1826829021003	13	18.13	0	Slope	10.5	7	Standard belt transect	120	0.541666666666667	0.1	1	0	0	NA	benchmark	NA	>10m	17.00538_-61.89182	237.513916666667	NA	NA	128	NA	NA	Antigua	Provider 15	Cades Deep Force::2011::M_4836	28.5457693735758	1.02842537562052
Cades South::M_4836	M_4836	M	Cades South	2011	17.00195	-61.87963	Antigua	C	UnfishedHigh	37.8869087154998	13	18.13	0	Slope	13.4	13	Standard belt transect	120	0.541666666666667	0.1	1	0	0	NA	benchmark	NA	>10m	17.00195_-61.87963	237.513916666667	NA	NA	128	NA	NA	Antigua	Provider 15	Cades South::2011::M_4836	28.5457693735758	1.02842537562052
Caicos Bank: TC14-Airplane 85::1549	1549	S	Caicos Bank: TC14-Airplane 85	1999	21.5460333	-71.4558	Turks and Caicos Islands	C	Fished	30.0101496458333	NA	NA	0	Slope	15.6	NA	Standard belt transect	360	2.16666666666667	0.1	0	0	0	NA	status	0	>10m	21.5460333_-71.4558	183.898416666667	18.530303030303	14.0325494248588	40	NA	NA	Turks and Caicos Islands	Provider 19	Caicos Bank: TC14-Airplane 85::1999::1549	27.8340684572856	0.381821473439534
Caicos Bank: TC15-Ambergris 1 86::1550	1550	S	Caicos Bank: TC15-Ambergris 1 86	1999	21.3	-71.6	Turks and Caicos Islands	C	Fished	35.2597825843	NA	NA	0	Slope	6.2	NA	Standard belt transect	600	3.18333333333333	0.183333333333333	0	0	0	NA	status	0.135596033061225	4-10m	21.3_-71.6	177.85175	19.765306122449	19.876764572417	32	NA	NA	Turks and Caicos Islands	Provider 19	Caicos Bank: TC15-Ambergris 1 86::1999::1550	27.8340684572856	0.381821473439534
Caicos Bank: TC16-Ambergris 2 87::1551	1551	S	Caicos Bank: TC16-Ambergris 2 87	1999	21.37265	-71.59915	Turks and Caicos Islands	C	Fished	56.7566813795	NA	NA	0	Slope	19.9	NA	Standard belt transect	600	2.93333333333333	0.433333333333333	0	0	0	NA	status	0	>10m	21.37265_-71.59915	170.91	20.6959459459459	20.053147048267	30	NA	NA	Turks and Caicos Islands	Provider 19	Caicos Bank: TC16-Ambergris 2 87::1999::1551	27.8340684572856	0.381821473439534
Caicos Bank: TC19-French Cay 90::1554	1554	S	Caicos Bank: TC19-French Cay 90	1999	21.4892833	-72.2242667	Turks and Caicos Islands	C	Fished	34.5280076846	NA	NA	0	Slope	14.4	NA	Standard belt transect	600	5.59166666666667	1.48333333333333	0	0	0	NA	status	0	>10m	21.4892833_-72.2242667	173.633166666667	19.1842105263158	25.8058256289337	26.5	NA	NA	Turks and Caicos Islands	Provider 19	Caicos Bank: TC19-French Cay 90::1999::1554	27.9622683525085	0.303082148234049
Caicos Bank: TC20-West Sand Spit 91::1555	1555	S	Caicos Bank: TC20-West Sand Spit 91	1999	21.3880833	-72.14395	Turks and Caicos Islands	C	Fished	53.4080737516	NA	NA	0	Slope	13.4	NA	Standard belt transect	600	5.08333333333333	2.2	0	0	0	NA	status	0.0560996656923077	>10m	21.3880833_-72.14395	172.737416666667	21.4153846153846	42.1379403006548	28	NA	NA	Turks and Caicos Islands	Provider 19	Caicos Bank: TC20-West Sand Spit 91::1999::1555	27.9622683525085	0.303082148234049
Caicos Bank: TC21-Spanish Anchor (W. Caicos Wall) 92::1556	1556	S	Caicos Bank: TC21-Spanish Anchor (W. Caicos Wall) 92	1999	21.64565	-72.47455	Turks and Caicos Islands	C	Fished	35.9909212971	NA	NA	0	Slope	15.4	NA	Standard belt transect	600	7.48333333333333	0.0166666666666667	0	0	0	NA	status	0.0680783495471698	>10m	21.64565_-72.47455	172.7725	20.3018867924528	23.162142642682	25	NA	NA	Turks and Caicos Islands	Provider 19	Caicos Bank: TC21-Spanish Anchor (W. Caicos Wall) 92::1999::1556	27.9622683525085	0.303082148234049
Caicos Bank: TC23-The Pinnacles (Grace Bay) 94::1558	1558	S	Caicos Bank: TC23-The Pinnacles (Grace Bay) 94	1999	21.8140167	-72.1869833	Turks and Caicos Islands	C	Fished	60.6576574046	NA	NA	0	Slope	10.1	NA	Standard belt transect	600	5.95	0.166666666666667	0	0	0	NA	status	0	>10m	21.8140167_-72.1869833	171.697333333333	19.3157894736842	25.8489838149732	46	NA	NA	Turks and Caicos Islands	Provider 19	Caicos Bank: TC23-The Pinnacles (Grace Bay) 94::1999::1558	27.8340684572856	0.381821473439534
Caicos Bank: TC24-Coral Gables (N. side of Provo) 95::1559	1559	S	Caicos Bank: TC24-Coral Gables (N. side of Provo) 95	1999	21.818	-72.1835	Turks and Caicos Islands	C	Fished	46.9342073784	NA	NA	0	Slope	11.1	NA	Standard belt transect	600	5.95	0.166666666666667	0	0	0	NA	status	0.0456728167848101	>10m	21.818_-72.1835	171.697333333333	19.4810126582278	23.4922646673613	46	NA	NA	Turks and Caicos Islands	Provider 19	Caicos Bank: TC24-Coral Gables (N. side of Provo) 95::1999::1559	27.8340684572856	0.381821473439534
Caicos Bank: TC25-Grace Bay 96::1560	1560	S	Caicos Bank: TC25-Grace Bay 96	1999	21.83015	-72.17325	Turks and Caicos Islands	C	Fished	57.0535116759	NA	NA	0	Slope	10.1	NA	Standard belt transect	600	5.95	0.166666666666667	0	0	0	NA	status	0	>10m	21.83015_-72.17325	171.343	19.8333333333333	27.108304699149	46	NA	NA	Turks and Caicos Islands	Provider 19	Caicos Bank: TC25-Grace Bay 96::1999::1560	27.8340684572856	0.381821473439534
Caicos Bank: TC26-Football Field 97::1561	1561	S	Caicos Bank: TC26-Football Field 97	1999	21.90635	-72.1152667	Turks and Caicos Islands	C	Fished	57.5404150561	NA	NA	0	Slope	18.9	NA	Standard belt transect	600	5.43333333333333	0.233333333333333	0	0	0	NA	status	0.110264892652778	>10m	21.90635_-72.1152667	171.343416666667	19.5902777777778	23.0441595470237	23	NA	NA	Turks and Caicos Islands	Provider 19	Caicos Bank: TC26-Football Field 97::1999::1561	27.8340684572856	0.381821473439534
Caicos Bank: TC27-Grouper Hole 98::1562	1562	S	Caicos Bank: TC27-Grouper Hole 98	1999	21.8833333	-72.1166667	Turks and Caicos Islands	C	Fished	43.1395630595	NA	NA	0	Slope	11.6	NA	Standard belt transect	600	5.46666666666667	0.2	0	0	0	NA	status	0	>10m	21.8833333_-72.1166667	171.851333333333	21.3404255319149	16.7955211366206	26	NA	NA	Turks and Caicos Islands	Provider 19	Caicos Bank: TC27-Grouper Hole 98::1999::1562	27.8340684572856	0.381821473439534
Caicos Bank: TC28-Aquarium West 99::1563	1563	S	Caicos Bank: TC28-Aquarium West 99	1999	21.8086333	-72.2257	Turks and Caicos Islands	C	Fished	59.0060529944	NA	NA	0	Slope	17.3	NA	Standard belt transect	600	6.13333333333333	0.166666666666667	0	0	0	NA	status	0	>10m	21.8086333_-72.2257	171.697333333333	19.443661971831	26.8927438929571	45	NA	NA	Turks and Caicos Islands	Provider 19	Caicos Bank: TC28-Aquarium West 99::1999::1563	27.8340684572856	0.381821473439534
Caimanes de Sta Mar�a (cresta) 664::1564	1564	S	Caimanes de Sta Mar�a (cresta) 664	2001	22.6936111	-78.9025	Cuba	C	Restricted	47.8989513116	NA	NA	0	Crest	2.5	NA	Standard belt transect	600	3.625	1.025	0	0	0	Cuba	status	0	0-4m	22.6936111_-78.9025	316.771166666667	18.1388888888889	25.0604051526456	60	NA	NA	Cuba	Provider 19	Caimanes de Sta Mar�a (cresta) 664::2001::1564	27.538554986318	-0.0680837631225586
California's Dream::49	49	S	California's Dream	2007	1.52384391	125.2756614	Indonesia	P	Fished	29.0518173762667	NA	NA	0	Slope	8	NA	Standard belt transect	750	2.09583333333333	0.2	0	0	0	Indonesia	status	0	4-10m	1.52384391_125.2756614	267.090333333333	18.7337662337662	NA	86.25	NA	53.74359742	Indonesia	Provider 4	California's Dream::2007::49	29.5276883443197	0.564831733703613
Campo Rosquete Norte 100::1565	1565	S	Campo Rosquete Norte 100	2001	20.5688333	-78.2008333	Cuba	C	Fished	54.6130638898	NA	NA	0	Crest	2.5	NA	Standard belt transect	600	2.925	0.708333333333333	0	0	0	Cuba	status	0	0-4m	20.5688333_-78.2008333	390.4315	18.4885057471264	19.427769388095	58.5	NA	NA	Cuba	Provider 19	Campo Rosquete Norte 100::2001::1565	28.095117410024	0.124471664428711
Canal de Glenview 101::1566	1566	S	Canal de Glenview 101	2000	18.605	-87.2482667	Mexico	C	Restricted	23.650401826	NA	NA	1	Slope	9	NA	Standard belt transect	180	6.51666666666667	2.61666666666667	0	0	0	Mexico	status	0	4-10m	18.605_-87.2482667	296.83225	17.3181818181818	66.4107107275664	14	NA	NA	Mexico	Provider 19	Canal de Glenview 101::2000::1566	27.9097301165263	0.0380056699117025
Canal de la Mulatas (cresta) 102::1567	1567	S	Canal de la Mulatas (cresta) 102	2001	21.6771333	-79.9716333	Cuba	C	Fished	199.2726611768	NA	NA	0	Crest	2.5	NA	Standard belt transect	600	2.15	0.516666666666667	0	0	0	Cuba	status	0.100560324012048	0-4m	21.6771333_-79.9716333	479.382333333333	24.4457831325301	25.0985434027707	112	NA	NA	Cuba	Provider 19	Canal de la Mulatas (cresta) 102::2001::1567	28.095117410024	0.124471664428711
Canal de la Mulatas (profundo) 103::1568	1568	S	Canal de la Mulatas (profundo) 103	2001	21.6914	-79.975	Cuba	C	Fished	54.5672818015556	NA	NA	0	Slope	9	NA	Standard belt transect	540	1.925	0.283333333333333	0	0	0	Cuba	status	0	4-10m	21.6914_-79.975	346.336166666667	19.6095890410959	40.8672810869356	161	NA	NA	Cuba	Provider 19	Canal de la Mulatas (profundo) 103::2001::1568	28.095117410024	0.124471664428711
CAR21::806	806	S	CAR21	2011	9.55746	-78.95041	Panama	C	Fished	42.4910578902	NA	NA	0	Lagoon_Back reef	3.5	NA	Standard belt transect	500	0.633333333333333	0.391666666666667	0	0	0	Panama	status	0	0-4m	9.55746_-78.95041	243.85175	15.5555555555556	66.1435161016289	101.5	NA	297.6882397	Panama	Provider 13	CAR21::2011::806	28.3413666089376	0.480159441630046
CAR22::808	808	S	CAR22	2011	9.55877	-78.95136	Panama	C	Fished	56.5887270687	NA	NA	0	Lagoon_Back reef	2.8	NA	Standard belt transect	500	0.633333333333333	0.391666666666667	0	0	0	Panama	status	0	0-4m	9.55877_-78.95136	243.85175	15.5555555555556	26.5090934578675	101.5	NA	122.3814386	Panama	Provider 13	CAR22::2011::808	28.3413666089376	0.480159441630046
CAR23::810	810	S	CAR23	2011	9.55787	-78.95204	Panama	C	Fished	52.4514438058	NA	NA	0	Lagoon_Back reef	2	NA	Standard belt transect	500	0.633333333333333	0.391666666666667	0	0	0	Panama	status	0	0-4m	9.55787_-78.95204	243.85175	14.7413793103448	17.3298349915738	101.5	NA	229.240746	Panama	Provider 13	CAR23::2011::810	28.3413666089376	0.480159441630046
CAR24::811	811	S	CAR24	2011	9.58772	-78.88924	Panama	C	Fished	21.016188459	NA	NA	0	Slope	6.4	NA	Standard belt transect	500	0.9	0.766666666666667	0	0	0	Panama	status	0	4-10m	9.58772_-78.88924	240.51575	15.4487179487179	20.1446129317151	73	NA	132.8999699	Panama	Provider 13	CAR24::2011::811	28.3413666089376	0.480159441630046
CAR25::815	815	S	CAR25	2011	9.58341	-78.87863	Panama	C	Fished	26.1377986225	NA	NA	0	Lagoon_Back reef	2	NA	Standard belt transect	500	0.9	0.766666666666667	0	0	0	Panama	status	0	0-4m	9.58341_-78.87863	240.51575	16.3461538461538	11.5746254467116	73	NA	293.4345171	Panama	Provider 13	CAR25::2011::815	28.3413666089376	0.480159441630046
CAR26::817	817	S	CAR26	2011	9.5847	-78.86837	Panama	C	Fished	177.5321748039	NA	NA	0	Slope	6.5	NA	Standard belt transect	500	0.9	0.766666666666667	0	0	0	Panama	status	0	4-10m	9.5847_-78.86837	240.51575	17.65625	42.0265838189899	73	NA	103.4156001	Panama	Provider 13	CAR26::2011::817	28.3413666089376	0.480159441630046
CAR4::823	823	S	CAR4	2011	19.3066	-81.38695	Cayman Islands	C	Fished	58.9826720694	NA	NA	0	Lagoon_Back reef	6.2	NA	Standard belt transect	500	0.566666666666667	0.0166666666666667	0	0	0	Cayman Isl. (UK)	status	0	4-10m	19.3066_-81.38695	221.066666666667	19.4354838709677	18.2419247206006	4148	NA	259.6957153	Cayman Islands	Provider 13	CAR4::2011::823	28.2723587354024	0.289159456888835
CAR8::834	834	S	CAR8	2011	13.32793	-81.41154	Colombia	C	Fished	57.9407776373	NA	NA	0	Lagoon_Back reef	5.5	NA	Standard belt transect	500	6.76666666666667	0.0166666666666667	0	0	0	Colombia (Caribbean)	status	0	4-10m	13.32793_-81.41154	275.573333333333	13.6764705882353	61.1570557576967	574	NA	50.37808087	Colombia	Provider 13	CAR8::2011::834	28.5503575007121	0.575950463612874
Cartier Island 1::3357	3357	S	Cartier Island 1	2009	-12.54684	123.55236	Australia	P	Restricted	113.9496170736	NA	NA	1	Slope	3	NA	Standard belt transect	750	15.5	11.2166666666667	0	1	0	Australia	status	0.10286069278481	0-4m	-12.54684_123.55236	459.93825	18.5632911392405	78.0768461627763	2	NA	11.24791577	Australia	Provider 5	Cartier Island 1::2009::3357	29.1548736890157	0.740830421447754
Cartier Island 2::3359	3359	S	Cartier Island 2	2009	-12.52374	123.52374	Australia	P	Restricted	142.884890354367	NA	NA	1	Slope	3	NA	Standard belt transect	750	15.4166666666667	11.1333333333333	0	1	0	Australia	status	0.0345747230723684	0-4m	-12.52374_123.52374	466.205333333333	19.1447368421053	82.6147163972996	2	NA	58.59953395	Australia	Provider 5	Cartier Island 2::2009::3359	29.1548736890157	0.740830421447754
Cassel 105::1570	1570	S	Cassel 105	2000	18.5106167	-87.3165167	Mexico	C	Restricted	66.4081830622	NA	NA	1	Crest	2.5	NA	Standard belt transect	600	6.05833333333333	2.425	0	0	0	Mexico	status	0	0-4m	18.5106167_-87.3165167	272.795083333333	18.9210526315789	19.0761915342662	15.5	NA	NA	Mexico	Provider 19	Cassel 105::2000::1570	27.9097301165263	0.0380056699117025
Cathedral 106::1571	1571	S	Cathedral 106	1999	17.22185	-87.60805	Belize	C	Fished	52.5363119168	NA	NA	1	Slope	9	NA	Standard belt transect	600	3.43333333333333	1.25	0	0	0	Belize	status	0	4-10m	17.22185_-87.60805	286.257	21.8125	20.8000979688103	57	NA	NA	Belize	Provider 19	Cathedral 106::1999::1571	27.9097301165263	0.0380056699117025
Caye Bokel Deep - E. Turneffe 107::1572	1572	S	Caye Bokel Deep - E. Turneffe 107	2000	17.15505	-87.9080333	Belize	C	Restricted	76.4227730451	NA	NA	1	Slope	9	NA	Standard belt transect	600	2.28333333333333	0.166666666666667	0	0	0	Belize	status	0.114038463263636	4-10m	17.15505_-87.9080333	268.499666666667	20.2590909090909	35.2758721616603	75	NA	NA	Belize	Provider 19	Caye Bokel Deep - E. Turneffe 107::2000::1572	27.9097301165263	0.0380056699117025
Caye Bokel Shallow - E. Turneffe 108::1573	1573	S	Caye Bokel Shallow - E. Turneffe 108	2000	17.15505	-87.9080333	Belize	C	Restricted	47.1759170251	NA	NA	1	Crest	2.5	NA	Standard belt transect	600	2.28333333333333	0.166666666666667	0	0	0	Belize	status	0	0-4m	17.15505_-87.9080333	268.499666666667	18.3787878787879	19.0271672093042	75	NA	NA	Belize	Provider 19	Caye Bokel Shallow - E. Turneffe 108::2000::1573	27.9097301165263	0.0380056699117025
Caye Chapel Deep (BZ-3) 109::1574	1574	S	Caye Chapel Deep (BZ-3) 109	2000	17.6731333	-88.01195	Belize	C	Fished	48.9454905558889	NA	NA	0	Slope	9	NA	Standard belt transect	540	1.475	0.366666666666667	0	0	0	Belize	status	0	4-10m	17.6731333_-88.01195	379.301083333333	17.7535211267606	26.2272565558191	74.5	NA	NA	Belize	Provider 19	Caye Chapel Deep (BZ-3) 109::2000::1574	27.9097301165263	0.0380056699117025
Caye Chapel Shallow (BZ-3) 110::1575	1575	S	Caye Chapel Shallow (BZ-3) 110	2000	17.6726833	-88.0189167	Belize	C	Fished	53.41820918	NA	NA	0	Crest	2.5	NA	Standard belt transect	600	1.475	0.366666666666667	0	0	0	Belize	status	0.037450207060241	0-4m	17.6726833_-88.0189167	379.301083333333	19.8795180722892	24.8932079767467	74.5	NA	NA	Belize	Provider 19	Caye Chapel Shallow (BZ-3) 110::2000::1575	27.9097301165263	0.0380056699117025
Cayman Brac: Airport Reef (End of Island) (CB9) 111::1576	1576	S	Cayman Brac: Airport Reef (End of Island) (CB9) 111	2000	19.68785	-79.8940833	Cayman Islands	C	Fished	97.8321342574	NA	NA	0	Slope	9	NA	Standard belt transect	600	8.2	0.0166666666666667	0	0	0	Cayman Isl. (UK)	status	0	4-10m	19.68785_-79.8940833	240.012833333333	21.6904761904762	24.0935787360403	124	NA	NA	Cayman Islands	Provider 19	Cayman Brac: Airport Reef (End of Island) (CB9) 111::2000::1576	28.3625270525614	0.365612188975016
Cayman Brac: Bert Brothers (CB3) 112::1577	1577	S	Cayman Brac: Bert Brothers (CB3) 112	2000	19.7581833	-79.74095	Cayman Islands	C	Fished	39.0274842595	NA	NA	0	Slope	9	NA	Standard belt transect	600	8.73333333333333	0.325	0	0	0	Cayman Isl. (UK)	status	0	4-10m	19.7581833_-79.74095	264.725416666667	20.3157894736842	30.1054168266312	16	NA	NA	Cayman Islands	Provider 19	Cayman Brac: Bert Brothers (CB3) 112::2000::1577	28.3625270525614	0.365612188975016
Cayman Brac: Greenhouse (CB7) 113::1578	1578	S	Cayman Brac: Greenhouse (CB7) 113	2000	19.72025	-79.8283333	Cayman Islands	C	Fished	101.324301922	NA	NA	0	Slope	9	NA	Standard belt transect	600	8.34444444444445	0.116666666666667	0	0	0	Cayman Isl. (UK)	status	0	4-10m	19.72025_-79.8283333	238.565333333333	22.1782178217822	21.8900448510958	52.3333333333333	NA	NA	Cayman Islands	Provider 19	Cayman Brac: Greenhouse (CB7) 113::2000::1578	28.3625270525614	0.365612188975016
Cayman Brac: Lighthouse Reef (CB5) 114::1579	1579	S	Cayman Brac: Lighthouse Reef (CB5) 114	2000	19.6798667	-79.8874833	Cayman Islands	C	Fished	72.3555846149	NA	NA	0	Slope	9	NA	Standard belt transect	600	8.2	0.0166666666666667	0	0	0	Cayman Isl. (UK)	status	0.0185021856309524	4-10m	19.6798667_-79.8874833	240.012833333333	22.9345238095238	30.5006179410372	124	NA	NA	Cayman Islands	Provider 19	Cayman Brac: Lighthouse Reef (CB5) 114::2000::1579	28.3625270525614	0.365612188975016
Cayman Brac: Patch Reef (CB8) 115::1580	1580	S	Cayman Brac: Patch Reef (CB8) 115	2000	19.6989167	-79.87565	Cayman Islands	C	Restricted	80.5365379438	NA	NA	0	Flat	3.7	NA	Standard belt transect	600	8.2	0.0166666666666667	0	0	0	Cayman Isl. (UK)	status	0.045580978375	0-4m	19.6989167_-79.87565	237.501833333333	23.30625	23.0330683033395	124	NA	NA	Cayman Islands	Provider 19	Cayman Brac: Patch Reef (CB8) 115::2000::1580	28.3625270525614	0.365612188975016
Cayman Brac: Peter's Anchor (CB1) 116::1581	1581	S	Cayman Brac: Peter's Anchor (CB1) 116	2000	19.7471833	-79.7236	Cayman Islands	C	Fished	50.7921722143	NA	NA	0	Slope	9	NA	Standard belt transect	600	8.73333333333333	0.325	0	0	0	Cayman Isl. (UK)	status	0	4-10m	19.7471833_-79.7236	634.162416666667	21.2627118644068	39.6001499835261	16	NA	NA	Cayman Islands	Provider 19	Cayman Brac: Peter's Anchor (CB1) 116::2000::1581	28.3625270525614	0.365612188975016
Cayman Brac: Pillar Coral Reef (CB4) 117::1582	1582	S	Cayman Brac: Pillar Coral Reef (CB4) 117	2000	19.6822167	-79.8697833	Cayman Islands	C	Restricted	62.1059103459091	NA	NA	0	Slope	9	NA	Standard belt transect	660	8.2	0.0166666666666667	0	0	0	Cayman Isl. (UK)	status	0.0385462819238901	4-10m	19.6822167_-79.8697833	240.012833333333	21.4709302325581	32.1921130481242	124	NA	NA	Cayman Islands	Provider 19	Cayman Brac: Pillar Coral Reef (CB4) 117::2000::1582	28.3625270525614	0.365612188975016
Cayman Brac: Pillars of Hercules (CB2) 118::1583	1583	S	Cayman Brac: Pillars of Hercules (CB2) 118	2000	19.75435	-79.7304	Cayman Islands	C	Fished	44.6546149984545	NA	NA	0	Slope	9	NA	Standard belt transect	660	8.73333333333333	0.325	0	0	0	Cayman Isl. (UK)	status	0	4-10m	19.75435_-79.7304	634.162416666667	21.2457627118644	27.6370845162571	16	NA	NA	Cayman Islands	Provider 19	Cayman Brac: Pillars of Hercules (CB2) 118::2000::1583	28.3625270525614	0.365612188975016
Cayman Brac: Sargent Major Reef (CB6) 119::1584	1584	S	Cayman Brac: Sargent Major Reef (CB6) 119	2000	19.6807333	-79.8828167	Cayman Islands	C	Restricted	133.1321389038	NA	NA	0	Slope	9	NA	Standard belt transect	600	8.2	0.0166666666666667	0	0	0	Cayman Isl. (UK)	status	0	4-10m	19.6807333_-79.8828167	240.012833333333	23.2892156862745	22.172051163682	124	NA	NA	Cayman Islands	Provider 19	Cayman Brac: Sargent Major Reef (CB6) 119::2000::1584	28.3625270525614	0.365612188975016
Cayo Anclitas (cresta) 120::1585	1585	S	Cayo Anclitas (cresta) 120	2001	20.7723667	-78.9024333	Cuba	C	Fished	305.781857856	NA	NA	0	Crest	2.5	NA	Standard belt transect	600	5.88333333333333	0.483333333333333	0	0	0	Cuba	status	0.0108684167342657	0-4m	20.7723667_-78.9024333	409.549	22.7342657342657	60.3995130826175	29	NA	NA	Cuba	Provider 19	Cayo Anclitas (cresta) 120::2001::1585	28.095117410024	0.124471664428711
Cayo Anclitas Este 121::1586	1586	S	Cayo Anclitas Este 121	2001	20.7712333	-78.8858667	Cuba	C	Fished	97.53864283317	NA	NA	0	Slope	9	NA	Standard belt transect	600	5.88333333333333	0.483333333333333	0	0	0	Cuba	status	0	4-10m	20.7712333_-78.8858667	369.825916666667	20.9782608695652	30.8729718277554	29	NA	NA	Cuba	Provider 19	Cayo Anclitas Este 121::2001::1586	28.095117410024	0.124471664428711
Cayo Anclitas Oeste (Punta Pr�cticos A) 670::1587	1587	S	Cayo Anclitas Oeste (Punta Pr�cticos A) 670	2001	20.7984	-78.9567667	Cuba	C	Fished	90.2343880975	NA	NA	0	Slope	9	NA	Standard belt transect	600	5.88333333333333	0.941666666666667	0	0	0	Cuba	status	0.0400905836222222	4-10m	20.7984_-78.9567667	337.521	21.8222222222222	43.4684944698069	28	NA	NA	Cuba	Provider 19	Cayo Anclitas Oeste (Punta Pr�cticos A) 670::2001::1587	28.095117410024	0.124471664428711
Cayo Ballenatos (cresta) 124::1595	1595	S	Cayo Ballenatos (cresta) 124	2001	21.5809167	-81.6358333	Cuba	C	Fished	100.5272847763	NA	NA	0	Crest	2.5	NA	Standard belt transect	600	5.41666666666667	0.9	0	0	0	Cuba	status	0.122841897561905	0-4m	21.5809167_-81.6358333	276.626083333333	22.1571428571429	15.3604622023606	29	NA	NA	Cuba	Provider 19	Cayo Ballenatos (cresta) 124::2001::1595	28.0622224807739	0.0818471908569336
Cayo Ballenatos (profundo) 125::1596	1596	S	Cayo Ballenatos (profundo) 125	2001	21.5691833	-81.6370667	Cuba	C	Fished	247.4389907552	NA	NA	0	Slope	9	NA	Standard belt transect	600	5.41666666666667	0.9	0	0	0	Cuba	status	0.191723186701299	4-10m	21.5691833_-81.6370667	277.5455	21.0714285714286	30.4480908171775	29	NA	NA	Cuba	Provider 19	Cayo Ballenatos (profundo) 125::2001::1596	28.0622224807739	0.0818471908569336
Cayo Blanco 1 (profundo) 126::1597	1597	S	Cayo Blanco 1 (profundo) 126	2001	21.8624667	-81.3300333	Cuba	C	Restricted	139.88062382357	NA	NA	0	Slope	9	NA	Standard belt transect	600	3.75	1.55833333333333	0	0	0	Cuba	status	0	4-10m	21.8624667_-81.3300333	278.546	22.2272727272727	24.8835551600237	60.5	NA	NA	Cuba	Provider 19	Cayo Blanco 1 (profundo) 126::2001::1597	28.0622224807739	0.0818471908569336
Cayo Blanco 2 (profundo) 127::1598	1598	S	Cayo Blanco 2 (profundo) 127	2001	21.8624667	-81.3242333	Cuba	C	Restricted	58.70204365587	NA	NA	0	Slope	9	NA	Standard belt transect	600	3.75	1.55833333333333	0	0	0	Cuba	status	0.0968562107083333	4-10m	21.8624667_-81.3242333	278.546	20.2708333333333	37.288134348951	60.5	NA	NA	Cuba	Provider 19	Cayo Blanco 2 (profundo) 127::2001::1598	28.0622224807739	0.0818471908569336
Cayo Blanco 3 (profundo) 128::1599	1599	S	Cayo Blanco 3 (profundo) 128	2001	21.8850833	-81.3970167	Cuba	C	Restricted	158.31297244714	NA	NA	0	Slope	9	NA	Standard belt transect	600	3.74166666666667	1.43333333333333	0	0	0	Cuba	status	0.369138337513158	4-10m	21.8850833_-81.3970167	279.047833333333	24.0855263157895	40.9398010648587	64	NA	NA	Cuba	Provider 19	Cayo Blanco 3 (profundo) 128::2001::1599	28.0622224807739	0.0818471908569336
Cayo Borracho (cresta) 129::1600	1600	S	Cayo Borracho (cresta) 129	2001	22.6533333	-79.1452778	Cuba	C	Restricted	81.5878304648556	NA	NA	0	Crest	2.5	NA	Standard belt transect	540	3.63333333333333	0.8	0	0	0	Cuba	status	0	0-4m	22.6533333_-79.1452778	316.771166666667	18.1470588235294	33.2056304994083	67	NA	NA	Cuba	Provider 19	Cayo Borracho (cresta) 129::2001::1600	27.538554986318	-0.0680837631225586
Cayo Borracho (profundo) 130::1601	1601	S	Cayo Borracho (profundo) 130	2001	22.6547222	-79.145	Cuba	C	Restricted	92.1036036885	NA	NA	0	Slope	9	NA	Standard belt transect	600	3.63333333333333	0.8	0	0	0	Cuba	status	0	4-10m	22.6547222_-79.145	316.771166666667	18.1016260162602	28.6175195093795	67	NA	NA	Cuba	Provider 19	Cayo Borracho (profundo) 130::2001::1601	27.538554986318	-0.0680837631225586
Cayo Bret�n Este 676::1602	1602	S	Cayo Bret�n Este 676	2001	21.0673167	-79.4105167	Cuba	C	Fished	96.3684447149	NA	NA	0	Slope	9	NA	Standard belt transect	600	4.775	2.54166666666667	0	0	0	Cuba	status	0.0777571972911393	4-10m	21.0673167_-79.4105167	303.239416666667	22.7025316455696	27.4594261450766	33.5	NA	NA	Cuba	Provider 19	Cayo Bret�n Este 676::2001::1602	28.095117410024	0.124471664428711
Cayo Bret�n Norte Oeste (cresta) 679::1603	1603	S	Cayo Bret�n Norte Oeste (cresta) 679	2001	21.0677833	-79.4302167	Cuba	C	Fished	166.3225101783	NA	NA	0	Crest	2.5	NA	Standard belt transect	600	4.775	2.54166666666667	0	0	0	Cuba	status	0.0819833068235294	0-4m	21.0677833_-79.4302167	303.239416666667	22.0764705882353	48.3138183537267	33.5	NA	NA	Cuba	Provider 19	Cayo Bret�n Norte Oeste (cresta) 679::2001::1603	28.095117410024	0.124471664428711
Cayo Bret�n Oeste 678::1604	1604	S	Cayo Bret�n Oeste 678	2001	21.0644667	-79.4222833	Cuba	C	Fished	132.6688283821	NA	NA	0	Slope	9	NA	Standard belt transect	600	4.775	2.54166666666667	0	0	0	Cuba	status	0.265939901526882	4-10m	21.0644667_-79.4222833	303.239416666667	23.1129032258065	28.8306376404577	33.5	NA	NA	Cuba	Provider 19	Cayo Bret�n Oeste 678::2001::1604	28.095117410024	0.124471664428711
Cayo Bret�n Sudeste (cresta) 677::1605	1605	S	Cayo Bret�n Sudeste (cresta) 677	2001	21.07115	-79.4091667	Cuba	C	Fished	119.3806760878	NA	NA	0	Crest	2.5	NA	Standard belt transect	600	4.775	2.54166666666667	0	0	0	Cuba	status	0.0373269978651685	0-4m	21.07115_-79.4091667	303.239416666667	20.1573033707865	72.8118907098364	33.5	NA	NA	Cuba	Provider 19	Cayo Bret�n Sudeste (cresta) 677::2001::1605	28.095117410024	0.124471664428711
Cayo Caballones (cresta) 131::1606	1606	S	Cayo Caballones (cresta) 131	2001	20.8336833	-78.9910667	Cuba	C	Fished	160.0043139365	NA	NA	0	Crest	2.5	NA	Standard belt transect	600	5.78333333333333	0.966666666666667	0	0	0	Cuba	status	0	0-4m	20.8336833_-78.9910667	326.757833333333	19.7477876106195	38.5150763089549	28	NA	NA	Cuba	Provider 19	Cayo Caballones (cresta) 131::2001::1606	28.095117410024	0.124471664428711
Cayo Caballones Centro (Punta Escondida) (cresta) 133::1607	1607	S	Cayo Caballones Centro (Punta Escondida) (cresta) 133	2001	20.846	-79.0194833	Cuba	C	Fished	230.464117279	NA	NA	0	Crest	2.5	NA	Standard belt transect	600	5.88333333333333	0.733333333333333	0	0	0	Cuba	status	0.0481559098404255	0-4m	20.846_-79.0194833	327.114833333333	20.5478723404255	28.3417624730163	28	NA	NA	Cuba	Provider 19	Cayo Caballones Centro (Punta Escondida) (cresta) 133::2001::1607	28.095117410024	0.124471664428711
Cayo Caballones Centro (Punta Escondida) 132::1608	1608	S	Cayo Caballones Centro (Punta Escondida) 132	2001	20.848	-79.0300167	Cuba	C	Fished	234.0727134734	NA	NA	0	Slope	9	NA	Standard belt transect	600	5.88333333333333	0.733333333333333	0	0	0	Cuba	status	0.0718700650331126	4-10m	20.848_-79.0300167	364.164166666667	23.4337748344371	42.7074398827025	28	NA	NA	Cuba	Provider 19	Cayo Caballones Centro (Punta Escondida) 132::2001::1608	28.095117410024	0.124471664428711
Cayo Caballones Este 134::1609	1609	S	Cayo Caballones Este 134	2001	20.8402167	-79.0006	Cuba	C	Fished	173.1819162968	NA	NA	0	Slope	9	NA	Standard belt transect	600	5.78333333333333	0.966666666666667	0	0	0	Cuba	status	0.0818052257022901	4-10m	20.8402167_-79.0006	327.114833333333	23.4656488549618	51.4185703391161	28	NA	NA	Cuba	Provider 19	Cayo Caballones Este 134::2001::1609	28.095117410024	0.124471664428711
Cayo Cachiboca (Punta Ballenas) 136::1610	1610	S	Cayo Cachiboca (Punta Ballenas) 136	2001	20.6356	-78.7029833	Cuba	C	Fished	219.8714721537	NA	NA	0	Slope	9	NA	Standard belt transect	600	5.08333333333333	0.383333333333333	0	0	0	Cuba	status	0	4-10m	20.6356_-78.7029833	2796.52033333333	20.8	23.1019277667943	32	NA	NA	Cuba	Provider 19	Cayo Cachiboca (Punta Ballenas) 136::2001::1610	28.095117410024	0.124471664428711
Cayo Cachiboca 135::1611	1611	S	Cayo Cachiboca 135	2001	20.6728	-78.7520167	Cuba	C	Fished	339.71179544	NA	NA	0	Slope	9	NA	Standard belt transect	600	5.30833333333333	0.325	0	0	0	Cuba	status	0.0393091042266667	4-10m	20.6728_-78.7520167	1054.94541666667	21.8566666666667	39.6728915980381	31	NA	NA	Cuba	Provider 19	Cayo Cachiboca 135::2001::1611	28.095117410024	0.124471664428711
Cayo Caguama (Punta Macao) 137::1612	1612	S	Cayo Caguama (Punta Macao) 137	2001	20.5869667	-78.4653333	Cuba	C	Fished	79.0716063871	NA	NA	0	Slope	9	NA	Standard belt transect	600	4.05	0.05	0	0	0	Cuba	status	0.015859016255102	4-10m	20.5869667_-78.4653333	613.29425	19.7295918367347	28.7731662751704	41	NA	NA	Cuba	Provider 19	Cayo Caguama (Punta Macao) 137::2001::1612	28.095117410024	0.124471664428711
Cayo Campos 1 (cresta) 138::1613	1613	S	Cayo Campos 1 (cresta) 138	2001	21.5517667	-82.3381667	Cuba	C	Fished	128.8684227407	NA	NA	0	Crest	2.5	NA	Standard belt transect	600	2.31666666666667	1.33333333333333	0	0	0	Cuba	status	0.0550153484159292	0-4m	21.5517667_-82.3381667	270.541666666667	22.3761061946903	27.2681265998059	23	NA	NA	Cuba	Provider 19	Cayo Campos 1 (cresta) 138::2001::1613	27.9838557243347	0.0522898038228353
Cayo Campos 1 (profundo) 139::1614	1614	S	Cayo Campos 1 (profundo) 139	2001	21.5488	-82.3302167	Cuba	C	Fished	137.3680683078	NA	NA	0	Slope	9	NA	Standard belt transect	600	2.34166666666667	1.26666666666667	0	0	0	Cuba	status	0.141845137073394	4-10m	21.5488_-82.3302167	270.541666666667	18.743119266055	31.8921769380545	24	NA	NA	Cuba	Provider 19	Cayo Campos 1 (profundo) 139::2001::1614	27.9838557243347	0.0522898038228353
Cayo Campos 2 (cresta) 140::1615	1615	S	Cayo Campos 2 (cresta) 140	2001	21.5627833	-82.31715	Cuba	C	Fished	82.050970648	NA	NA	0	Crest	2.5	NA	Standard belt transect	600	2.34166666666667	1.26666666666667	0	0	0	Cuba	status	0	0-4m	21.5627833_-82.31715	270.541666666667	18.9375	36.7694958361151	24	NA	NA	Cuba	Provider 19	Cayo Campos 2 (cresta) 140::2001::1615	27.9838557243347	0.0522898038228353
Cayo Campos 2 (profundo) 141::1616	1616	S	Cayo Campos 2 (profundo) 141	2001	21.5627833	-82.31715	Cuba	C	Fished	49.6737956817	NA	NA	0	Slope	9	NA	Standard belt transect	600	2.34166666666667	1.26666666666667	0	0	0	Cuba	status	0.0425803724109589	4-10m	21.5627833_-82.31715	270.541666666667	19.3835616438356	35.3802242345734	24	NA	NA	Cuba	Provider 19	Cayo Campos 2 (profundo) 141::2001::1616	27.9838557243347	0.0522898038228353
Cayo Campos 3 (cresta) 142::1617	1617	S	Cayo Campos 3 (cresta) 142	2001	21.5608	-82.3040833	Cuba	C	Fished	82.4010283298	NA	NA	0	Crest	2.5	NA	Standard belt transect	600	2.36666666666667	1.2	0	0	0	Cuba	status	0	0-4m	21.5608_-82.3040833	270.541666666667	17.2948717948718	24.9008507589812	25	NA	NA	Cuba	Provider 19	Cayo Campos 3 (cresta) 142::2001::1617	27.9838557243347	0.0522898038228353
Cayo Campos 3 (profundo) 143::1618	1618	S	Cayo Campos 3 (profundo) 143	2001	21.55915	-82.3137167	Cuba	C	Fished	114.2311719305	NA	NA	0	Slope	9	NA	Standard belt transect	600	2.34166666666667	1.26666666666667	0	0	0	Cuba	status	0.10059061328972	4-10m	21.55915_-82.3137167	270.541666666667	22.4485981308411	37.5915629826332	24	NA	NA	Cuba	Provider 19	Cayo Campos 3 (profundo) 143::2001::1618	27.9838557243347	0.0522898038228353
Cayo Campos 4 (profundo) 144::1619	1619	S	Cayo Campos 4 (profundo) 144	2001	21.5486333	-82.2927667	Cuba	C	Fished	96.4418110679	NA	NA	0	Slope	9	NA	Standard belt transect	600	2.36666666666667	1.2	0	0	0	Cuba	status	0.0947184342903226	4-10m	21.5486333_-82.2927667	270.977416666667	22.6344086021505	22.3302345905631	25	NA	NA	Cuba	Provider 19	Cayo Campos 4 (profundo) 144::2001::1619	27.9838557243347	0.0522898038228353
Cayo Cantiles E. (cresta) 145::1620	1620	S	Cayo Cantiles E. (cresta) 145	2001	21.5863667	-81.9573	Cuba	C	Fished	69.8268801671	NA	NA	0	Crest	2.5	NA	Standard belt transect	600	3.89166666666667	0.675	0	0	0	Cuba	status	0.0148017485047619	0-4m	21.5863667_-81.9573	269.551083333333	18.8761904761905	23.968284769379	24.5	NA	NA	Cuba	Provider 19	Cayo Cantiles E. (cresta) 145::2001::1620	28.0622224807739	0.0818471908569336
Cayo Cantiles E. (profundo) 146::1621	1621	S	Cayo Cantiles E. (profundo) 146	2001	21.5708	-81.9675167	Cuba	C	Fished	93.1027214553	NA	NA	0	Slope	9	NA	Standard belt transect	600	3.89166666666667	0.675	0	0	0	Cuba	status	0	4-10m	21.5708_-81.9675167	269.6935	20.7525252525253	21.5558857439876	24.5	NA	NA	Cuba	Provider 19	Cayo Cantiles E. (profundo) 146::2001::1621	28.0622224807739	0.0818471908569336
Cayo Cantiles W. (cresta) 147::1622	1622	S	Cayo Cantiles W. (cresta) 147	2001	21.51545	-82.0989333	Cuba	C	Fished	123.8708660706	NA	NA	0	Crest	2.5	NA	Standard belt transect	600	3.33333333333333	0.616666666666667	0	0	0	Cuba	status	0	0-4m	21.51545_-82.0989333	269.0915	20.7678571428571	26.9358070685274	23	NA	NA	Cuba	Provider 19	Cayo Cantiles W. (cresta) 147::2001::1622	27.9838557243347	0.0522898038228353
Cayo Centro 148::1623	1623	S	Cayo Centro 148	2000	18.5668167	-87.28785	Mexico	C	Restricted	61.4697164111	NA	NA	1	Crest	2.5	NA	Standard belt transect	600	6.4	2.63333333333333	0	0	0	Mexico	status	0	0-4m	18.5668167_-87.28785	272.795083333333	18.462962962963	9.24968393411738	14.5	NA	NA	Mexico	Provider 19	Cayo Centro 148::2000::1623	27.9097301165263	0.0380056699117025
Cayo Cinco Balas Dentro Este (cresta) 150::1624	1624	S	Cayo Cinco Balas Dentro Este (cresta) 150	2001	21.0898167	-79.29	Cuba	C	Fished	103.8237799089	NA	NA	0	Crest	2.5	NA	Standard belt transect	600	4.53333333333333	2.05	0	0	0	Cuba	status	0	0-4m	21.0898167_-79.29	303.239416666667	20.9833333333333	19.9761780938599	38.5	NA	NA	Cuba	Provider 19	Cayo Cinco Balas Dentro Este (cresta) 150::2001::1624	28.095117410024	0.124471664428711
Cayo Cinco Balas Dentro Este 149::1625	1625	S	Cayo Cinco Balas Dentro Este 149	2001	21.0898167	-79.29	Cuba	C	Fished	89.17125982515	NA	NA	0	Slope	9	NA	Standard belt transect	600	4.53333333333333	2.05	0	0	0	Cuba	status	0.0395488429761905	4-10m	21.0898167_-79.29	303.239416666667	19.3630952380952	38.2304680724315	38.5	NA	NA	Cuba	Provider 19	Cayo Cinco Balas Dentro Este 149::2001::1625	28.095117410024	0.124471664428711
Cayo Cinco Balas Dentro Oeste (cresta) 152::1626	1626	S	Cayo Cinco Balas Dentro Oeste (cresta) 152	2001	21.0846167	-79.28795	Cuba	C	Fished	87.2524130609	NA	NA	0	Crest	2.5	NA	Standard belt transect	600	4.72222222222222	1.83888888888888	0	0	0	Cuba	status	0	0-4m	21.0846167_-79.28795	303.239416666667	22.4620253164557	24.9742906072299	37	NA	NA	Cuba	Provider 19	Cayo Cinco Balas Dentro Oeste (cresta) 152::2001::1626	28.095117410024	0.124471664428711
Cayo Coco (Caricom) (cresta) 153::1628	1628	S	Cayo Coco (Caricom) (cresta) 153	2001	22.5402778	-78.3497222	Cuba	C	Restricted	17.1573896915	NA	NA	0	Crest	2.5	NA	Standard belt transect	480	2.25	0.25	0	0	0	Cuba	status	0	0-4m	22.5402778_-78.3497222	832.210166666667	17.9242424242424	12.3735168765189	89	NA	NA	Cuba	Provider 19	Cayo Coco (Caricom) (cresta) 153::2001::1628	27.538554986318	-0.0680837631225586
Cayo Coco (Caricom) (profundo) 154::1629	1629	S	Cayo Coco (Caricom) (profundo) 154	2001	22.5411111	-78.3369444	Cuba	C	Restricted	69.9513643574	NA	NA	0	Slope	9	NA	Standard belt transect	600	2.25	0.25	0	0	0	Cuba	status	0	4-10m	22.5411111_-78.3369444	832.210166666667	17.6649484536082	30.7185286705686	89	NA	NA	Cuba	Provider 19	Cayo Coco (Caricom) (profundo) 154::2001::1629	27.538554986318	-0.0680837631225586
Cayo Coco (Flamenco) (cresta) 155::1630	1630	S	Cayo Coco (Flamenco) (cresta) 155	2001	22.5625	-78.4430556	Cuba	C	Restricted	28.4462485158	NA	NA	0	Crest	2.5	NA	Standard belt transect	600	2.31666666666667	0.2	0	0	0	Cuba	status	0	0-4m	22.5625_-78.4430556	884.367166666667	18.765306122449	18.9026633193841	85	NA	NA	Cuba	Provider 19	Cayo Coco (Flamenco) (cresta) 155::2001::1630	27.538554986318	-0.0680837631225586
Cayo Coco (Flamenco) (profundo) 156::1631	1631	S	Cayo Coco (Flamenco) (profundo) 156	2001	22.5636111	-78.4444444	Cuba	C	Restricted	79.3918697942	NA	NA	0	Slope	9	NA	Standard belt transect	600	2.31666666666667	0.2	0	0	0	Cuba	status	0	4-10m	22.5636111_-78.4444444	884.367166666667	20.6190476190476	33.4403595505044	85	NA	NA	Cuba	Provider 19	Cayo Coco (Flamenco) (profundo) 156::2001::1631	27.538554986318	-0.0680837631225586
Cayo Confites (cresta) 157::1632	1632	S	Cayo Confites (cresta) 157	2001	22.1769444	-77.6527778	Cuba	C	Fished	66.8102270363	NA	NA	0	Crest	2.5	NA	Standard belt transect	600	3.16666666666667	0.866666666666667	0	0	0	Cuba	status	0.0254784195573771	0-4m	22.1769444_-77.6527778	359.272833333333	21.4754098360656	22.2565464932483	58	NA	NA	Cuba	Provider 19	Cayo Confites (cresta) 157::2001::1632	28.0845850308736	0.172017097473145
Cayo Confites (profundo) 158::1633	1633	S	Cayo Confites (profundo) 158	2001	22.1777778	-77.6508333	Cuba	C	Fished	29.2361074222	NA	NA	0	Slope	9	NA	Standard belt transect	600	3.16666666666667	0.866666666666667	0	0	0	Cuba	status	0	4-10m	22.1777778_-77.6508333	359.272833333333	17.9489795918367	20.9444863943404	58	NA	NA	Cuba	Provider 19	Cayo Confites (profundo) 158::2001::1633	28.0845850308736	0.172017097473145
Cayo Datt�n (cresta) 667::1638	1638	S	Cayo Datt�n (cresta) 667	2001	22.8938889	-79.6794444	Cuba	C	Restricted	46.199754316	NA	NA	0	Crest	2.5	NA	Standard belt transect	600	2.83333333333333	1.11666666666667	0	0	0	Cuba	status	0.0263420947966102	0-4m	22.8938889_-79.6794444	283.666666666667	20.1525423728814	20.9528235633938	95	NA	NA	Cuba	Provider 19	Cayo Datt�n (cresta) 667::2001::1638	27.538554986318	-0.0680837631225586
Cayo Diablo 163::1639	1639	S	Cayo Diablo 163	2003	18.36035	-65.53365	Puerto Rico	C	Restricted	77.6885477232917	NA	NA	0	Slope	8.8	NA	Standard belt transect	720	1.20833333333333	0.425	0	0	0	NA	status	0	4-10m	18.36035_-65.53365	194.841083333333	19.5	31.2952883559146	465.5	NA	NA	Puerto Rico	Provider 19	Cayo Diablo 163::2003::1639	28.5335416793823	0.984675248463949
Cayo Fragoso (Punta de Palo Quemado) (cresta) 164::1640	1640	S	Cayo Fragoso (Punta de Palo Quemado) (cresta) 164	2001	22.8336111	-79.585	Cuba	C	Fished	135.8350143645	NA	NA	0	Crest	2.5	NA	Standard belt transect	600	2.31666666666667	0.616666666666667	0	0	0	Cuba	status	0	0-4m	22.8336111_-79.585	284.887	19.7857142857143	44.0167896706899	124	NA	NA	Cuba	Provider 19	Cayo Fragoso (Punta de Palo Quemado) (cresta) 164::2001::1640	27.538554986318	-0.0680837631225586
Cayo Fragoso (Punta de Palo Quemado) (profundo) 165::1641	1641	S	Cayo Fragoso (Punta de Palo Quemado) (profundo) 165	2001	22.8369444	-79.5863889	Cuba	C	Fished	30.275541157	NA	NA	0	Slope	9	NA	Standard belt transect	600	2.31666666666667	0.616666666666667	0	0	0	Cuba	status	0	4-10m	22.8369444_-79.5863889	284.887	19.0714285714286	22.0796155057471	124	NA	NA	Cuba	Provider 19	Cayo Fragoso (Punta de Palo Quemado) (profundo) 165::2001::1641	27.538554986318	-0.0680837631225586
Cayo Fragoso (Sarmedina) (cresta) 166::1642	1642	S	Cayo Fragoso (Sarmedina) (cresta) 166	2001	22.7183333	-79.3630556	Cuba	C	Fished	96.6472641351111	NA	NA	0	Crest	2.5	NA	Standard belt transect	540	3.30833333333333	0.716666666666667	0	0	0	Cuba	status	0.0257741889386401	0-4m	22.7183333_-79.3630556	300.618666666667	20.4925373134328	56.9445594225585	76	NA	NA	Cuba	Provider 19	Cayo Fragoso (Sarmedina) (cresta) 166::2001::1642	27.538554986318	-0.0680837631225586
Cayo Fragoso (Sarmedina) (profundo) 167::1643	1643	S	Cayo Fragoso (Sarmedina) (profundo) 167	2001	22.7202778	-79.3630556	Cuba	C	Fished	28.0915394796	NA	NA	0	Slope	9	NA	Standard belt transect	600	3.30833333333333	0.716666666666667	0	0	0	Cuba	status	0	4-10m	22.7202778_-79.3630556	300.618666666667	18.5104166666667	23.1424517559355	76	NA	NA	Cuba	Provider 19	Cayo Fragoso (Sarmedina) (profundo) 167::2001::1643	27.538554986318	-0.0680837631225586
Cayo Granada (cresta) 168::1644	1644	S	Cayo Granada (cresta) 168	2001	20.6061	-78.281	Cuba	C	Fished	382.8652443864	NA	NA	0	Crest	2.5	NA	Standard belt transect	600	3.15	0.483333333333333	0	0	0	Cuba	status	0	0-4m	20.6061_-78.281	613.29425	22.2615384615385	24.2252898347502	54	NA	NA	Cuba	Provider 19	Cayo Granada (cresta) 168::2001::1644	28.095117410024	0.124471664428711
Cayo Grande Este (cresta) 169::1645	1645	S	Cayo Grande Este (cresta) 169	2001	20.9685167	-79.1991333	Cuba	C	Fished	107.94905745377	NA	NA	0	Crest	2.5	NA	Standard belt transect	600	5.35	1.21666666666667	0	0	0	Cuba	status	0	0-4m	20.9685167_-79.1991333	297.287833333333	24.0347222222222	30.811564509028	32.75	NA	NA	Cuba	Provider 19	Cayo Grande Este (cresta) 169::2001::1645	28.095117410024	0.124471664428711
Cayo Grande Este 1 (Punta Bayameses Oeste) (cresta) 171::1646	1646	S	Cayo Grande Este 1 (Punta Bayameses Oeste) (cresta) 171	2001	20.9013167	-79.1034833	Cuba	C	Fished	130.96431022	NA	NA	0	Crest	2.5	NA	Standard belt transect	600	5.60555555555555	0.705555555555555	0	0	0	Cuba	status	0.148939293534884	0-4m	20.9013167_-79.1034833	304.357083333333	20.593023255814	57.9138082325662	30.3333333333333	NA	NA	Cuba	Provider 19	Cayo Grande Este 1 (Punta Bayameses Oeste) (cresta) 171::2001::1646	28.095117410024	0.124471664428711
Cayo Grande Este 1 (Punta Bayameses Oeste) 170::1647	1647	S	Cayo Grande Este 1 (Punta Bayameses Oeste) 170	2001	20.9097833	-79.1187667	Cuba	C	Fished	189.4495035321	NA	NA	0	Slope	9	NA	Standard belt transect	600	5.41666666666667	0.808333333333333	0	0	0	Cuba	status	0.0446694366212121	4-10m	20.9097833_-79.1187667	306.5835	23.0265151515152	36.6784130546836	31.5	NA	NA	Cuba	Provider 19	Cayo Grande Este 1 (Punta Bayameses Oeste) 170::2001::1647	28.095117410024	0.124471664428711
Cayo Grande Este 2 (Punta Bayameses Este) (cresta) 173::1648	1648	S	Cayo Grande Este 2 (Punta Bayameses Este) (cresta) 173	2001	20.8996833	-79.0912667	Cuba	C	Fished	137.6471311875	NA	NA	0	Crest	2.5	NA	Standard belt transect	600	5.60555555555555	0.705555555555555	0	0	0	Cuba	status	0	0-4m	20.8996833_-79.0912667	304.357083333333	19.1012658227848	26.6833173915836	30.3333333333333	NA	NA	Cuba	Provider 19	Cayo Grande Este 2 (Punta Bayameses Este) (cresta) 173::2001::1648	28.095117410024	0.124471664428711
Cayo Grande Este 2 (Punta Bayameses Este) 172::1649	1649	S	Cayo Grande Este 2 (Punta Bayameses Este) 172	2001	20.8982167	-79.0952833	Cuba	C	Fished	237.5999557291	NA	NA	0	Slope	9	NA	Standard belt transect	600	5.60555555555555	0.705555555555555	0	0	0	Cuba	status	0.0673392403043478	4-10m	20.8982167_-79.0952833	304.357083333333	25.2521739130435	30.9243078325393	30.3333333333333	NA	NA	Cuba	Provider 19	Cayo Grande Este 2 (Punta Bayameses Este) 172::2001::1649	28.095117410024	0.124471664428711
Cayo Grande Oeste (cresta) 174::1650	1650	S	Cayo Grande Oeste (cresta) 174	2001	20.96675	-79.2076667	Cuba	C	Fished	139.7618594256	NA	NA	0	Crest	2.5	NA	Standard belt transect	600	5.69166666666667	0.925	0	0	0	Cuba	status	0.0457112821470588	0-4m	20.96675_-79.2076667	297.287833333333	24.4558823529412	48.2290623617612	30.5	NA	NA	Cuba	Provider 19	Cayo Grande Oeste (cresta) 174::2001::1650	28.095117410024	0.124471664428711
Cayo Grande Oeste 1 175::1651	1651	S	Cayo Grande Oeste 1 175	2001	20.9701167	-79.2188667	Cuba	C	Fished	62.47620957794	NA	NA	0	Slope	9	NA	Standard belt transect	600	5.35	1.28333333333333	0	0	0	Cuba	status	0.0853998876354167	4-10m	20.9701167_-79.2188667	298.612916666667	19.5989583333333	26.9788457263422	32.5	NA	NA	Cuba	Provider 19	Cayo Grande Oeste 1 175::2001::1651	28.095117410024	0.124471664428711
Cayo Grande Oeste 2 176::1652	1652	S	Cayo Grande Oeste 2 176	2001	20.966	-79.1988667	Cuba	C	Fished	125.718182708	NA	NA	0	Slope	9	NA	Standard belt transect	600	5.69166666666667	0.925	0	0	0	Cuba	status	0.439699166133929	4-10m	20.966_-79.1988667	297.287833333333	22.3705357142857	28.5025670360416	30.5	NA	NA	Cuba	Provider 19	Cayo Grande Oeste 2 176::2001::1652	28.095117410024	0.124471664428711
Cayo Guajaba (Este) (cresta) 177::1653	1653	S	Cayo Guajaba (Este) (cresta) 177	2001	21.8433333	-77.4655556	Cuba	C	Fished	74.5668336935	NA	NA	0	Crest	2.5	NA	Standard belt transect	600	3.78333333333333	0.183333333333333	0	0	0	Cuba	status	0	0-4m	21.8433333_-77.4655556	727.303833333333	20.0263157894737	26.7517515966889	50	NA	NA	Cuba	Provider 19	Cayo Guajaba (Este) (cresta) 177::2001::1653	28.0845850308736	0.172017097473145
Cayo Guajaba (Este) (profundo) 178::1654	1654	S	Cayo Guajaba (Este) (profundo) 178	2001	21.8458333	-77.4638889	Cuba	C	Fished	49.0627571782	NA	NA	0	Slope	9	NA	Standard belt transect	600	3.78333333333333	0.183333333333333	0	0	0	Cuba	status	0.0218899097605634	4-10m	21.8458333_-77.4638889	727.303833333333	18.943661971831	15.5493541504253	50	NA	NA	Cuba	Provider 19	Cayo Guajaba (Este) (profundo) 178::2001::1654	28.0845850308736	0.172017097473145
Cayo Hicacos (cresta) 179::1655	1655	S	Cayo Hicacos (cresta) 179	2001	21.5364333	-82.3712833	Cuba	C	Fished	47.4216130296	NA	NA	0	Crest	2.5	NA	Standard belt transect	600	2.31666666666667	1.33333333333333	0	0	0	Cuba	status	0	0-4m	21.5364333_-82.3712833	263.714916666667	20.2692307692308	23.3882217477775	23	NA	NA	Cuba	Provider 19	Cayo Hicacos (cresta) 179::2001::1655	27.9838557243347	0.0522898038228353
Cayo Hicacos (profundo) 180::1656	1656	S	Cayo Hicacos (profundo) 180	2001	21.52595	-82.3745667	Cuba	C	Fished	52.7027246461	NA	NA	0	Slope	9	NA	Standard belt transect	600	2.20833333333333	1.21666666666667	0	0	0	Cuba	status	0	4-10m	21.52595_-82.3745667	263.714916666667	17.2171717171717	26.037293198484	23.5	NA	NA	Cuba	Provider 19	Cayo Hicacos (profundo) 180::2001::1656	27.9838557243347	0.0522898038228353
Cayo Inglesitos (cresta) 181::1657	1657	S	Cayo Inglesitos (cresta) 181	2001	20.6105	-78.25	Cuba	C	Fished	104.97170083045	NA	NA	0	Crest	2.5	NA	Standard belt transect	600	3.04166666666667	0.7	0	0	0	Cuba	status	0.0141289417545455	0-4m	20.6105_-78.25	613.29425	22.3590909090909	23.2571085541294	57	NA	NA	Cuba	Provider 19	Cayo Inglesitos (cresta) 181::2001::1657	28.095117410024	0.124471664428711
Cayo la Vela (cresta) 182::1658	1658	S	Cayo la Vela (cresta) 182	2001	22.9466667	-79.7558333	Cuba	C	Restricted	203.7729479306	NA	NA	0	Crest	2.5	NA	Standard belt transect	600	2.73333333333333	0.9	0	0	0	Cuba	status	0	0-4m	22.9466667_-79.7558333	295.74175	19.1363636363636	33.300633334166	104	NA	NA	Cuba	Provider 19	Cayo la Vela (cresta) 182::2001::1658	27.6000631650289	-0.0844642321268717
Cayo la Vela (profundo) 183::1659	1659	S	Cayo la Vela (profundo) 183	2001	22.9491667	-79.755	Cuba	C	Restricted	49.50891200552	NA	NA	0	Slope	9	NA	Standard belt transect	600	2.73333333333333	0.9	0	0	0	Cuba	status	0.0204497841184211	4-10m	22.9491667_-79.755	311.240416666667	19.375	33.9716911739176	104	NA	NA	Cuba	Provider 19	Cayo la Vela (profundo) 183::2001::1659	27.6000631650289	-0.0844642321268717
Cayo Lobo 184::1660	1660	S	Cayo Lobo 184	2003	18.3777333	-65.5725	Puerto Rico	C	Restricted	112.713941018125	NA	NA	0	Crest	2.7	NA	Standard belt transect	720	1.125	0.333333333333333	0	0	0	NA	status	0	0-4m	18.3777333_-65.5725	194.9435	20.0190476190476	27.9253146929938	501	NA	NA	Puerto Rico	Provider 19	Cayo Lobo 184::2003::1660	28.5335416793823	0.984675248463949
Cayo Los Hierros (cresta) 185::1661	1661	S	Cayo Los Hierros (cresta) 185	2001	20.6442333	-78.6804	Cuba	C	Fished	97.4364160222	NA	NA	0	Crest	2.5	NA	Standard belt transect	600	5.08333333333333	0.383333333333333	0	0	0	Cuba	status	0	0-4m	20.6442333_-78.6804	721.034083333333	19.1923076923077	20.6474211006597	32	NA	NA	Cuba	Provider 19	Cayo Los Hierros (cresta) 185::2001::1661	28.095117410024	0.124471664428711
Cayo Mates Norte 186::1662	1662	S	Cayo Mates Norte 186	2001	20.585	-78.1096667	Cuba	C	Fished	41.12992037755	NA	NA	0	Crest	2.5	NA	Standard belt transect	600	2.59166666666667	0.875	0	0	0	Cuba	status	0	0-4m	20.585_-78.1096667	393.618666666667	18.1229508196721	20.9125969803039	66.5	NA	NA	Cuba	Provider 19	Cayo Mates Norte 186::2001::1662	28.095117410024	0.124471664428711
Cayo Mat�as 1 (cresta) 691::1663	1663	S	Cayo Mat�as 1 (cresta) 691	2001	21.5435333	-82.44925	Cuba	C	Fished	181.1538889709	NA	NA	0	Crest	2.5	NA	Standard belt transect	600	1.48333333333333	0.483333333333333	0	0	0	Cuba	status	0	0-4m	21.5435333_-82.44925	267.727833333333	19.0454545454545	35.3932659390063	31	NA	NA	Cuba	Provider 19	Cayo Mat�as 1 (cresta) 691::2001::1663	27.9838557243347	0.0522898038228353
Cayo Mat�as 1 (profundo) 693::1664	1664	S	Cayo Mat�as 1 (profundo) 693	2001	21.5414667	-82.44365	Cuba	C	Fished	100.7486937346	NA	NA	0	Slope	9	NA	Standard belt transect	600	1.48333333333333	0.483333333333333	0	0	0	Cuba	status	0.015859016255102	4-10m	21.5414667_-82.44365	266.624916666667	21.4642857142857	17.9720874143326	31	NA	NA	Cuba	Provider 19	Cayo Mat�as 1 (profundo) 693::2001::1664	27.9838557243347	0.0522898038228353
Cayo Mat�as 2 (cresta) 712::1665	1665	S	Cayo Mat�as 2 (cresta) 712	2001	21.5442833	-82.4307833	Cuba	C	Fished	124.5794142714	NA	NA	0	Crest	2.5	NA	Standard belt transect	600	1.48333333333333	0.483333333333333	0	0	0	Cuba	status	0	0-4m	21.5442833_-82.4307833	266.624916666667	17.8958333333333	31.1709955891327	31	NA	NA	Cuba	Provider 19	Cayo Mat�as 2 (cresta) 712::2001::1665	27.9838557243347	0.0522898038228353
Cayo Mat�as 2 (profundo) 702::1666	1666	S	Cayo Mat�as 2 (profundo) 702	2001	21.5388333	-82.4217	Cuba	C	Fished	88.981729359	NA	NA	0	Slope	9	NA	Standard belt transect	600	1.9	0.908333333333333	0	0	0	Cuba	status	0.0843929421521739	4-10m	21.5388333_-82.4217	264.026083333333	23.2065217391304	37.0694069869244	27	NA	NA	Cuba	Provider 19	Cayo Mat�as 2 (profundo) 702::2001::1666	27.9838557243347	0.0522898038228353
Cayo Pared�n (cresta) 675::1667	1667	S	Cayo Pared�n (cresta) 675	2001	22.4825	-78.1272222	Cuba	C	Fished	57.0376205576	NA	NA	0	Crest	2.5	NA	Standard belt transect	600	3.1	0.833333333333333	0	0	0	Cuba	status	0	0-4m	22.4825_-78.1272222	886.442333333333	19.1708860759494	26.2073147785148	60	NA	NA	Cuba	Provider 19	Cayo Pared�n (cresta) 675::2001::1667	27.538554986318	-0.0680837631225586
Cayo Piedra Grande (Pasa de Boca Piedra) 187::1668	1668	S	Cayo Piedra Grande (Pasa de Boca Piedra) 187	2001	20.763	-78.8551667	Cuba	C	Fished	103.4019707165	NA	NA	0	Slope	9	NA	Standard belt transect	600	5.75	0.4	0	0	0	Cuba	status	0.149529878747899	4-10m	20.763_-78.8551667	388.273416666667	20.6470588235294	31.8366907035587	30	NA	NA	Cuba	Provider 19	Cayo Piedra Grande (Pasa de Boca Piedra) 187::2001::1668	28.095117410024	0.124471664428711
Cayo Rico (cresta) 188::1669	1669	S	Cayo Rico (cresta) 188	2001	21.5769667	-81.6818	Cuba	C	Fished	145.0443448415	NA	NA	0	Crest	2.5	NA	Standard belt transect	600	5.19166666666667	1.01666666666667	0	0	0	Cuba	status	0.0805444316190476	0-4m	21.5769667_-81.6818	276.626083333333	23.0571428571429	23.3858845345087	28	NA	NA	Cuba	Provider 19	Cayo Rico (cresta) 188::2001::1669	28.0622224807739	0.0818471908569336
Cayo Rico (profundo) 189::1670	1670	S	Cayo Rico (profundo) 189	2001	21.5734	-81.6735167	Cuba	C	Fished	40.64952141772	NA	NA	0	Slope	9	NA	Standard belt transect	600	5.41666666666667	0.9	0	0	0	Cuba	status	0	4-10m	21.5734_-81.6735167	277.5455	20.1808510638298	22.8759462406383	29	NA	NA	Cuba	Provider 19	Cayo Rico (profundo) 189::2001::1670	28.0622224807739	0.0818471908569336
Cayo Romano (cresta) 190::1671	1671	S	Cayo Romano (cresta) 190	2001	22.0247222	-77.6025	Cuba	C	Fished	71.229023998	NA	NA	0	Crest	2.5	NA	Standard belt transect	600	4.15833333333333	0.9	0	0	0	Cuba	status	0	0-4m	22.0247222_-77.6025	657.070666666667	19.8231707317073	27.7653522584674	43	NA	NA	Cuba	Provider 19	Cayo Romano (cresta) 190::2001::1671	28.0845850308736	0.172017097473145
Cayo Romano (profundo) 191::1672	1672	S	Cayo Romano (profundo) 191	2001	22.0263889	-77.6005556	Cuba	C	Fished	55.5647962491111	NA	NA	0	Slope	9	NA	Standard belt transect	540	4.15833333333333	0.9	0	0	0	Cuba	status	0	4-10m	22.0263889_-77.6005556	657.070666666667	18.2142857142857	22.163587473129	43	NA	NA	Cuba	Provider 19	Cayo Romano (profundo) 191::2001::1672	28.0845850308736	0.172017097473145
Cayo Rosario (cresta) 192::1673	1673	S	Cayo Rosario (cresta) 192	2001	21.5957833	-81.9271667	Cuba	C	Fished	76.39236770131	NA	NA	0	Crest	2.5	NA	Standard belt transect	600	4.20833333333333	0.608333333333333	0	0	0	Cuba	status	0.0272663788245614	0-4m	21.5957833_-81.9271667	269.551083333333	18.5614035087719	27.3053610004175	26	NA	NA	Cuba	Provider 19	Cayo Rosario (cresta) 192::2001::1673	28.0622224807739	0.0818471908569336
Cayo Sal Sur (CSS) 193::1674	1674	S	Cayo Sal Sur (CSS) 193	1999	11.7355667	-66.8476333	Venezuela	C	Restricted	183.4382524223	NA	NA	0	Slope	9.4	NA	Standard belt transect	600	7.65	7.01666666666667	0	0	0	Venezuela	status	0	4-10m	11.7355667_-66.8476333	397.7395	20.312030075188	36.7009926855726	45	NA	NA	Venezuela	Provider 19	Cayo Sal Sur (CSS) 193::1999::1674	28.3483287493388	1.13596979777018
Cayo Sigua - Cayo Diego P�rez 1 (cresta) 696::1675	1675	S	Cayo Sigua - Cayo Diego P�rez 1 (cresta) 696	2001	21.9604833	-81.46685	Cuba	C	Restricted	117.4776949876	NA	NA	0	Crest	2.5	NA	Standard belt transect	600	3.925	1.46666666666667	0	0	0	Cuba	status	0.12344317075	0-4m	21.9604833_-81.46685	283.83725	23.66875	38.9019888299629	65	NA	NA	Cuba	Provider 19	Cayo Sigua - Cayo Diego P�rez 1 (cresta) 696::2001::1675	28.0622224807739	0.0818471908569336
Cayo Sigua - Cayo Diego P�rez 1 (profundo) 700::1676	1676	S	Cayo Sigua - Cayo Diego P�rez 1 (profundo) 700	2001	21.9635167	-81.4624833	Cuba	C	Restricted	53.04183069057	NA	NA	0	Slope	9	NA	Standard belt transect	600	3.925	1.46666666666667	0	0	0	Cuba	status	0	4-10m	21.9635167_-81.4624833	283.83725	18.3417721518987	35.4591853106175	65	NA	NA	Cuba	Provider 19	Cayo Sigua - Cayo Diego P�rez 1 (profundo) 700::2001::1676	28.0622224807739	0.0818471908569336
Cayo Sigua - Cayo Diego P�rez 2 (cresta) 698::1677	1677	S	Cayo Sigua - Cayo Diego P�rez 2 (cresta) 698	2001	21.9694833	-81.47945	Cuba	C	Restricted	119.4425218132	NA	NA	0	Crest	2.5	NA	Standard belt transect	600	3.925	1.46666666666667	0	0	0	Cuba	status	0.0972087967931034	0-4m	21.9694833_-81.47945	285.436083333333	24.1494252873563	23.6159226443541	65	NA	NA	Cuba	Provider 19	Cayo Sigua - Cayo Diego P�rez 2 (cresta) 698::2001::1677	28.0622224807739	0.0818471908569336
Cayo Sigua 1 (cresta) 194::1678	1678	S	Cayo Sigua 1 (cresta) 194	2001	21.891	-81.4175167	Cuba	C	Restricted	186.3896507497	NA	NA	0	Crest	2.5	NA	Standard belt transect	600	3.825	1.51666666666667	0	0	0	Cuba	status	0.017462737	0-4m	21.891_-81.4175167	279.047833333333	22.8539325842697	25.2792868425862	65.5	NA	NA	Cuba	Provider 19	Cayo Sigua 1 (cresta) 194::2001::1678	28.0622224807739	0.0818471908569336
Cayo Sigua 1 (profundo) 195::1679	1679	S	Cayo Sigua 1 (profundo) 195	2001	21.9042833	-81.4166833	Cuba	C	Restricted	103.06150302889	NA	NA	0	Slope	9	NA	Standard belt transect	600	3.825	1.51666666666667	0	0	0	Cuba	status	0.0447647633092784	4-10m	21.9042833_-81.4166833	281.04125	17.4020618556701	38.9311988342084	65.5	NA	NA	Cuba	Provider 19	Cayo Sigua 1 (profundo) 195::2001::1679	28.0622224807739	0.0818471908569336
Cayo Sigua 2 (cresta) 196::1680	1680	S	Cayo Sigua 2 (cresta) 196	2001	21.9022667	-81.4258	Cuba	C	Restricted	138.7540894584	NA	NA	0	Crest	2.5	NA	Standard belt transect	600	3.825	1.51666666666667	0	0	0	Cuba	status	0	0-4m	21.9022667_-81.4258	281.04125	18.8333333333333	30.1250879616064	65.5	NA	NA	Cuba	Provider 19	Cayo Sigua 2 (cresta) 196::2001::1680	28.0622224807739	0.0818471908569336
Cayo Sigua 3 (cresta) 197::1681	1681	S	Cayo Sigua 3 (cresta) 197	2001	21.9124333	-81.4304333	Cuba	C	Restricted	104.4200697672	NA	NA	0	Crest	2.5	NA	Standard belt transect	600	3.825	1.51666666666667	0	0	0	Cuba	status	0	0-4m	21.9124333_-81.4304333	281.712166666667	17.7727272727273	22.646416124544	65.5	NA	NA	Cuba	Provider 19	Cayo Sigua 3 (cresta) 197::2001::1681	28.0622224807739	0.0818471908569336
Cayo Sigua 3 (profundo) 198::1682	1682	S	Cayo Sigua 3 (profundo) 198	2001	21.9162833	-81.4283833	Cuba	C	Restricted	132.8725392647	NA	NA	0	Slope	9	NA	Standard belt transect	600	3.825	1.51666666666667	0	0	0	Cuba	status	0	4-10m	21.9162833_-81.4283833	281.712166666667	22.1543209876543	24.9574823934883	65.5	NA	NA	Cuba	Provider 19	Cayo Sigua 3 (profundo) 198::2001::1682	28.0622224807739	0.0818471908569336
Cayo Vapor (CV) 199::1683	1683	S	Cayo Vapor (CV) 199	1999	11.9542833	-66.6226667	Venezuela	C	Restricted	347.5849599169	NA	NA	0	Crest	4	NA	Standard belt transect	600	9.2	7.91111111111112	0	0	0	Venezuela	status	0.0539145253939394	4-10m	11.9542833_-66.6226667	370.28075	25.9848484848485	24.0488766344079	31.6666666666667	NA	NA	Venezuela	Provider 19	Cayo Vapor (CV) 199::1999::1683	28.3483287493388	1.13596979777018
Cayos Hijos de los Ballenatos (cresta) 202::1686	1686	S	Cayos Hijos de los Ballenatos (cresta) 202	2001	21.58565	-81.5859	Cuba	C	Fished	161.5656281663	NA	NA	0	Crest	2.5	NA	Standard belt transect	600	5.81666666666667	0.5	0	0	0	Cuba	status	0	0-4m	21.58565_-81.5859	277.5455	20.93125	30.1510292800977	30	NA	NA	Cuba	Provider 19	Cayos Hijos de los Ballenatos (cresta) 202::2001::1686	28.0622224807739	0.0818471908569336
Cayos Hijos de los Ballenatos (profundo) 203::1687	1687	S	Cayos Hijos de los Ballenatos (profundo) 203	2001	21.5797833	-81.5886	Cuba	C	Fished	65.826321567	NA	NA	0	Slope	9	NA	Standard belt transect	600	5.81666666666667	0.5	0	0	0	Cuba	status	0	4-10m	21.5797833_-81.5886	277.5455	19.9943820224719	47.73066069511	30	NA	NA	Cuba	Provider 19	Cayos Hijos de los Ballenatos (profundo) 203::2001::1687	28.0622224807739	0.0818471908569336
Cayos Mates Sur 204::1688	1688	S	Cayos Mates Sur 204	2001	20.575	-78.1198333	Cuba	C	Fished	8.42904653228571	NA	NA	0	Crest	2.5	NA	Standard belt transect	420	2.59166666666667	0.875	0	0	0	Cuba	status	0	0-4m	20.575_-78.1198333	390.4315	16.2142857142857	7.72754137668448	66.5	NA	NA	Cuba	Provider 19	Cayos Mates Sur 204::2001::1688	28.095117410024	0.124471664428711
Cayos Pajonal (Punta Tocinera) (profundo) 205::1689	1689	S	Cayos Pajonal (Punta Tocinera) (profundo) 205	2001	22.915	-79.7013889	Cuba	C	Restricted	60.8448653425	NA	NA	0	Slope	9	NA	Standard belt transect	600	2.83333333333333	1.11666666666667	0	0	0	Cuba	status	0	4-10m	22.915_-79.7013889	282.563416666667	19.1458333333333	25.1585102783768	95	NA	NA	Cuba	Provider 19	Cayos Pajonal (Punta Tocinera) (profundo) 205::2001::1689	27.6000631650289	-0.0844642321268717
Cemara Besar 1::56	56	S	Cemara Besar 1	2009	-5.806747	110.37822	Indonesia	P	Restricted	19.681512907575	NA	NA	0	Slope	3	NA	Standard belt transect	1000	6.5	0.116666666666667	0	0	0	Indonesia	status	0	0-4m	-5.806747_110.37822	924.51125	15.4577464788732	35.2702109250681	296.5	NA	218.1784405	Indonesia	Provider 4	Cemara Besar 1::2009::56	29.120655854543	0.906244119008382
Cemara Besar 2::66	66	S	Cemara Besar 2	2009	-5.803104	110.380983	Indonesia	P	Restricted	13.82014016445	NA	NA	0	Slope	3	NA	Standard belt transect	1000	6.5	0.116666666666667	0	0	0	Indonesia	status	0	0-4m	-5.803104_110.380983	924.51125	16.3461538461538	19.6632551632823	296.5	NA	274.4540904	Indonesia	Provider 4	Cemara Besar 2::2009::66	29.120655854543	0.906244119008382
Cendekian::94	94	S	Cendekian	2009	-5.80419	110.55876	Indonesia	P	Fished	8.9235686356	NA	NA	0	Flat	3	NA	Standard belt transect	1000	6.11666666666667	0.35	0	0	0	Indonesia	status	0	0-4m	-5.80419_110.55876	1081.06083333333	12.5	16.6919705500517	321	NA	277.6043911	Indonesia	Provider 4	Cendekian::2009::94	29.120655854543	0.906244119008382
Chaguay 206::1690	1690	S	Chaguay 206	2000	18.4579667	-87.4266167	Mexico	C	Restricted	65.1970260712222	NA	NA	1	Crest	2.5	NA	Standard belt transect	540	5.21666666666667	1.58333333333333	0	0	0	Mexico	status	0.282094343627451	0-4m	18.4579667_-87.4266167	265.62875	26.4558823529412	28.1636849242768	18	NA	NA	Mexico	Provider 19	Chaguay 206::2000::1690	27.9097301165263	0.0380056699117025
Chaguay Seco Labos 207::1691	1691	S	Chaguay Seco Labos 207	2000	18.4088167	-87.4104667	Mexico	C	Restricted	371.7444852864	NA	NA	1	Crest	2.5	NA	Standard belt transect	600	5.41666666666667	1.78333333333333	0	0	0	Mexico	status	0.0277532784464286	0-4m	18.4088167_-87.4104667	282.652	27.5089285714286	47.7996694781666	17	NA	NA	Mexico	Provider 19	Chaguay Seco Labos 207::2000::1691	27.9097301165263	0.0380056699117025
Chalet Caribe, Classroom, Reading 208::1692	1692	S	Chalet Caribe, Classroom, Reading 208	2000	18.45345	-77.97095	Jamaica	C	Restricted	16.4385700891	NA	NA	0	Slope	9	NA	Standard belt transect	600	0.483333333333333	0.0166666666666667	0	0	0	Jamaica	status	0	4-10m	18.45345_-77.97095	240.599666666667	16.3888888888889	14.1099317231372	574	NA	NA	Jamaica	Provider 19	Chalet Caribe, Classroom, Reading 208::2000::1692	28.4709712664286	0.666612307230631
Chesterfield::9507	9507	S	Chesterfield	2013	-21.4197	159.536883	New Caledonia	P	Fished	451.414568742	NA	NA	1	Lagoon_Back reef	10	21.6931	Distance sampling	500	33.5958333333333	23.8583333333333	0	1	1	New Caledonia (France)	benchmark	1.60624261711765	>10m	-21.4197_159.536883	285.4235	26.5294117647059	163.438487632116	0	0	205.7886483	New Caledonia	Provider 18	Chesterfield::2013::9507	25.300283908844	0.390301386515299
Chesterfield::9509	9509	S	Chesterfield	2013	-21.4117	159.546767	New Caledonia	P	Fished	118.5880292546	NA	NA	1	Lagoon_Back reef	6	2.6316	Distance sampling	500	33.5958333333333	23.8583333333333	0	1	1	New Caledonia (France)	benchmark	1.56455918932432	4-10m	-21.4117_159.546767	286.528833333333	25.8918918918919	42.9775253924951	0	0	159.6156187	New Caledonia	Provider 18	Chesterfield::2013::9509	25.300283908844	0.390301386515299
Chesterfield::9510	9510	S	Chesterfield	2013	-21.354533	159.3671	New Caledonia	P	Fished	162.0046195833	NA	NA	1	Slope	10	16.4659	Distance sampling	500	34.5833333333333	24.6	0	1	1	New Caledonia (France)	benchmark	9.9677582685	>10m	-21.354533_159.3671	285.73175	25.4333333333333	137.700754274087	0	0	106.9854067	New Caledonia	Provider 18	Chesterfield::2013::9510	25.300283908844	0.390301386515299
Chesterfield::9511	9511	S	Chesterfield	2013	-19.494617	158.7754	New Caledonia	P	Fished	285.374737382	NA	NA	1	Slope	8	6.3584	Distance sampling	500	40.6055555555555	23.3722222222222	0	1	1	New Caledonia (France)	benchmark	16.0051078488636	4-10m	-19.494617_158.7754	240.455583333333	23.093023255814	33.5165554561629	0	0	24.25478308	New Caledonia	Provider 18	Chesterfield::2013::9511	26.1141006151835	0.393899281819661
Chesterfield::9512	9512	S	Chesterfield	2013	-19.444183	158.88555	New Caledonia	P	Fished	482.4893979838	NA	NA	1	Slope	9	17.8261	Distance sampling	500	40.2333333333333	22.9666666666667	0	1	1	New Caledonia (France)	benchmark	15.29599916	4-10m	-19.444183_158.88555	244.353833333333	23.2619047619048	32.0499423173825	0	0	32.57175995	New Caledonia	Provider 18	Chesterfield::2013::9512	26.1141006151835	0.393899281819661
Chesterfield::9513	9513	S	Chesterfield	2013	-19.41785	158.93335	New Caledonia	P	Fished	84.2642899891	NA	NA	1	Slope	10	17.8261	Distance sampling	500	40.0333333333333	22.7416666666667	0	1	1	New Caledonia (France)	benchmark	19.5830705096562	>10m	-19.41785_158.93335	241.162	22.6428571428571	16.0313994329042	0	0	0	New Caledonia	Provider 18	Chesterfield::2013::9513	26.1141006151835	0.393899281819661
Chesterfield::9514	9514	S	Chesterfield	2013	-19.416167	158.917333	New Caledonia	P	Fished	404.1672245026	NA	NA	1	Lagoon_Back reef	8	6.2369	Distance sampling	500	40.0333333333333	22.7416666666667	0	1	1	New Caledonia (France)	benchmark	13.7953061463607	4-10m	-19.416167_158.917333	241.162	31.7222222222222	54.6914927513158	0	0	193.8642057	New Caledonia	Provider 18	Chesterfield::2013::9514	26.1141006151835	0.393899281819661
Chesterfield::9515	9515	S	Chesterfield	2013	-19.355817	158.939167	New Caledonia	P	Fished	88.8599640762	NA	NA	1	Lagoon_Back reef	7	5.5728	Distance sampling	500	40.15	22.8583333333333	0	1	1	New Caledonia (France)	benchmark	0.861887623044445	4-10m	-19.355817_158.939167	243.2675	19.7777777777778	87.5649633808197	0	0	30.62440913	New Caledonia	Provider 18	Chesterfield::2013::9515	26.1141006151835	0.393899281819661
Chesterfield::9516	9516	S	Chesterfield	2013	-19.2789	158.9597	New Caledonia	P	Fished	160.8622050898	NA	NA	1	Lagoon_Back reef	8.5	5.8824	Distance sampling	500	40.3875	23.075	0	1	1	New Caledonia (France)	benchmark	1.69647597197778	4-10m	-19.2789_158.9597	246.411333333333	25.4186046511628	60.5229417796619	0	0	587.1932792	New Caledonia	Provider 18	Chesterfield::2013::9516	26.1141006151835	0.393899281819661
Chesterfield::9517	9517	S	Chesterfield	2013	-19.2727	158.404583	New Caledonia	P	Fished	285.4976472654	NA	NA	1	Lagoon_Back reef	10	41.5385	Distance sampling	500	42.7208333333333	25.3416666666667	0	1	1	New Caledonia (France)	benchmark	1.45633343145631	>10m	-19.2727_158.404583	243.694416666667	17.0606060606061	100.253235490669	0	0	745.1715751	New Caledonia	Provider 18	Chesterfield::2013::9517	26.1141006151835	0.393899281819661
Chesterfield::9518	9518	S	Chesterfield	2013	-19.271033	158.970417	New Caledonia	P	Fished	644.3609733155	NA	NA	1	Slope	10	34.322	Distance sampling	500	40.1916666666667	22.85	0	1	1	New Caledonia (France)	benchmark	24.5215789925325	>10m	-19.271033_158.970417	243.203083333333	24.7466666666667	44.7461861436512	0	0	177.1414542	New Caledonia	Provider 18	Chesterfield::2013::9518	26.1141006151835	0.393899281819661
Chesterfield::9519	9519	S	Chesterfield	2013	-19.270783	158.5915	New Caledonia	P	Fished	687.6364698595	NA	NA	1	Lagoon_Back reef	10	63	Distance sampling	500	41.9416666666667	24.8	0	1	1	New Caledonia (France)	benchmark	4.98470892482796	>10m	-19.270783_158.5915	243.442666666667	18.9666666666667	181.606050262998	0	0	270.8771164	New Caledonia	Provider 18	Chesterfield::2013::9519	26.1141006151835	0.393899281819661
Chesterfield::9520	9520	S	Chesterfield	2013	-19.267433	158.464867	New Caledonia	P	Fished	134.5833070382	NA	NA	1	Lagoon_Back reef	10	57.5342	Distance sampling	500	42.3291666666667	25.225	0	1	1	New Caledonia (France)	benchmark	7.5377860673	>10m	-19.267433_158.464867	244.736	16.8378378378378	63.1668294466978	0	0	144.210539	New Caledonia	Provider 18	Chesterfield::2013::9520	26.1141006151835	0.393899281819661
Chesterfield::9521	9521	S	Chesterfield	2013	-19.23835	158.515283	New Caledonia	P	Fished	449.4601598609	NA	NA	1	Lagoon_Back reef	10	63	Distance sampling	500	42.4416666666667	25.325	0	1	1	New Caledonia (France)	benchmark	1.68467764522936	>10m	-19.23835_158.515283	243.699333333333	17.3861386138614	143.40940816029	0	0	204.3308043	New Caledonia	Provider 18	Chesterfield::2013::9521	26.1141006151835	0.393899281819661
Chesterfield::9522	9522	S	Chesterfield	2013	-19.1675	158.380117	New Caledonia	P	Fished	150.3558172153	NA	NA	1	Lagoon_Back reef	10	4.661	Distance sampling	500	42.9458333333333	25.4708333333333	0	1	1	New Caledonia (France)	benchmark	1.00867410491667	>10m	-19.1675_158.380117	241.99325	20.6875	44.7626761767479	0	0	83.17493036	New Caledonia	Provider 18	Chesterfield::2013::9522	26.1141006151835	0.393899281819661
Chesterfield::9523	9523	S	Chesterfield	2013	-19.1635	158.536417	New Caledonia	P	Fished	530.2664725283	NA	NA	1	Lagoon_Back reef	10	20.9184	Distance sampling	500	42.2777777777778	25.1222222222222	0	1	1	New Caledonia (France)	benchmark	26.4701046884627	>10m	-19.1635_158.536417	240.147166666667	19.4603174603175	100.526864726174	0	0	198.1815663	New Caledonia	Provider 18	Chesterfield::2013::9523	26.1141006151835	0.393899281819661
Chesterfield::9524	9524	S	Chesterfield	2013	-19.132	158.356417	New Caledonia	P	Fished	288.1185611115	NA	NA	1	Slope	10	19.4313	Distance sampling	500	43.3666666666667	25.325	0	1	1	New Caledonia (France)	benchmark	5.01627622457143	>10m	-19.132_158.356417	242.79275	21.4626865671642	129.10430264516	0	0	145.5491629	New Caledonia	Provider 18	Chesterfield::2013::9524	26.1141006151835	0.393899281819661
Chesterfield::9525	9525	S	Chesterfield	2013	-19.11135	158.469383	New Caledonia	P	Fished	157.8138672589	NA	NA	1	Lagoon_Back reef	10	34.322	Distance sampling	500	42.7916666666667	25.675	0	1	1	New Caledonia (France)	benchmark	2.05811941571429	>10m	-19.11135_158.469383	239.1165	18.0892857142857	NA	0	0	53.79041652	New Caledonia	Provider 18	Chesterfield::2013::9525	26.1141006151835	0.393899281819661
Chesterfield::9526	9526	S	Chesterfield	2013	-19.109767	158.548	New Caledonia	P	Fished	479.9563800548	NA	NA	1	Slope	10	46.8208	Distance sampling	500	42.4083333333333	25.25	0	1	1	New Caledonia (France)	benchmark	10.1653910812097	>10m	-19.109767_158.548	239.1165	26.6666666666667	177.348110913768	0	0	154.3925247	New Caledonia	Provider 18	Chesterfield::2013::9526	26.1141006151835	0.393899281819661
Chesterfield::9527	9527	S	Chesterfield	2013	-19.089083	158.664767	New Caledonia	P	Fished	125.2482367045	NA	NA	1	Lagoon_Back reef	10	5.9783	Distance sampling	500	42.0208333333333	24.825	0	1	1	New Caledonia (France)	benchmark	12.9783399086923	>10m	-19.089083_158.664767	239.1165	19.2708333333333	34.0696536602577	0	0	21.42026845	New Caledonia	Provider 18	Chesterfield::2013::9527	26.1141006151835	0.393899281819661
Chesterfield::9528	9528	S	Chesterfield	2013	-19.080317	158.656167	New Caledonia	P	Fished	460.5863847849	NA	NA	1	Slope	10	23.0337	Distance sampling	500	42.0208333333333	24.825	0	1	1	New Caledonia (France)	benchmark	7.89453088178082	>10m	-19.080317_158.656167	237.820333333333	24	127.677796925628	0	0	91.15713199	New Caledonia	Provider 18	Chesterfield::2013::9528	26.1141006151835	0.393899281819661
Chesterfield::9529	9529	S	Chesterfield	2013	-19.058083	158.69765	New Caledonia	P	Fished	162.5718760474	NA	NA	1	Slope	10	5.5556	Distance sampling	500	41.95	24.7166666666667	0	1	1	New Caledonia (France)	benchmark	4.21955334197647	>10m	-19.058083_158.69765	238.0795	21.3132530120482	57.1461243050096	0	0	427.2090935	New Caledonia	Provider 18	Chesterfield::2013::9529	26.1141006151835	0.393899281819661
Choiseul Boe Boe 19::2175	2175	S	Choiseul Boe Boe 19	2004	-7.411040656	157.3977786	Solomon Islands	P	Fished	95.34226470638	NA	NA	0	Slope	10	NA	Standard belt transect	1250	13.3541666666667	0.325	0	0	0	Solomon Isl.	status	0	>10m	-7.411040656_157.3977786	280.273666666667	16.0321100917431	146.750056558551	2.75	NA	137.3704393	Solomon Islands	Provider 20	Choiseul Boe Boe 19::2004::2175	29.6761808395386	0.591349283854167
Choiseul Ondolou 18::2176	2176	S	Choiseul Ondolou 18	2004	-7.527858422	157.7277888	Solomon Islands	P	Fished	98.64910920642	NA	NA	0	Slope	10	NA	Standard belt transect	1250	12.425	0.0666666666666667	0	0	0	Solomon Isl.	status	0.0141549181515152	>10m	-7.527858422_157.7277888	272.017333333333	16.4494949494949	120.520398419071	5	NA	159.9406169	Solomon Islands	Provider 20	Choiseul Ondolou 18::2004::2176	29.6761808395386	0.591349283854167
Choiseul Poro 20::2177	2177	S	Choiseul Poro 20	2004	-7.355552217	157.1028137	Solomon Islands	P	Fished	207.24044906948	NA	NA	0	Slope	10	NA	Standard belt transect	1250	9.06666666666667	0.0166666666666667	0	0	0	Solomon Isl.	status	0	>10m	-7.355552217_157.1028137	279.470083333333	17.7962962962963	147.207544380791	19	NA	603.0422955	Solomon Islands	Provider 20	Choiseul Poro 20::2004::2177	29.6761808395386	0.591349283854167
Choiseul Putuputurau 22::2178	2178	S	Choiseul Putuputurau 22	2004	-6.678009175	156.3902253	Solomon Islands	P	Fished	262.08183829928	NA	NA	0	Slope	10	NA	Standard belt transect	1250	3.85833333333333	0.116666666666667	0	0	0	Solomon Isl.	status	0	>10m	-6.678009175_156.3902253	290.30775	18.637037037037	139.493157685883	260.5	NA	434.7043225	Solomon Islands	Provider 20	Choiseul Putuputurau 22::2004::2178	29.6761808395386	0.591349283854167
Choiseul Raverave 17::2179	2179	S	Choiseul Raverave 17	2004	-7.545381087	157.7891181	Solomon Islands	P	Fished	557.15248891192	NA	NA	0	Slope	10	NA	Standard belt transect	1250	12.775	0.108333333333333	0	0	0	Solomon Isl.	status	0.0662075208181818	>10m	-7.545381087_157.7891181	277.17675	20.0821917808219	176.597391770582	2	NA	479.0703626	Solomon Islands	Provider 20	Choiseul Raverave 17::2004::2179	29.4180749257406	0.554959138234456
Choiseul Sirovanga 23::2180	2180	S	Choiseul Sirovanga 23	2004	-6.599157183	156.5508498	Solomon Islands	P	Fished	137.43387998976	NA	NA	0	Slope	10	NA	Standard belt transect	1250	4.48333333333333	0.188888888888888	0	0	0	Solomon Isl.	status	0	>10m	-6.599157183_156.5508498	292.953916666667	16.34	144.090906174882	23.3333333333333	NA	221.7458463	Solomon Islands	Provider 20	Choiseul Sirovanga 23::2004::2180	29.6761808395386	0.591349283854167
Choiseul Vurango 24::2182	2182	S	Choiseul Vurango 24	2004	-6.585813054	156.5340603	Solomon Islands	P	Fished	39.54188625724	NA	NA	0	Slope	10	NA	Standard belt transect	1250	5.75833333333333	0.145833333333333	0	0	0	Solomon Isl.	status	0	>10m	-6.585813054_156.5340603	291.090333333333	15.6198347107438	175.512919127077	18.5	NA	57.76980017	Solomon Islands	Provider 20	Choiseul Vurango 24::2004::2182	29.6761808395386	0.591349283854167
Chumbe 1::MG_17419	MG_17419	MG	Chumbe 1	2012	-6.28	39.17	Tanzania	I	UnfishedHigh	85.016456774	18	0.3	0	Slope	2	75.2	Standard belt transect	500	0.625	0.291666666666667	1	0	0	Tanzania	benchmark	NA	0-4m	-6.28_39.17	449.354083333333	NA	NA	464.5	NA	NA	Tanzania	Provider 16	Chumbe 1::2012::MG_17419	28.0632195472717	0.502317905426025
Chumbe 2::MG_17419	MG_17419	MG	Chumbe 2	2012	-6.28	39.17	Tanzania	I	UnfishedHigh	32.374362677	18	0.3	0	Crest	2	64.3	Standard belt transect	500	0.625	0.291666666666667	1	0	0	Tanzania	benchmark	NA	0-4m	-6.28_39.17	449.354083333333	NA	NA	464.5	NA	NA	Tanzania	Provider 16	Chumbe 2::2012::MG_17419	28.0632195472717	0.502317905426025
Cina::98	98	S	Cina	2009	-1.247966667	129.6813333	Indonesia	P	Restricted	35.2603149540667	NA	NA	0	Slope	8	NA	Standard belt transect	750	16.4333333333333	0.1	0	0	0	Indonesia	status	0	4-10m	-1.247966667_129.6813333	363.799	17.0959595959596	67.8825838787153	10.5	NA	302.4830901	Indonesia	Provider 4	Cina::2009::98	29.4224011103312	0.666321754455566
Coral Gardens::M_4320	M_4320	M	Coral Gardens	2011	18.29652	-78.36125	Jamaica	C	UnfishedHigh	40.4936947953002	21	160	0	Slope	11.45	19	Standard belt transect	120	0.983333333333333	0.108333333333333	1	0	0	Jamaica	benchmark	NA	>10m	18.29652_-78.36125	221.77625	NA	NA	703	NA	NA	Jamaica	Provider 15	Coral Gardens::2011::M_4320	28.4709712664286	0.666612307230631
Corne_Nord::9530	9530	S	Corne_Nord	2012	-19.138717	163.686417	New Caledonia	P	Fished	144.0414648318	NA	NA	0	Lagoon_Back reef	4	33.75	Distance sampling	500	13.7916666666667	3.025	0	0	0	New Caledonia (France)	status	2.12566502390789	4-10m	-19.138717_163.686417	285.8055	21.5068493150685	175.67008163553	0	NA	198.4234234	New Caledonia	Provider 18	Corne_Nord::2012::9530	26.0395894050598	0.355446497599284
Corne_Nord::9531	9531	S	Corne_Nord	2012	-19.122683	163.695	New Caledonia	P	Fished	278.2404175258	NA	NA	0	Lagoon_Back reef	9.45	25.4656	Distance sampling	500	13.7916666666667	3.025	0	0	0	New Caledonia (France)	status	2.85656321211905	4-10m	-19.122683_163.695	282.306666666667	25.8395061728395	83.5775905106965	0	NA	178.3087459	New Caledonia	Provider 18	Corne_Nord::2012::9531	26.0395894050598	0.355446497599284
Corne_Nord::9532	9532	S	Corne_Nord	2012	-19.112467	163.70285	New Caledonia	P	Fished	265.826999744	NA	NA	0	Lagoon_Back reef	8.7	6.1989	Distance sampling	500	13.7916666666667	3.025	0	0	0	New Caledonia (France)	status	1.56054953955556	4-10m	-19.112467_163.70285	288.250083333333	24.4393939393939	75.4377522150725	0	NA	485.9465749	New Caledonia	Provider 18	Corne_Nord::2012::9532	26.0395894050598	0.355446497599284
Corne_Nord::9533	9533	S	Corne_Nord	2012	-19.077133	163.678033	New Caledonia	P	Fished	536.4517121318	NA	NA	0	Lagoon_Back reef	3	59.7156	Distance sampling	500	13.85	3.06111111111112	0	0	0	New Caledonia (France)	status	2.18340367161682	0-4m	-19.077133_163.678033	289.303166666667	25.5714285714286	216.526257380308	0	NA	772.078456	New Caledonia	Provider 18	Corne_Nord::2012::9533	26.0395894050598	0.355446497599284
Corne_Nord::9534	9534	S	Corne_Nord	2012	-19.0683	163.669017	New Caledonia	P	Fished	176.660517572	NA	NA	0	Lagoon_Back reef	8	34.3081	Distance sampling	500	14.0166666666667	3.21666666666667	0	0	0	New Caledonia (France)	status	2.34169169190278	4-10m	-19.0683_163.669017	288.085583333333	25.3142857142857	70.0935049980841	0	NA	128.3726882	New Caledonia	Provider 18	Corne_Nord::2012::9534	26.0395894050598	0.355446497599284
Corne_Nord::9535	9535	S	Corne_Nord	2012	-19.0618	163.693933	New Caledonia	P	Fished	76.2174761426	NA	NA	0	Lagoon_Back reef	2	3.3444	Distance sampling	500	14.0166666666667	3.21666666666667	0	0	0	New Caledonia (France)	status	0.169875257038961	0-4m	-19.0618_163.693933	288.085583333333	18.3766233766234	62.4500514292538	0	NA	54.53138613	New Caledonia	Provider 18	Corne_Nord::2012::9535	26.0395894050598	0.355446497599284
Corne_Nord::9536	9536	S	Corne_Nord	2012	-19.0546	163.6786	New Caledonia	P	Fished	166.115044339	NA	NA	0	Slope	3	5.5556	Distance sampling	500	14.0166666666667	3.21666666666667	0	0	0	New Caledonia (France)	status	6.34961115535714	0-4m	-19.0546_163.6786	286.496083333333	26.425	149.787121987279	0	NA	17.69061413	New Caledonia	Provider 18	Corne_Nord::2012::9536	26.0395894050598	0.355446497599284
Corne_Nord::9537	9537	S	Corne_Nord	2012	-19.054317	163.67715	New Caledonia	P	Fished	625.39020455	NA	NA	0	Slope	9.6	4.8726	Distance sampling	500	14.0166666666667	3.21666666666667	0	0	0	New Caledonia (France)	status	5.45497845170536	4-10m	-19.054317_163.67715	286.496083333333	32.8584905660377	76.4161599131964	0	NA	322.2087213	New Caledonia	Provider 18	Corne_Nord::2012::9537	26.0395894050598	0.355446497599284
Corne_Nord::9538	9538	S	Corne_Nord	2012	-19.050083	163.627183	New Caledonia	P	Fished	58.9911609247	NA	NA	0	Lagoon_Back reef	3.91	13.7135	Distance sampling	500	14.1833333333333	3.37222222222222	0	0	0	New Caledonia (France)	status	0.801829072641509	0-4m	-19.050083_163.627183	280.887916666667	17.3461538461538	38.2019241394072	0	NA	133.6153533	New Caledonia	Provider 18	Corne_Nord::2012::9538	26.0395894050598	0.355446497599284
Corne_Nord::9539	9539	S	Corne_Nord	2012	-18.925767	163.558033	New Caledonia	P	Fished	839.1086362646	NA	NA	0	Lagoon_Back reef	7	11.4824	Distance sampling	500	14.8055555555556	3.85	0	0	0	New Caledonia (France)	status	4.60993592197661	4-10m	-18.925767_163.558033	280.709083333333	27.0191082802548	93.9795904926133	0	NA	383.6953984	New Caledonia	Provider 18	Corne_Nord::2012::9539	26.0395894050598	0.355446497599284
Corne_Nord::9540	9540	S	Corne_Nord	2012	-18.899317	163.44055	New Caledonia	P	Fished	170.2378673637	NA	NA	0	Slope	2	37.156	Distance sampling	500	15.1166666666667	4.1	0	0	0	New Caledonia (France)	status	1.41351497638462	0-4m	-18.899317_163.44055	276.099416666667	23.4705882352941	87.3273449310075	0	NA	41.35374544	New Caledonia	Provider 18	Corne_Nord::2012::9540	26.0395894050598	0.355446497599284
Corne_Nord::9541	9541	S	Corne_Nord	2012	-18.888633	163.4258	New Caledonia	P	Fished	13.8125916334	NA	NA	0	Lagoon_Back reef	4	2.9412	Distance sampling	500	15.3666666666667	4.35	0	0	0	New Caledonia (France)	status	3.87579388518519	4-10m	-18.888633_163.4258	281.504583333333	14.9615384615385	119.843513473383	0	NA	0	New Caledonia	Provider 18	Corne_Nord::2012::9541	26.0395894050598	0.355446497599284
Corne_Nord::9542	9542	S	Corne_Nord	2012	-18.87945	163.4396	New Caledonia	P	Fished	479.2842247537	NA	NA	0	Lagoon_Back reef	8	34.8969	Distance sampling	500	15.3666666666667	4.35	0	0	0	New Caledonia (France)	status	2.5156422789901	4-10m	-18.87945_163.4396	286.942916666667	27.7938144329897	109.426103031202	0	NA	185.5451643	New Caledonia	Provider 18	Corne_Nord::2012::9542	26.0395894050598	0.355446497599284
Corne_Nord::9543	9543	S	Corne_Nord	2012	-18.874533	163.418133	New Caledonia	P	Fished	264.6689956831	NA	NA	0	Slope	8.4	20.4634	Distance sampling	500	15.3666666666667	4.35	0	0	0	New Caledonia (France)	status	2.34524081930233	4-10m	-18.874533_163.418133	286.942916666667	28.7380952380952	83.5085154376957	0	NA	282.0709997	New Caledonia	Provider 18	Corne_Nord::2012::9543	26.0395894050598	0.355446497599284
Corne_Nord::9544	9544	S	Corne_Nord	2012	-18.873383	163.542567	New Caledonia	P	Fished	292.7031789481	NA	NA	0	Lagoon_Back reef	3	19.848	Distance sampling	500	15.475	4.45833333333333	0	0	0	New Caledonia (France)	status	1.56081629029412	0-4m	-18.873383_163.542567	276.591083333333	25.5	59.5608321615381	0	NA	148.1056952	New Caledonia	Provider 18	Corne_Nord::2012::9544	26.0395894050598	0.355446497599284
Corne_Nord::9545	9545	S	Corne_Nord	2012	-18.859	163.431033	New Caledonia	P	Fished	226.9297680545	NA	NA	0	Slope	4	5.5556	Distance sampling	500	20.7833333333333	4.625	0	0	0	New Caledonia (France)	status	5.44803441123214	4-10m	-18.859_163.431033	277.813416666667	26.2830188679245	153.743836381827	0	0	161.8606817	New Caledonia	Provider 18	Corne_Nord::2012::9545	26.0395894050598	0.355446497599284
Corne_Nord::9546	9546	S	Corne_Nord	2012	-18.843417	163.478667	New Caledonia	P	Fished	135.9408715048	NA	NA	0	Lagoon_Back reef	5	6.0131	Distance sampling	500	18.1291666666667	4.54166666666667	0	0	0	New Caledonia (France)	status	6.6883977302069	4-10m	-18.843417_163.478667	279.46025	29.5555555555556	26.0841629526718	0	NA	83.91552953	New Caledonia	Provider 18	Corne_Nord::2012::9546	26.0395894050598	0.355446497599284
Corne_Nord::9547	9547	S	Corne_Nord	2012	-18.83875	163.471933	New Caledonia	P	Fished	348.6936339279	NA	NA	0	Slope	9	40.0109	Distance sampling	500	18.1291666666667	4.54166666666667	0	0	0	New Caledonia (France)	status	4.20418649617778	4-10m	-18.83875_163.471933	279.46025	27.1206896551724	118.923394950784	0	NA	190.1295679	New Caledonia	Provider 18	Corne_Nord::2012::9547	26.0395894050598	0.355446497599284
Cousin Coral ?::5451	5451	S	Cousin Coral ?	2011	-4.332921	55.658746	Seychelles	I	UnfishedHigh	72.52457563675	37	1.2	0	Slope	5.975	0.375	Point intercept	1231.50432	2	0.0166666666666667	1	0	0	Seychelles	benchmark	0.007129938896875	4-10m	-4.332921_55.658746	321.085333333333	20.65	43.9281659027728	53	NA	472.4143083	Seychelles	Provider 1	Cousin Coral ?::2011::5451	28.0082233746847	0.203213055928548
Cousin Granite::M_15958	M_15958	M	Cousin Granite	2008	-4.328438	55.66162	Seychelles	I	UnfishedHigh	51.6831367910001	26	0.28	0	Slope	4.93	23.3125	Point intercept	154	2	0.0166666666666667	1	0	0	Seychelles	benchmark	NA	4-10m	-4.328438_55.66162	327.087416666667	NA	NA	53	NA	NA	Seychelles	Provider 1	Cousin Granite::2008::M_15958	28.0082233746847	0.203213055928548
Cousin Patch ?::5459	5459	S	Cousin Patch ?	2011	-4.332388	55.666324	Seychelles	I	UnfishedHigh	126.925450477637	37	1.2	0	Slope	6.69375	2.75	Point intercept	1231.50432	2	0.0166666666666667	1	0	0	Seychelles	benchmark	0.00388254682725694	4-10m	-4.332388_55.666324	321.085333333333	19.0954861111111	58.7535071908677	53	NA	401.030765	Seychelles	Provider 1	Cousin Patch ?::2011::5459	28.0082233746847	0.203213055928548
Crasqui-La Venada (CRV) 213::1697	1697	S	Crasqui-La Venada (CRV) 213	1999	11.8811333	-66.8952333	Venezuela	C	Restricted	179.3008354735	NA	NA	0	Crest	5.7	NA	Standard belt transect	600	8.35833333333333	6.75	0	0	0	Venezuela	status	0.0748439987586207	4-10m	11.8811333_-66.8952333	381.78975	21.2413793103448	40.5634827603295	40	NA	NA	Venezuela	Provider 19	Crasqui-La Venada (CRV) 213::1999::1697	28.3483287493388	1.13596979777018
Cresta W M�gano Grande 674::1698	1698	S	Cresta W M�gano Grande 674	2001	22.3719444	-77.9369444	Cuba	C	Fished	112.3590670847	NA	NA	0	Crest	2.5	NA	Standard belt transect	600	3.14166666666667	0.591666666666667	0	0	0	Cuba	status	0.0696408542307692	0-4m	22.3719444_-77.9369444	874.517416666667	24.8538461538462	36.7049678990242	62	NA	NA	Cuba	Provider 19	Cresta W M�gano Grande 674::2001::1698	28.0845850308736	0.172017097473145
Critter Hunt::100	100	S	Critter Hunt	2007	1.45534381	125.2236698	Indonesia	P	Fished	43.4487333546	NA	NA	0	Slope	8	NA	Standard belt transect	750	1.93333333333333	0.0166666666666667	0	0	0	Indonesia	status	0	4-10m	1.45534381_125.2236698	272.815416666667	20.3985507246377	97.5352655718284	103	NA	103.2536976	Indonesia	Provider 4	Critter Hunt::2007::100	29.5276883443197	0.564831733703613
CRO002 215::1700	1700	S	CRO002 215	2004	17.84924	-71.64235	Dominican Republic	C	Fished	36.4563521192	NA	NA	0	Slope	9	NA	Standard belt transect	600	0.866666666666667	0.0666666666666667	0	0	0	NA	status	0	4-10m	17.84924_-71.64235	390.52125	18.2118644067797	11.9082658282333	206	NA	NA	Dominican Republic	Provider 19	CRO002 215::2004::1700	28.4248263041178	0.84017022450765
CRO003 216::1701	1701	S	CRO003 216	2004	17.78789	-71.66578	Dominican Republic	C	Restricted	21.5341212132	NA	NA	0	Slope	9	NA	Standard belt transect	600	0.866666666666667	0.0666666666666667	0	0	0	NA	status	0	4-10m	17.78789_-71.66578	659.873333333333	18.1315789473684	39.0573693705576	206	NA	NA	Dominican Republic	Provider 19	CRO003 216::2004::1701	28.4248263041178	0.84017022450765
CRO004 217::1702	1702	S	CRO004 217	2004	17.81208	-71.64098	Dominican Republic	C	Restricted	57.226862311	NA	NA	0	Lagoon_Back reef	3.7	NA	Standard belt transect	600	0.866666666666667	0.0666666666666667	0	0	0	NA	status	0	0-4m	17.81208_-71.64098	659.873333333333	16.1976744186047	18.5746531611996	206	NA	NA	Dominican Republic	Provider 19	CRO004 217::2004::1702	28.4248263041178	0.84017022450765
CRO005 218::1703	1703	S	CRO005 218	2004	17.84356	-71.64061	Dominican Republic	C	Restricted	27.3839966083	NA	NA	0	Slope	9	NA	Standard belt transect	600	0.866666666666667	0.0666666666666667	0	0	0	NA	status	0	4-10m	17.84356_-71.64061	390.52125	17.6276595744681	9.71346635512083	206	NA	NA	Dominican Republic	Provider 19	CRO005 218::2004::1703	28.4248263041178	0.84017022450765
Culebra: Carlos Rosario North 220::1705	1705	S	Culebra: Carlos Rosario North 220	2003	18.32865	-65.3325333	Puerto Rico	C	Fished	70.11613990015	NA	NA	0	Slope	8	NA	Standard belt transect	600	1.9	0.4	0	0	0	NA	status	0	4-10m	18.32865_-65.3325333	202.73475	19.867816091954	20.6215933141247	127	NA	NA	Puerto Rico	Provider 19	Culebra: Carlos Rosario North 220::2003::1705	28.5335416793823	0.984675248463949
Culebra: Cayo Norte 221::1706	1706	S	Culebra: Cayo Norte 221	2003	18.3311	-65.2483667	Puerto Rico	C	Fished	55.2771297476	NA	NA	0	Crest	3.4	NA	Standard belt transect	600	1.675	0.358333333333333	0	0	0	NA	status	0	0-4m	18.3311_-65.2483667	200.602166666667	19.1923076923077	12.1675766585629	113.5	NA	NA	Puerto Rico	Provider 19	Culebra: Cayo Norte 221::2003::1706	28.5335416793823	0.984675248463949
Culebra: Cayo Norte West 222::1707	1707	S	Culebra: Cayo Norte West 222	2003	18.3383833	-65.2647833	Puerto Rico	C	Fished	36.12372819345	NA	NA	0	Crest	4.3	NA	Standard belt transect	600	1.675	0.358333333333333	0	0	0	NA	status	0.0287811776481481	4-10m	18.3383833_-65.2647833	202.73475	19.6574074074074	71.7265424733624	113.5	NA	NA	Puerto Rico	Provider 19	Culebra: Cayo Norte West 222::2003::1707	28.5335416793823	0.984675248463949
Culebra: Corchos 223::1708	1708	S	Culebra: Corchos 223	2003	18.2990667	-65.2284833	Puerto Rico	C	Fished	138.52264135	NA	NA	0	Bank	4.9	NA	Standard belt transect	600	1.55833333333333	0.325	0	0	0	NA	status	0	4-10m	18.2990667_-65.2284833	202.266166666667	23.3602941176471	35.6890392045284	99	NA	NA	Puerto Rico	Provider 19	Culebra: Corchos 223::2003::1708	28.5335416793823	0.984675248463949
Culebra: Corchos South 224::1709	1709	S	Culebra: Corchos South 224	2003	18.2928667	-65.236	Puerto Rico	C	Fished	80.6602706193	NA	NA	0	Bank	10.6	NA	Standard belt transect	600	1.55833333333333	0.325	0	0	0	NA	status	0	>10m	18.2928667_-65.236	199.77225	20.4206349206349	11.4192005987007	99	NA	NA	Puerto Rico	Provider 19	Culebra: Corchos South 224::2003::1709	28.5335416793823	0.984675248463949
Culebra: Culebrita Reef 225::1710	1710	S	Culebra: Culebrita Reef 225	2003	18.315	-65.2322833	Puerto Rico	C	Fished	76.2561892087	NA	NA	0	Slope	7.8	NA	Standard belt transect	600	1.55833333333333	0.325	0	0	0	NA	status	0	4-10m	18.315_-65.2322833	201.795	21.041095890411	17.0841713556037	99	NA	NA	Puerto Rico	Provider 19	Culebra: Culebrita Reef 225::2003::1710	28.5335416793823	0.984675248463949
Culebra: Flamenco Reef 226::1711	1711	S	Culebra: Flamenco Reef 226	2003	18.3380833	-65.3149667	Puerto Rico	C	Fished	59.9176916458	NA	NA	0	Crest	6	NA	Standard belt transect	600	1.9	0.4	0	0	0	NA	status	0	4-10m	18.3380833_-65.3149667	202.73475	21.0555555555556	25.1627567287281	127	NA	NA	Puerto Rico	Provider 19	Culebra: Flamenco Reef 226::2003::1711	28.5335416793823	0.984675248463949
Culebra: S.E. Luis Pe�a 651::1713	1713	S	Culebra: S.E. Luis Pe�a 651	2003	18.2963833	-65.3268333	Puerto Rico	C	Fished	163.23143443145	NA	NA	0	Slope	4.8	NA	Standard belt transect	600	2.00833333333333	0.316666666666667	0	0	0	NA	status	0.0978580048083333	4-10m	18.2963833_-65.3268333	195.3945	23.6125	54.2342876234755	128	NA	NA	Puerto Rico	Provider 19	Culebra: S.E. Luis Pe�a 651::2003::1713	28.5335416793823	0.984675248463949
cypress 8::2913	2913	S	cypress 8	2005	17.955555	-87.915033	Belize	C	Fished	71.83174911368	NA	NA	0	Slope	15	NA	Standard belt transect	1250	2.31666666666667	0.233333333333333	0	0	0	Belize	status	0.145220809709459	>10m	17.955555_-87.915033	456.428	23.7056737588652	37.4993665401385	61	NA	189.5705066	Belize	Provider 25	cypress 8::2005::2913	27.9097301165263	0.0380056699117025
Dahajou Hachelafou::8900	8900	S	Dahajou Hachelafou	2011	-12.16188333	44.23175	Comoro Islands	I	Fished	53.046	NA	NA	0	Slope	2	NA	Standard belt transect	500	4.98333333333333	0.0166666666666667	0	0	0	Comoros Isl.	status	NA	0-4m	-12.16188333_44.23175	297.662583333333	NA	NA	1676	NA	NA	Comoro Islands	Provider 17	Dahajou Hachelafou::2011::8900	28.1977957089742	0.572158495585124
Dairy Bull - Deep 228::1714	1714	S	Dairy Bull - Deep 228	2000	18.4678667	-77.3884	Jamaica	C	Fished	28.17925061907	NA	NA	0	Slope	9	NA	Standard belt transect	600	0.6	0.0166666666666667	0	0	0	Jamaica	status	0	4-10m	18.4678667_-77.3884	1223.836	16.75	32.2591885132078	422	NA	NA	Jamaica	Provider 19	Dairy Bull - Deep 228::2000::1714	28.4242283503215	0.429452260335286
DAIRY BULL 9::2914	2914	S	DAIRY BULL 9	2005	18.470777	-77.39473	Jamaica	C	Fished	10.32275433072	NA	NA	0	Slope	5	NA	Standard belt transect	1250	0.6	0.0166666666666667	0	0	0	Jamaica	status	0	4-10m	18.470777_-77.39473	1702.91666666667	17.0238095238095	24.2950321605563	422	NA	94.42875044	Jamaica	Provider 25	DAIRY BULL 9::2005::2914	28.4242283503215	0.429452260335286
Davies Exposed 1 Crest::5460	5460	S	Davies Exposed 1 Crest	2010	-18.81833333	147.6654167	Australia	P	Restricted	104.9584328408	NA	NA	0	Crest	5	42.34848485	Standard belt transect	1000	5.11666666666667	3.825	0	0	0	Australia	status	0.00505355427607914	4-10m	-18.81833333_147.6654167	227.08375	19.4064748201439	81.7476770193286	2.25	NA	572.0499668	Australia	Provider 1	Davies Exposed 1 Crest::2010::5460	26.9887598355611	0.516502539316813
Davies Exposed 1 Flat::5461	5461	S	Davies Exposed 1 Flat	2010	-18.81833333	147.6654167	Australia	P	Restricted	18.6760117015	NA	NA	0	Flat	5	39.5	Standard belt transect	1000	5.11666666666667	3.825	0	0	0	Australia	status	0	4-10m	-18.81833333_147.6654167	227.08375	14.8172588832487	58.3526243007406	2.25	NA	340.4785628	Australia	Provider 1	Davies Exposed 1 Flat::2010::5461	26.9887598355611	0.516502539316813
Davies Exposed 1 Slope::5462	5462	S	Davies Exposed 1 Slope	2010	-18.81833333	147.6654167	Australia	P	Restricted	172.92857559335	NA	NA	0	Slope	5	51.25	Standard belt transect	1000	5.11666666666667	3.825	0	0	0	Australia	status	0.0159952461725	4-10m	-18.81833333_147.6654167	227.08375	23.35	106.11732783163	2.25	NA	520.8599529	Australia	Provider 1	Davies Exposed 1 Slope::2010::5462	26.9887598355611	0.516502539316813
Davies Exposed 2 Crest::5463	5463	S	Davies Exposed 2 Crest	2010	-18.81686111	147.6673611	Australia	P	Restricted	80.1453410296	NA	NA	0	Crest	5	48.5	Standard belt transect	1000	5.11666666666667	3.825	0	0	0	Australia	status	0	4-10m	-18.81686111_147.6673611	227.08375	20.8240343347639	56.3706172910037	2.25	NA	420.8385841	Australia	Provider 1	Davies Exposed 2 Crest::2010::5463	26.9887598355611	0.516502539316813
Davies Exposed 2 Flat::5464	5464	S	Davies Exposed 2 Flat	2010	-18.81686111	147.6673611	Australia	P	Restricted	13.98787540565	NA	NA	0	Flat	5	31.23969072	Standard belt transect	1000	5.11666666666667	3.825	0	0	0	Australia	status	0	4-10m	-18.81686111_147.6673611	227.08375	14.8518518518519	48.6691951593772	2.25	NA	288.3090553	Australia	Provider 1	Davies Exposed 2 Flat::2010::5464	26.9887598355611	0.516502539316813
Davies Exposed 2 Slope::5465	5465	S	Davies Exposed 2 Slope	2010	-18.81686111	147.6673611	Australia	P	Restricted	93.1174394682	NA	NA	0	Slope	5	59.5	Standard belt transect	1000	5.11666666666667	3.825	0	0	0	Australia	status	0.00515048871803653	4-10m	-18.81686111_147.6673611	227.08375	23.4063926940639	97.7544278020516	2.25	NA	372.3202013	Australia	Provider 1	Davies Exposed 2 Slope::2010::5465	26.9887598355611	0.516502539316813
Davies Exposed 3 Crest::5466	5466	S	Davies Exposed 3 Crest	2010	-18.81038889	147.6711944	Australia	P	Restricted	94.270951240275	NA	NA	0	Crest	5	41	Standard belt transect	1000	5.11666666666667	3.825	0	0	0	Australia	status	0.0152909102688172	4-10m	-18.81038889_147.6711944	230.7715	23.1021505376344	68.9459268661055	2.25	NA	420.5015435	Australia	Provider 1	Davies Exposed 3 Crest::2010::5466	26.9887598355611	0.516502539316813
Davies Exposed 3 Flat::5467	5467	S	Davies Exposed 3 Flat	2010	-18.81038889	147.6711944	Australia	P	Restricted	36.3274616831	NA	NA	0	Flat	5	35	Standard belt transect	1000	5.11666666666667	3.825	0	0	0	Australia	status	0	4-10m	-18.81038889_147.6711944	230.7715	17.4210526315789	38.9050762387338	2.25	NA	566.0462635	Australia	Provider 1	Davies Exposed 3 Flat::2010::5467	26.9887598355611	0.516502539316813
Davies Exposed 3 Slope::5468	5468	S	Davies Exposed 3 Slope	2010	-18.81038889	147.6711944	Australia	P	Restricted	127.487261299	NA	NA	0	Slope	5	58.25	Standard belt transect	1000	5.11666666666667	3.825	0	0	0	Australia	status	0.0138010840246063	4-10m	-18.81038889_147.6711944	230.7715	21.8385826771654	63.0665625019694	2.25	NA	575.1256783	Australia	Provider 1	Davies Exposed 3 Slope::2010::5468	26.9887598355611	0.516502539316813
Davies Sheltered 1 Crest::5469	5469	S	Davies Sheltered 1 Crest	2010	-18.80180556	147.6558056	Australia	P	Restricted	45.39546509705	NA	NA	0	Crest	5	41.75	Standard belt transect	1000	5.23333333333333	4.1	0	0	0	Australia	status	0	4-10m	-18.80180556_147.6558056	241.702083333333	20.0314465408805	100.971254432134	2	NA	338.1229992	Australia	Provider 1	Davies Sheltered 1 Crest::2010::5469	26.9887598355611	0.516502539316813
Davies Sheltered 1 Flat::5470	5470	S	Davies Sheltered 1 Flat	2010	-18.80180556	147.6558056	Australia	P	Restricted	52.5228825165	NA	NA	0	Flat	5	36.5	Standard belt transect	1000	5.23333333333333	4.1	0	0	0	Australia	status	0.0629868437401186	4-10m	-18.80180556_147.6558056	241.702083333333	18.0909090909091	48.6997612263163	2	NA	805.059404	Australia	Provider 1	Davies Sheltered 1 Flat::2010::5470	26.9887598355611	0.516502539316813
Davies Sheltered 1 Slope::5471	5471	S	Davies Sheltered 1 Slope	2010	-18.80180556	147.6558056	Australia	P	Restricted	35.2278805466	NA	NA	0	Slope	5	35.25	Standard belt transect	1000	5.23333333333333	4.1	0	0	0	Australia	status	0	4-10m	-18.80180556_147.6558056	241.702083333333	18.0529801324503	78.9140001179074	2	NA	180.8729309	Australia	Provider 1	Davies Sheltered 1 Slope::2010::5471	26.9887598355611	0.516502539316813
Davies Sheltered 2 Crest::5472	5472	S	Davies Sheltered 2 Crest	2010	-18.80294444	147.6511111	Australia	P	Restricted	53.99033696285	NA	NA	0	Crest	5	55.77777778	Standard belt transect	1000	5.23333333333333	4.1	0	0	0	Australia	status	0	4-10m	-18.80294444_147.6511111	241.702083333333	18.8298969072165	199.303929645086	2	NA	360.946091	Australia	Provider 1	Davies Sheltered 2 Crest::2010::5472	26.9887598355611	0.516502539316813
Davies Sheltered 2 Flat::5473	5473	S	Davies Sheltered 2 Flat	2010	-18.80294444	147.6511111	Australia	P	Restricted	46.89220968725	NA	NA	0	Flat	5	40.5	Standard belt transect	1000	5.23333333333333	4.1	0	0	0	Australia	status	0.149904613743455	4-10m	-18.80294444_147.6511111	241.702083333333	18.6473684210526	58.4382664057574	2	NA	550.1282948	Australia	Provider 1	Davies Sheltered 2 Flat::2010::5473	26.9887598355611	0.516502539316813
Davies Sheltered 2 Slope::5474	5474	S	Davies Sheltered 2 Slope	2010	-18.80294444	147.6511111	Australia	P	Restricted	48.6877390411	NA	NA	0	Slope	5	46.12373737	Standard belt transect	1000	5.23333333333333	4.1	0	0	0	Australia	status	0.0125778010683761	4-10m	-18.80294444_147.6511111	241.702083333333	19.2350427350427	75.1725327767874	2	NA	200.9782633	Australia	Provider 1	Davies Sheltered 2 Slope::2010::5474	26.9887598355611	0.516502539316813
Davies Sheltered 3 Crest::5475	5475	S	Davies Sheltered 3 Crest	2010	-18.80358333	147.6472222	Australia	P	Restricted	35.621441830975	NA	NA	0	Crest	5	48	Standard belt transect	1000	5.23333333333333	4.1	0	0	0	Australia	status	0	4-10m	-18.80358333_147.6472222	241.702083333333	16.2584745762712	56.3964467888937	2	NA	311.5725967	Australia	Provider 1	Davies Sheltered 3 Crest::2010::5475	26.9887598355611	0.516502539316813
Davies Sheltered 3 Flat::5476	5476	S	Davies Sheltered 3 Flat	2010	-18.80358333	147.6472222	Australia	P	Restricted	71.02604881805	NA	NA	0	Flat	5	43.75	Standard belt transect	1000	5.23333333333333	4.1	0	0	0	Australia	status	0	4-10m	-18.80358333_147.6472222	241.702083333333	20	43.856831708766	2	NA	427.2751081	Australia	Provider 1	Davies Sheltered 3 Flat::2010::5476	26.9887598355611	0.516502539316813
Davies Sheltered 3 Slope::5477	5477	S	Davies Sheltered 3 Slope	2010	-18.80358333	147.6472222	Australia	P	Restricted	26.660776428275	NA	NA	0	Slope	5	50.25	Standard belt transect	1000	5.23333333333333	4.1	0	0	0	Australia	status	0.0199496525183824	4-10m	-18.80358333_147.6472222	241.702083333333	18.2720588235294	45.9143227408035	2	NA	181.3880401	Australia	Provider 1	Davies Sheltered 3 Slope::2010::5477	26.9887598355611	0.516502539316813
Davis Cove East 229::1715	1715	S	Davis Cove East 229	2000	18.4259	-78.2511	Jamaica	C	Fished	19.1821479917273	NA	NA	0	Slope	9	NA	Standard belt transect	660	0.216666666666667	0.1	0	0	0	Jamaica	status	0	4-10m	18.4259_-78.2511	221.676666666667	16	13.4983338337349	261	NA	NA	Jamaica	Provider 19	Davis Cove East 229::2000::1715	28.4709712664286	0.666612307230631
DBay - CARICOMP 230::1716	1716	S	DBay - CARICOMP 230	2000	18.4731	-77.4143	Jamaica	C	Fished	24.2601564591	NA	NA	0	Slope	9	NA	Standard belt transect	600	0.905555555555555	0.372222222222222	0	0	0	Jamaica	status	0	4-10m	18.4731_-77.4143	1702.91666666667	16.8636363636364	8.34031351916919	254.333333333333	NA	NA	Jamaica	Provider 19	DBay - CARICOMP 230::2000::1716	28.4242283503215	0.429452260335286
Detimon::103	103	S	Detimon	2007	2.70468	95.75529	Indonesia	I	Fished	24.2332549844667	NA	NA	0	Crest	3	NA	Standard belt transect	750	12.3333333333333	0.0166666666666667	0	0	0	Indonesia	status	0	0-4m	2.70468_95.75529	353.80275	16.9827586206897	123.47664067677	1434	NA	18.63334048	Indonesia	Provider 4	Detimon::2007::103	29.497252146403	0.372550805409749
Dhaandhoo::5478	5478	S	Dhaandhoo	2013	0.627483333	73.46343333	Maldives	I	Restricted	52.2061902151	NA	NA	1	Slope	8	56	Standard belt transect	1000	22.7166666666667	0.15	0	0	0	Maldives	status	0	4-10m	0.627483333_73.46343333	337.833833333333	17.5395189003436	66.5530682604396	36.5	0	147.8661094	Maldives	Provider 1	Dhaandhoo::2013::5478	29.3553018569946	0.406812349955241
Dicky's Reef 231::1717	1717	S	Dicky's Reef 231	2000	18.41905	-77.0784667	Jamaica	C	Restricted	11.7136122544444	NA	NA	0	Slope	9	NA	Standard belt transect	540	0.316666666666667	0.183333333333333	0	0	0	Jamaica	status	0	4-10m	18.41905_-77.0784667	1091.56716666667	15.5	13.514854307558	440	NA	NA	Jamaica	Provider 19	Dicky's Reef 231::2000::1717	28.4242283503215	0.429452260335286
Diego Garcia Barton Point 9m::5479	5479	S	Diego Garcia Barton Point 9m	2012	-7.234	72.448	Diego Garc�a (UK)	I	Restricted	96.7500008291	NA	NA	1	Slope	9	57.85982415	Standard belt transect	1000	72.7666666666667	41.7	0	1	1	Chagos Archipelago (UK)	benchmark	0.0919628503458702	4-10m	-7.234_72.448	289.13625	19.796875	85.0333171234109	0	1	164.7842912	British Indian Ocean Territory	Provider 1	Diego Garcia Barton Point 9m::2012::5479	28.336096127828	0.404209613800049
Diego Garcia Barton Point west 9m::5480	5480	S	Diego Garcia Barton Point west 9m	2012	-7.228	72.437	Diego Garc�a (UK)	I	Restricted	64.1974076416	NA	NA	1	Slope	9	58.7068214	Standard belt transect	1000	72.7666666666667	41.7	0	1	1	Chagos Archipelago (UK)	benchmark	0.0254055047211538	4-10m	-7.228_72.437	301.8895	19.4802867383513	107.04434988682	0	1	83.08460694	British Indian Ocean Territory	Provider 1	Diego Garcia Barton Point west 9m::2012::5480	28.336096127828	0.404209613800049
Diego Garcia Cannon Point 2 9m::5481	5481	S	Diego Garcia Cannon Point 2 9m	2012	-7.264	72.351	Diego Garc�a (UK)	I	Restricted	78.97775856915	NA	NA	1	Slope	9	21.44121629	Standard belt transect	1000	73.0833333333333	42.0166666666667	0	1	1	Chagos Archipelago (UK)	benchmark	0.0066650554887218	4-10m	-7.264_72.351	285.252833333333	16.8490566037736	NA	0	1	56.42359613	British Indian Ocean Territory	Provider 1	Diego Garcia Cannon Point 2 9m::2012::5481	28.3591005007426	0.422159512837728
Diego Garcia Cannon Point 9m::5482	5482	S	Diego Garcia Cannon Point 9m	2012	-7.26	72.362	Diego Garc�a (UK)	I	Restricted	64.58455189065	NA	NA	1	Slope	9	8.184292739	Standard belt transect	1000	73.0833333333333	42.0166666666667	0	1	1	Chagos Archipelago (UK)	benchmark	0.0711770823926471	4-10m	-7.26_72.362	285.252833333333	20.5176470588235	68.2266350995933	0	1	180.7446397	British Indian Ocean Territory	Provider 1	Diego Garcia Cannon Point 9m::2012::5482	28.3591005007426	0.422159512837728
Diego Garcia Diego Garcia East coast 9m::5483	5483	S	Diego Garcia Diego Garcia East coast 9m	2012	-7.365	72.484	Diego Garc�a (UK)	I	Restricted	90.447737061575	NA	NA	1	Slope	9	43.33315801	Standard belt transect	1000	73.6166666666667	42.55	0	1	1	Chagos Archipelago (UK)	benchmark	0.182455993333333	4-10m	-7.365_72.484	293.43525	16.9377162629758	100.946974202636	0	1	126.6107426	British Indian Ocean Territory	Provider 1	Diego Garcia Diego Garcia East coast 9m::2012::5483	28.336096127828	0.404209613800049
Diego Garcia Middle Island 9m::5484	5484	S	Diego Garcia Middle Island 9m	2012	-7.224	72.407	Diego Garc�a (UK)	I	Restricted	135.533321391	NA	NA	1	Slope	9	39.18939394	Standard belt transect	1000	72.7833333333333	41.7208333333333	0	1	1	Chagos Archipelago (UK)	benchmark	0.0235163488887025	4-10m	-7.224_72.407	301.8895	20.8247191011236	84.369222095612	0	1	222.8919348	British Indian Ocean Territory	Provider 1	Diego Garcia Middle Island 9m::2012::5484	28.336096127828	0.404209613800049
Dondosy::8922	8922	S	Dondosy	2009	-18.55	43.86	Madagascar	I	Fished	49.695	NA	NA	0	Slope	2	NA	Standard belt transect	500	10.8666666666667	1.24166666666667	0	0	0	Madagascar	status	NA	0-4m	-18.55_43.86	389.965666666667	NA	NA	24	NA	NA	Madagascar	Provider 17	Dondosy::2009::8922	27.5460206667582	0.492612679799398
Dorolamo::105	105	S	Dorolamo	2007	-0.00927	127.172659	Indonesia	P	Fished	23.49144701555	NA	NA	0	Slope	3	NA	Standard belt transect	500	14.5166666666667	0.291666666666667	0	0	0	Indonesia	status	0	0-4m	-0.00927_127.172659	300.023333333333	16.3235294117647	769.563078748381	10.5	NA	34.37234477	Indonesia	Provider 4	Dorolamo::2007::105	29.436145623525	0.676586786905924
Dos cocos 10::2916	2916	S	Dos cocos 10	2005	17.804334	-87.990971	Belize	C	Fished	111.97889633334	NA	NA	0	Slope	15	NA	Standard belt transect	1250	2.11666666666667	0.4	0	0	0	Belize	status	0.186133839333898	>10m	17.804334_-87.990971	706.560083333333	25.4059829059829	41.8569386591892	67	NA	127.5329883	Belize	Provider 25	Dos cocos 10::2005::2916	27.9097301165263	0.0380056699117025
Dos Mosquises Herradura (DMH) 232::1718	1718	S	Dos Mosquises Herradura (DMH) 232	1999	11.8002333	-66.8841833	Venezuela	C	Restricted	184.324700172	NA	NA	0	Crest	1.8	NA	Standard belt transect	600	7.93888888888888	7.08888888888888	0	0	0	Venezuela	status	0.0246695808412698	0-4m	11.8002333_-66.8841833	388.023166666667	23.6071428571429	39.9630345817626	43.3333333333333	NA	NA	Venezuela	Provider 19	Dos Mosquises Herradura (DMH) 232::1999::1718	28.3483287493388	1.13596979777018
Dos Mosquises Sur (DMS) 233::1719	1719	S	Dos Mosquises Sur (DMS) 233	1999	11.7929	-66.89445	Venezuela	C	Restricted	61.608240272	NA	NA	0	Slope	11.6	NA	Standard belt transect	600	7.80833333333333	6.975	0	0	0	Venezuela	status	0.0403682398085106	>10m	11.7929_-66.89445	383.920916666667	20.3829787234043	25.3865194228472	44.5	NA	NA	Venezuela	Provider 19	Dos Mosquises Sur (DMS) 233::1999::1719	28.3483287493388	1.13596979777018
Dos Piedras::8923	8923	S	Dos Piedras	2012	-12.145009	40.554548	Mozambique	I	Fished	53.5597478083	NA	NA	0	Lagoon_Back reef	2	NA	Standard belt transect	500	4.9375	0.183333333333333	0	0	0	Mozambique	status	NA	0-4m	-12.145009_40.554548	564.410166666667	NA	NA	39.75	NA	NA	Mozambique	Provider 17	Dos Piedras::2012::8923	28.1032417615255	0.571076075236003
Double Reef 234::1720	1720	S	Double Reef 234	2000	18.4148667	-77.1014333	Jamaica	C	Restricted	12.302900262375	NA	NA	0	Crest	2.5	NA	Standard belt transect	480	0.316666666666667	0.183333333333333	0	0	0	Jamaica	status	0	0-4m	18.4148667_-77.1014333	1091.56716666667	15.5	7.66148218987333	440	NA	NA	Jamaica	Provider 19	Double Reef 234::2000::1720	28.4242283503215	0.429452260335286
DR1-1 235::1721	1721	S	DR1-1 235	2003	18.5336333	-68.3511	Dominican Republic	C	Fished	22.8174689031111	NA	NA	0	Crest	2.5	NA	Standard belt transect	540	1.11666666666667	0.0333333333333333	0	0	0	NA	status	0	0-4m	18.5336333_-68.3511	184.321166666667	17.3918918918919	10.3780212509648	385	NA	NA	Dominican Republic	Provider 19	DR1-1 235::2003::1721	28.2073411941528	0.684471289316813
DR1-2 236::1722	1722	S	DR1-2 236	2003	18.5296667	-68.3585667	Dominican Republic	C	Fished	54.2242071011	NA	NA	0	Lagoon_Back reef	3.7	NA	Standard belt transect	600	1.11666666666667	0.0333333333333333	0	0	0	NA	status	0	0-4m	18.5296667_-68.3585667	184.321166666667	18.7075471698113	19.5510879993548	385	NA	NA	Dominican Republic	Provider 19	DR1-2 236::2003::1722	28.2073411941528	0.684471289316813
DR1-3 237::1723	1723	S	DR1-3 237	2003	18.533	-68.3477167	Dominican Republic	C	Fished	15.7147377217	NA	NA	0	Slope	9	NA	Standard belt transect	600	1.11666666666667	0.0333333333333333	0	0	0	NA	status	0	4-10m	18.533_-68.3477167	184.321166666667	18.0714285714286	18.4856362661697	385	NA	NA	Dominican Republic	Provider 19	DR1-3 237::2003::1723	28.2073411941528	0.684471289316813
DR2-1 238::1724	1724	S	DR2-1 238	2003	18.6773833	-68.3984667	Dominican Republic	C	Fished	17.33483771625	NA	NA	0	Crest	2.5	NA	Standard belt transect	480	0.966666666666667	0.1	0	0	0	NA	status	0	0-4m	18.6773833_-68.3984667	179.94025	17.9	8.92107618095722	321	NA	NA	Dominican Republic	Provider 19	DR2-1 238::2003::1724	28.2073411941528	0.684471289316813
DR2-2 239::1725	1725	S	DR2-2 239	2003	18.6803167	-68.3918833	Dominican Republic	C	Fished	38.555953819	NA	NA	0	Slope	9	NA	Standard belt transect	600	0.808333333333333	0.141666666666667	0	0	0	NA	status	0	4-10m	18.6803167_-68.3918833	179.94025	19.4622641509434	18.1942274875595	398.5	NA	NA	Dominican Republic	Provider 19	DR2-2 239::2003::1725	28.2073411941528	0.684471289316813
DR2-3 240::1726	1726	S	DR2-3 240	2003	18.6591667	-68.3458167	Dominican Republic	C	Fished	18.1180005508	NA	NA	0	Slope	9	NA	Standard belt transect	600	1.13333333333333	0.141666666666667	0	0	0	NA	status	0	4-10m	18.6591667_-68.3458167	179.767166666667	16.4090909090909	69.3474336574249	179	NA	NA	Dominican Republic	Provider 19	DR2-3 240::2003::1726	28.2073411941528	0.684471289316813
DR3-1 241::1727	1727	S	DR3-1 241	2003	18.5144167	-68.36715	Dominican Republic	C	Fished	41.6522710684444	NA	NA	0	Lagoon_Back reef	3.7	NA	Standard belt transect	540	1.11666666666667	0.0333333333333333	0	0	0	NA	status	0	0-4m	18.5144167_-68.36715	183.158833333333	16.7903225806452	14.7589875893218	385	NA	NA	Dominican Republic	Provider 19	DR3-1 241::2003::1727	28.2073411941528	0.684471289316813
DR3-2 242::1728	1728	S	DR3-2 242	2003	18.52175	-68.3545333	Dominican Republic	C	Fished	22.0150879807	NA	NA	0	Slope	9	NA	Standard belt transect	600	1.11666666666667	0.0333333333333333	0	0	0	NA	status	0	4-10m	18.52175_-68.3545333	183.158833333333	17.8076923076923	14.1545459643971	385	NA	NA	Dominican Republic	Provider 19	DR3-2 242::2003::1728	28.2073411941528	0.684471289316813
DR3-3 243::1729	1729	S	DR3-3 243	2003	18.5061167	-68.3629833	Dominican Republic	C	Fished	19.1437220557	NA	NA	0	Slope	9	NA	Standard belt transect	600	1.11666666666667	0.0333333333333333	0	0	0	NA	status	0	4-10m	18.5061167_-68.3629833	180.943	16.7820512820513	11.5183846639873	385	NA	NA	Dominican Republic	Provider 19	DR3-3 243::2003::1729	28.2073411941528	0.684471289316813
DR4-1 244::1730	1730	S	DR4-1 244	2003	18.4762	-68.3870833	Dominican Republic	C	Fished	18.0092654922	NA	NA	0	Crest	2.5	NA	Standard belt transect	600	1.41111111111111	0.111111111111111	0	0	0	NA	status	0	0-4m	18.4762_-68.3870833	179.918333333333	16.1666666666667	3.97641814974506	231.333333333333	NA	NA	Dominican Republic	Provider 19	DR4-1 244::2003::1730	28.2073411941528	0.684471289316813
DR4-2 245::1731	1731	S	DR4-2 245	2003	18.47095	-68.3865167	Dominican Republic	C	Fished	19.5672190787	NA	NA	0	Slope	9	NA	Standard belt transect	600	1.41111111111111	0.111111111111111	0	0	0	NA	status	0	4-10m	18.47095_-68.3865167	179.918333333333	18.2777777777778	12.8752623804011	231.333333333333	NA	NA	Dominican Republic	Provider 19	DR4-2 245::2003::1731	28.2073411941528	0.684471289316813
DR4-3 246::1732	1732	S	DR4-3 246	2003	18.4630333	-68.3906833	Dominican Republic	C	Fished	46.180473821	NA	NA	0	Slope	9	NA	Standard belt transect	600	1.55833333333333	0.15	0	0	0	NA	status	0	4-10m	18.4630333_-68.3906833	179.417833333333	18.4545454545455	36.8060586531857	154.5	NA	NA	Dominican Republic	Provider 19	DR4-3 246::2003::1732	28.2073411941528	0.684471289316813
DR5-1 247::1733	1733	S	DR5-1 247	2003	18.5555167	-68.3427333	Dominican Republic	C	Fished	9.232062717125	NA	NA	0	Crest	2.5	NA	Standard belt transect	480	1.2	0.025	0	0	0	NA	status	0	0-4m	18.5555167_-68.3427333	180.6195	16.3333333333333	15.6874942573471	275.5	NA	NA	Dominican Republic	Provider 19	DR5-1 247::2003::1733	28.2073411941528	0.684471289316813
DR5-2 248::1734	1734	S	DR5-2 248	2003	18.5499167	-68.3428	Dominican Republic	C	Fished	18.14068989747	NA	NA	0	Slope	9	NA	Standard belt transect	600	1.11666666666667	0.0333333333333333	0	0	0	NA	status	0	4-10m	18.5499167_-68.3428	180.6195	18	29.9628863692692	385	NA	NA	Dominican Republic	Provider 19	DR5-2 248::2003::1734	28.2073411941528	0.684471289316813
DR6-1 249::1735	1735	S	DR6-1 249	2003	18.5391667	-68.3457833	Dominican Republic	C	Fished	31.121650607375	NA	NA	0	Crest	2.5	NA	Standard belt transect	480	1.11666666666667	0.0333333333333333	0	0	0	NA	status	0	0-4m	18.5391667_-68.3457833	184.321166666667	15.8448275862069	16.895588759646	385	NA	NA	Dominican Republic	Provider 19	DR6-1 249::2003::1735	28.2073411941528	0.684471289316813
DR6-2 250::1736	1736	S	DR6-2 250	2003	18.5376	-68.3457833	Dominican Republic	C	Fished	26.7982368916	NA	NA	0	Slope	9	NA	Standard belt transect	600	1.11666666666667	0.0333333333333333	0	0	0	NA	status	0	4-10m	18.5376_-68.3457833	184.321166666667	18.1470588235294	16.4084349318093	385	NA	NA	Dominican Republic	Provider 19	DR6-2 250::2003::1736	28.2073411941528	0.684471289316813
Driftwood Reef 251::1737	1737	S	Driftwood Reef 251	1999	17.2505833	-87.5282167	Belize	C	Fished	35.9510395269	NA	NA	1	Slope	9	NA	Standard belt transect	600	3.61666666666667	1.46666666666667	0	0	0	Belize	status	0	4-10m	17.2505833_-87.5282167	314.68175	20.1938775510204	16.2988008116666	51	NA	NA	Belize	Provider 19	Driftwood Reef 251::1999::1737	27.9097301165263	0.0380056699117025
Drumville Cove 252::1738	1738	S	Drumville Cove 252	2000	18.2603	-78.36535	Jamaica	C	Restricted	15.0651595173	NA	NA	0	Slope	9	NA	Standard belt transect	600	1.4	0.0166666666666667	0	0	0	Jamaica	status	0	4-10m	18.2603_-78.36535	212.29475	15.9651162790698	13.908923992315	1229	NA	NA	Jamaica	Provider 19	Drumville Cove 252::2000::1738	28.4709712664286	0.666612307230631
E Glovers::M_4899	M_4899	M	E Glovers	2010	16.78627	-87.74855	Belize	C	UnfishedHigh	63.0178934657999	19	350.7	1	Slope	19.4	12	Standard belt transect	120	3.01666666666667	2.05	1	0	0	Belize	benchmark	NA	>10m	16.78627_-87.74855	273.945583333333	NA	NA	72	NA	NA	Belize	Provider 15	E Glovers::2010::M_4899	27.9097301165263	0.0380056699117025
E. Cayo Diego P�rez 695::1755	1755	S	E. Cayo Diego P�rez 695	2001	22.0856667	-81.5701833	Cuba	C	Restricted	40.15330430987	NA	NA	0	Slope	9	NA	Standard belt transect	600	4.15	1.21666666666667	0	0	0	Cuba	status	0.0586781356891892	4-10m	22.0856667_-81.5701833	311.86825	18.5337837837838	26.412192857843	60	NA	NA	Cuba	Provider 19	E. Cayo Diego P�rez 695::2001::1755	28.0622224807739	0.0818471908569336
E. Ensenada de Cazones (cresta) 269::1756	1756	S	E. Ensenada de Cazones (cresta) 269	2001	22.1468833	-81.5006	Cuba	C	Restricted	29.3721202494	NA	NA	0	Crest	2.5	NA	Standard belt transect	600	3.99166666666667	0.925	0	0	0	Cuba	status	0	0-4m	22.1468833_-81.5006	315.730416666667	17.051724137931	21.2889637139216	65	NA	NA	Cuba	Provider 19	E. Ensenada de Cazones (cresta) 269::2001::1756	28.0622224807739	0.0818471908569336
E. Ensenada de Cazones (profundo) 270::1757	1757	S	E. Ensenada de Cazones (profundo) 270	2001	22.154	-81.47765	Cuba	C	Restricted	91.32253322145	NA	NA	0	Slope	9	NA	Standard belt transect	600	3.99166666666667	0.925	0	0	0	Cuba	status	0	4-10m	22.154_-81.47765	315.730416666667	21.5271739130435	30.5122458758424	65	NA	NA	Cuba	Provider 19	E. Ensenada de Cazones (profundo) 270::2001::1757	28.0622224807739	0.0818471908569336
E. Turneffe Deep (WP6) 271::1758	1758	S	E. Turneffe Deep (WP6) 271	2000	17.59375	-87.74405	Belize	C	Fished	56.052756072	NA	NA	1	Slope	9	NA	Standard belt transect	600	2.425	1.14166666666667	0	0	0	Belize	status	0.0343633573904762	4-10m	17.59375_-87.74405	379.301083333333	18.2095238095238	34.0372290325001	53.5	NA	NA	Belize	Provider 19	E. Turneffe Deep (WP6) 271::2000::1758	27.9097301165263	0.0380056699117025
E. Turneffe Deep (WP8) 272::1759	1759	S	E. Turneffe Deep (WP8) 272	2000	17.5707833	-87.7409	Belize	C	Fished	35.8009835869	NA	NA	1	Slope	9	NA	Standard belt transect	600	2.31666666666667	0.966666666666667	0	0	0	Belize	status	0	4-10m	17.5707833_-87.7409	377.293916666667	17.8188405797101	22.9872040627161	56	NA	NA	Belize	Provider 19	E. Turneffe Deep (WP8) 272::2000::1759	27.9097301165263	0.0380056699117025
E. Turneffe Shallow (WP6) 273::1760	1760	S	E. Turneffe Shallow (WP6) 273	2000	17.59425	-87.7461333	Belize	C	Fished	50.7353553044	NA	NA	1	Crest	2.5	NA	Standard belt transect	600	2.425	1.14166666666667	0	0	0	Belize	status	0.0685856897727273	0-4m	17.59425_-87.7461333	379.301083333333	20.5681818181818	21.1326004320195	53.5	NA	NA	Belize	Provider 19	E. Turneffe Shallow (WP6) 273::2000::1760	27.9097301165263	0.0380056699117025
E. Turneffe Shallow (WP8) 274::1761	1761	S	E. Turneffe Shallow (WP8) 274	2000	17.5707833	-87.7409	Belize	C	Fished	70.9280411363	NA	NA	1	Crest	2.5	NA	Standard belt transect	600	2.31666666666667	0.966666666666667	0	0	0	Belize	status	0.153873692813559	0-4m	17.5707833_-87.7409	377.293916666667	23.6186440677966	33.2317687327049	56	NA	NA	Belize	Provider 19	E. Turneffe Shallow (WP8) 274::2000::1761	27.9097301165263	0.0380056699117025
East Montego Bay::M_4139	M_4139	M	East Montego Bay	2011	18.50222	-77.9322	Jamaica	C	UnfishedHigh	15.9450660274	21	15.3	0	Slope	13.54	24	Standard belt transect	120	0.2	0.1	1	0	0	Jamaica	benchmark	NA	>10m	18.50222_-77.9322	1278.82808333333	NA	NA	740	NA	NA	Jamaica	Provider 15	East Montego Bay::2011::M_4139	28.3625270525614	0.365612188975016
El Caldero 277::1764	1764	S	El Caldero 277	2000	18.7535333	-87.3339667	Mexico	C	Restricted	35.52231875825	NA	NA	1	Crest	2.5	NA	Standard belt transect	240	6.26111111111112	1.99444444444445	0	0	0	Mexico	status	0	0-4m	18.7535333_-87.3339667	293.198166666667	17.6739130434783	12.3390568107731	14.6666666666667	NA	NA	Mexico	Provider 19	El Caldero 277::2000::1764	27.9097301165263	0.0380056699117025
El Placer Centro 278::1765	1765	S	El Placer Centro 278	1999	18.9022222	-87.6233333	Mexico	C	Fished	23.9379245958167	NA	NA	0	Slope	9	NA	Standard belt transect	600	5.03333333333333	0.483333333333333	0	0	0	Mexico	status	0	4-10m	18.9022222_-87.6233333	293.198166666667	18	21.3361104159505	19	NA	NA	Mexico	Provider 19	El Placer Centro 278::1999::1765	27.9097301165263	0.0380056699117025
El Placer Norte 279::1766	1766	S	El Placer Norte 279	1999	18.9133333	-87.6175	Mexico	C	Fished	72.1203142798	NA	NA	0	Slope	9	NA	Standard belt transect	600	5.03333333333333	0.483333333333333	0	0	0	Mexico	status	0	4-10m	18.9133333_-87.6175	294.6015	20.0283018867925	30.9529988727354	19	NA	NA	Mexico	Provider 19	El Placer Norte 279::1999::1766	27.9097301165263	0.0380056699117025
El Placer Sur 280::1767	1767	S	El Placer Sur 280	1999	18.8930556	-87.6266667	Mexico	C	Fished	66.5839323323667	NA	NA	0	Slope	9	NA	Standard belt transect	600	5.03333333333333	0.483333333333333	0	0	0	Mexico	status	0.340719879238506	4-10m	18.8930556_-87.6266667	293.198166666667	20.9051724137931	25.4452319576323	19	NA	NA	Mexico	Provider 19	El Placer Sur 280::1999::1767	27.9097301165263	0.0380056699117025
El Quebradote 281::1768	1768	S	El Quebradote 281	2000	18.767	-87.3307667	Mexico	C	Restricted	19.8865972646	NA	NA	1	Slope	9	NA	Standard belt transect	300	6.24166666666667	2.00833333333333	0	0	0	Mexico	status	0	4-10m	18.767_-87.3307667	293.198166666667	18.1086956521739	29.9871295754737	14.5	NA	NA	Mexico	Provider 19	El Quebradote 281::2000::1768	27.9097301165263	0.0380056699117025
Entrada de Cayo Labos 286::1773	1773	S	Entrada de Cayo Labos 286	2000	18.41535	-87.4152167	Mexico	C	Restricted	109.5579871908	NA	NA	1	Slope	9	NA	Standard belt transect	600	5.41666666666667	1.78333333333333	0	0	0	Mexico	status	0.0239105168153846	4-10m	18.41535_-87.4152167	282.652	24.8538461538462	23.9867717680088	17	NA	NA	Mexico	Provider 19	Entrada de Cayo Labos 286::2000::1773	27.9097301165263	0.0380056699117025
EUX01: Barracuda Reef 287::1774	1774	S	EUX01: Barracuda Reef 287	1999	17.468	-62.9916667	Netherlands Antilles	C	Restricted	111.1643995854	NA	NA	0	Slope	17.4	NA	Standard belt transect	600	1.11666666666667	0.116666666666667	0	0	0	Netherlands Antilles	status	0.0182845128588235	>10m	17.468_-62.9916667	209.078333333333	22.6117647058824	18.7212688397171	21	NA	NA	Netherlands Antilles	Provider 19	EUX01: Barracuda Reef 287::1999::1774	28.5457693735758	1.02842537562052
EUX02: Anchor Point 288::1775	1775	S	EUX02: Anchor Point 288	1999	17.4643333	-62.9878333	Netherlands Antilles	C	Restricted	77.2910419705	NA	NA	0	Slope	14.4	NA	Standard belt transect	600	1.11666666666667	0.116666666666667	0	0	0	Netherlands Antilles	status	0	>10m	17.4643333_-62.9878333	209.899166666667	21.4210526315789	17.9616372460346	21	NA	NA	Netherlands Antilles	Provider 19	EUX02: Anchor Point 288::1999::1775	28.5457693735758	1.02842537562052
EUX03: Hangover 289::1776	1776	S	EUX03: Hangover 289	1999	17.4648333	-62.986	Netherlands Antilles	C	Restricted	157.3059384926	NA	NA	0	Slope	14.2	NA	Standard belt transect	600	1.11666666666667	0.116666666666667	0	0	0	Netherlands Antilles	status	0	>10m	17.4648333_-62.986	209.899166666667	22.804347826087	29.824110992272	21	NA	NA	Netherlands Antilles	Provider 19	EUX03: Hangover 289::1999::1776	28.5457693735758	1.02842537562052
EUX04: The Blocks 290::1777	1777	S	EUX04: The Blocks 290	1999	17.4643333	-62.985	Netherlands Antilles	C	Restricted	139.2526237944	NA	NA	0	Slope	15.2	NA	Standard belt transect	600	1.11666666666667	0.116666666666667	0	0	0	Netherlands Antilles	status	0	>10m	17.4643333_-62.985	209.899166666667	23.1415094339623	19.0066977754237	21	NA	NA	Netherlands Antilles	Provider 19	EUX04: The Blocks 290::1999::1777	28.5457693735758	1.02842537562052
EUX05: The Ledges 291::1778	1778	S	EUX05: The Ledges 291	1999	17.4633333	-62.9848333	Netherlands Antilles	C	Restricted	136.4363553071	NA	NA	0	Slope	13.7	NA	Standard belt transect	600	1.11666666666667	0.116666666666667	0	0	0	Netherlands Antilles	status	0	>10m	17.4633333_-62.9848333	209.899166666667	21.7385321100917	22.0893928128511	21	NA	NA	Netherlands Antilles	Provider 19	EUX05: The Ledges 291::1999::1778	28.5457693735758	1.02842537562052
EUX06: Five Fingers 292::1779	1779	S	EUX06: Five Fingers 292	1999	17.4648333	-62.9666667	Netherlands Antilles	C	Restricted	102.1488441158	NA	NA	0	Slope	14.9	NA	Standard belt transect	600	0.925	0.175	0	0	0	Netherlands Antilles	status	0	>10m	17.4648333_-62.9666667	209.899166666667	21.6611111111111	25.2350406595003	24.5	NA	NA	Netherlands Antilles	Provider 19	EUX06: Five Fingers 292::1999::1779	28.5457693735758	1.02842537562052
EUX07: Valley of the Sponges 293::1780	1780	S	EUX07: Valley of the Sponges 293	1999	17.464	-62.9825	Netherlands Antilles	C	Restricted	105.4191707403	NA	NA	0	Slope	14	NA	Standard belt transect	600	1.11666666666667	0.116666666666667	0	0	0	Netherlands Antilles	status	0	>10m	17.464_-62.9825	209.899166666667	22.2073170731707	31.1495614536161	21	NA	NA	Netherlands Antilles	Provider 19	EUX07: Valley of the Sponges 293::1999::1780	28.5457693735758	1.02842537562052
EUX08: The Humps 294::1781	1781	S	EUX08: The Humps 294	1999	17.4635	-62.9781666	Netherlands Antilles	C	Restricted	135.2911105808	NA	NA	0	Slope	11.5	NA	Standard belt transect	600	1.11666666666667	0.116666666666667	0	0	0	Netherlands Antilles	status	0	>10m	17.4635_-62.9781666	209.899166666667	22.1326530612245	21.0511559357929	21	NA	NA	Netherlands Antilles	Provider 19	EUX08: The Humps 294::1999::1781	28.5457693735758	1.02842537562052
EUX09: Mushroom Gardens 295::1782	1782	S	EUX09: Mushroom Gardens 295	1999	17.4625	-62.9776667	Netherlands Antilles	C	Restricted	86.2631287705	NA	NA	0	Slope	16.2	NA	Standard belt transect	600	1.11666666666667	0.116666666666667	0	0	0	Netherlands Antilles	status	0	>10m	17.4625_-62.9776667	209.899166666667	22.3626373626374	21.3723097856502	21	NA	NA	Netherlands Antilles	Provider 19	EUX09: Mushroom Gardens 295::1999::1782	28.5457693735758	1.02842537562052
EUX10: Mushroom Gardens South 296::1783	1783	S	EUX10: Mushroom Gardens South 296	1999	17.4616667	-62.9776667	Netherlands Antilles	C	Restricted	82.1517479239	NA	NA	0	Slope	16.2	NA	Standard belt transect	600	1.11666666666667	0.116666666666667	0	0	0	Netherlands Antilles	status	0	>10m	17.4616667_-62.9776667	209.899166666667	22.4491525423729	27.0774959841406	21	NA	NA	Netherlands Antilles	Provider 19	EUX10: Mushroom Gardens South 296::1999::1783	28.5457693735758	1.02842537562052
F10::9396	9396	S	F10	2009	-10.1178265	51.1571709	Farquhar	I	Restricted	117.3515232509	NA	NA	1	Slope	2	42.8	Standard belt transect	300	16.1583333333333	0.225	0	0	0	Seychelles	status	0.0575958672380952	0-4m	-10.1178265_51.1571709	332.4065	20.0438596491228	185.323900208544	1	NA	101.8252521	Seychelles	Provider 14	F10::2009::9396	27.5546156565348	0.468582312266032
F11::M_20292	M_20292	M	F11	2009	-10.1621799	51.0373468	Farquhar (SC)	I	Remote	133.577	NA	NA	1	Slope	8	4.32	Standard belt transect	200	15.6083333333333	0.666666666666667	0	0	0	Seychelles	status	NA	4-10m	-10.1621799_51.0373468	339.857833333333	NA	NA	1	NA	NA	Seychelles	Provider 14	F11::2009::M_20292	27.5546156565348	0.468582312266032
F12::M_20362	M_20362	M	F12	2009	-10.250578	51.0547801	Farquhar (SC)	I	Remote	332.184000000001	NA	NA	1	Slope	7	1.87	Standard belt transect	200	15.425	0.325	0	0	0	Seychelles	status	NA	4-10m	-10.250578_51.0547801	343.888166666667	NA	NA	1	NA	NA	Seychelles	Provider 14	F12::2009::M_20362	27.5546156565348	0.468582312266032
F13::M_20362	M_20362	M	F13	2009	-10.2259072	51.037683	Farquhar (SC)	I	Remote	253.341000000001	NA	NA	1	Slope	8	3.02	Standard belt transect	200	15.3333333333333	0.55	0	0	0	Seychelles	status	NA	4-10m	-10.2259072_51.037683	343.888166666667	NA	NA	1	NA	NA	Seychelles	Provider 14	F13::2009::M_20362	27.5546156565348	0.468582312266032
F14::M_20292	M_20292	M	F14	2009	-10.1759286	51.0271417	Farquhar (SC)	I	Remote	196.133	NA	NA	1	Slope	7	3.49	Standard belt transect	200	15.6083333333333	0.666666666666667	0	0	0	Seychelles	status	NA	4-10m	-10.1759286_51.0271417	339.857833333333	NA	NA	1	NA	NA	Seychelles	Provider 14	F14::2009::M_20292	27.5546156565348	0.468582312266032
F15::M_20362	M_20362	M	F15	2009	-10.2002581	51.0284038	Farquhar (SC)	I	Remote	96.7950000000003	NA	NA	1	Slope	12	1.92	Standard belt transect	200	15.6083333333333	0.666666666666667	0	0	0	Seychelles	status	NA	>10m	-10.2002581_51.0284038	343.888166666667	NA	NA	1	NA	NA	Seychelles	Provider 14	F15::2009::M_20362	27.5546156565348	0.468582312266032
F16::M_20362	M_20362	M	F16	2009	-10.1894776	51.0209712	Farquhar (SC)	I	Remote	692.301999999997	NA	NA	1	Slope	7	1.88	Standard belt transect	200	15.6083333333333	0.666666666666667	0	0	0	Seychelles	status	NA	4-10m	-10.1894776_51.0209712	343.888166666667	NA	NA	1	NA	NA	Seychelles	Provider 14	F16::2009::M_20362	27.5546156565348	0.468582312266032
F17::M_20294	M_20294	M	F17	2009	-10.1768214	51.1789459	Farquhar (SC)	I	Remote	325.835	NA	NA	1	Slope	8	19.06	Standard belt transect	200	15.8833333333333	0.204166666666667	0	0	0	Seychelles	status	NA	4-10m	-10.1768214_51.1789459	332.4065	NA	NA	1	NA	NA	Seychelles	Provider 14	F17::2009::M_20294	27.5546156565348	0.468582312266032
F18::M_20294	M_20294	M	F18	2009	-10.1565932	51.1875705	Farquhar (SC)	I	Remote	234.293000000001	NA	NA	1	Slope	7	14.64	Standard belt transect	200	16.25	0.1	0	0	0	Seychelles	status	NA	4-10m	-10.1565932_51.1875705	332.4065	NA	NA	1	NA	NA	Seychelles	Provider 14	F18::2009::M_20294	27.5546156565348	0.468582312266032
F19::M_20293	M_20293	M	F19	2009	-10.1320201	51.1301402	Farquhar (SC)	I	Remote	545.602999999999	NA	NA	1	Slope	17	3.74	Standard belt transect	200	16.0666666666667	0.35	0	0	0	Seychelles	status	NA	>10m	-10.1320201_51.1301402	342.199	NA	NA	1	NA	NA	Seychelles	Provider 14	F19::2009::M_20293	27.5546156565348	0.468582312266032
F20::M_20292	M_20292	M	F20	2009	-10.1471247	51.0692587	Farquhar (SC)	I	Remote	84.0159999999997	NA	NA	1	Slope	13	3.34	Standard belt transect	200	15.975	0.566666666666667	0	0	0	Seychelles	status	NA	>10m	-10.1471247_51.0692587	339.857833333333	NA	NA	1	NA	NA	Seychelles	Provider 14	F20::2009::M_20292	27.5546156565348	0.468582312266032
F21::M_20293	M_20293	M	F21	2009	-10.145528	51.0896058	Farquhar (SC)	I	Remote	444.720999999999	NA	NA	1	Slope	13	12.1	Standard belt transect	200	15.975	0.566666666666667	0	0	0	Seychelles	status	NA	>10m	-10.145528_51.0896058	342.199	NA	NA	1	NA	NA	Seychelles	Provider 14	F21::2009::M_20293	27.5546156565348	0.468582312266032
F22::M_20363	M_20363	M	F22	2009	-10.2126106	51.1608602	Farquhar (SC)	I	Remote	30.3629999999998	NA	NA	1	Slope	13	4.85	Standard belt transect	200	15.6083333333333	0.183333333333333	0	0	0	Seychelles	status	NA	>10m	-10.2126106_51.1608602	340.412833333333	NA	NA	1	NA	NA	Seychelles	Provider 14	F22::2009::M_20363	27.5546156565348	0.468582312266032
F23::M_20363	M_20363	M	F23	2009	-10.2337896	51.1267482	Farquhar (SC)	I	Remote	45.687	NA	NA	1	Slope	10	3.5	Standard belt transect	200	15.5166666666667	0.1	0	0	0	Seychelles	status	NA	>10m	-10.2337896_51.1267482	340.412833333333	NA	NA	1	NA	NA	Seychelles	Provider 14	F23::2009::M_20363	27.5546156565348	0.468582312266032
F24::9410	9410	S	F24	2009	-10.2091162	51.1270945	Farquhar	I	Restricted	152.406182657233	NA	NA	1	Lagoon_Back reef	9	23.7	Standard belt transect	300	15.5166666666667	0.1	0	0	0	Seychelles	status	0.574278913870968	4-10m	-10.2091162_51.1270945	338.1665	23.9912280701754	56.9615500789866	1	NA	422.2131474	Seychelles	Provider 14	F24::2009::9410	27.5546156565348	0.468582312266032
F25::M_20363	M_20363	M	F25	2009	-10.2540954	51.0972794	Farquhar (SC)	I	Remote	105.367	NA	NA	1	Slope	12	8.41	Standard belt transect	200	15.5166666666667	0.1	0	0	0	Seychelles	status	NA	>10m	-10.2540954_51.0972794	340.412833333333	NA	NA	1	NA	NA	Seychelles	Provider 14	F25::2009::M_20363	27.5546156565348	0.468582312266032
F26::9412	9412	S	F26	2009	-10.2250235	51.1073235	Farquhar	I	Restricted	92.5005832115333	NA	NA	1	Lagoon_Back reef	12	49.88	Standard belt transect	300	15.5166666666667	0.1	0	0	0	Seychelles	status	0.283784453277778	>10m	-10.2250235_51.1073235	340.412833333333	24.25	44.0168340864616	1	NA	448.2221344	Seychelles	Provider 14	F26::2009::9412	27.5546156565348	0.468582312266032
F27::9413	9413	S	F27	2009	-10.1825559	51.1413353	Farquhar	I	Restricted	303.241550073	NA	NA	1	Lagoon_Back reef	12	9.82	Standard belt transect	300	15.8833333333333	0.204166666666667	0	0	0	Seychelles	status	0.947837550851852	>10m	-10.1825559_51.1413353	338.098916666667	27.3314606741573	48.9014817411707	1	NA	984.1111468	Seychelles	Provider 14	F27::2009::9413	27.5546156565348	0.468582312266032
F28::9414	9414	S	F28	2009	-10.2301701	51.0732851	Farquhar	I	Restricted	295.407281500367	NA	NA	1	Lagoon_Back reef	12	57.97	Standard belt transect	300	15.425	0.325	0	0	0	Seychelles	status	2.80350066282051	>10m	-10.2301701_51.0732851	340.412833333333	29.8846153846154	41.6962112093145	1	NA	259.1577086	Seychelles	Provider 14	F28::2009::9414	27.5546156565348	0.468582312266032
F29::9415	9415	S	F29	2009	-10.2134241	51.0508477	Farquhar	I	Restricted	647.231134902667	NA	NA	1	Lagoon_Back reef	11	39.83	Standard belt transect	300	15.425	0.325	0	0	0	Seychelles	status	1.5292171810452	>10m	-10.2134241_51.0508477	338.1665	28.2894736842105	75.4690074626033	1	NA	1038.23838	Seychelles	Provider 14	F29::2009::9415	27.5546156565348	0.468582312266032
F30::M_20293	M_20293	M	F30	2009	-10.1242178	51.1442945	Farquhar (SC)	I	Remote	588.016	NA	NA	1	Slope	10	10.66	Standard belt transect	200	16.1583333333333	0.225	0	0	0	Seychelles	status	NA	>10m	-10.1242178_51.1442945	342.199	NA	NA	1	NA	NA	Seychelles	Provider 14	F30::2009::M_20293	27.5546156565348	0.468582312266032
F31::9417	9417	S	F31	2009	-10.1584559	51.1536578	Farquhar	I	Restricted	159.8906779723	NA	NA	1	Lagoon_Back reef	12	3.73	Standard belt transect	300	15.8833333333333	0.204166666666667	0	0	0	Seychelles	status	0.118285248431373	>10m	-10.1584559_51.1536578	342.033083333333	24.3	36.8857821264306	1	NA	298.846803	Seychelles	Provider 14	F31::2009::9417	27.5546156565348	0.468582312266032
F32::9418	9418	S	F32	2009	-10.1257295	51.1609628	Farquhar	I	Restricted	261.267244204533	NA	NA	1	Lagoon_Back reef	10	41.87	Standard belt transect	300	16.1583333333333	0.225	0	0	0	Seychelles	status	0.303923198839286	>10m	-10.1257295_51.1609628	339.857833333333	21.9144144144144	61.8113769461456	1	NA	307.0439863	Seychelles	Provider 14	F32::2009::9418	27.5546156565348	0.468582312266032
F33::9419	9419	S	F33	2009	-10.1699578	51.1162883	Farquhar	I	Restricted	67.4481704893333	NA	NA	1	Lagoon_Back reef	10	21.01	Standard belt transect	300	15.7916666666667	0.225	0	0	0	Seychelles	status	0.182692524666667	>10m	-10.1699578_51.1162883	342.033083333333	20.4487179487179	30.1903389569236	1	NA	184.9188996	Seychelles	Provider 14	F33::2009::9419	27.5546156565348	0.468582312266032
F4::M_20293	M_20293	M	F4	2009	-10.1375088	51.108837	Farquhar (SC)	I	Remote	291.379000000001	NA	NA	1	Slope	15	18.37	Standard belt transect	200	16.0666666666667	0.35	0	0	0	Seychelles	status	NA	>10m	-10.1375088_51.108837	342.199	NA	NA	1	NA	NA	Seychelles	Provider 14	F4::2009::M_20293	27.5546156565348	0.468582312266032
F5::M_20293	M_20293	M	F5	2009	-10.1364937	51.1150165	Farquhar (SC)	I	Remote	95.2350000000004	NA	NA	1	Slope	5	4.18	Standard belt transect	200	16.0666666666667	0.35	0	0	0	Seychelles	status	NA	4-10m	-10.1364937_51.1150165	342.199	NA	NA	1	NA	NA	Seychelles	Provider 14	F5::2009::M_20293	27.5546156565348	0.468582312266032
F6::9422	9422	S	F6	2009	-10.1309748	51.162143	Farquhar	I	Restricted	310.3417259948	NA	NA	1	Lagoon_Back reef	5	48.81	Standard belt transect	300	16.1583333333333	0.225	0	0	0	Seychelles	status	1.32093612620462	4-10m	-10.1309748_51.162143	339.857833333333	23.35	47.5483334271574	1	NA	1205.827788	Seychelles	Provider 14	F6::2009::9422	27.5546156565348	0.468582312266032
F7::M_20294	M_20294	M	F7	2009	-10.1212089	51.1917305	Farquhar (SC)	I	Remote	249.872	NA	NA	1	Slope	7	27.4	Standard belt transect	200	16.25	0.1	0	0	0	Seychelles	status	NA	4-10m	-10.1212089_51.1917305	332.4065	NA	NA	1	NA	NA	Seychelles	Provider 14	F7::2009::M_20294	27.5546156565348	0.468582312266032
F8::M_20294	M_20294	M	F8	2009	-10.1366372	51.1942955	Farquhar (SC)	I	Remote	220.748	NA	NA	1	Slope	7	7.48	Standard belt transect	200	16.25	0.1	0	0	0	Seychelles	status	NA	4-10m	-10.1366372_51.1942955	332.4065	NA	NA	1	NA	NA	Seychelles	Provider 14	F8::2009::M_20294	27.5546156565348	0.468582312266032
F9::M_20294	M_20294	M	F9	2009	-10.1043929	51.1798093	Farquhar (SC)	I	Remote	237.548	NA	NA	1	Slope	7	13.62	Standard belt transect	200	16.1583333333333	0.225	0	0	0	Seychelles	status	NA	4-10m	-10.1043929_51.1798093	332.4065	NA	NA	1	NA	NA	Seychelles	Provider 14	F9::2009::M_20294	27.5546156565348	0.468582312266032
Falmouth East, Trelawny 297::1784	1784	S	Falmouth East, Trelawny 297	2000	18.4963667	-77.63175	Jamaica	C	Fished	9.43482772412	NA	NA	0	Slope	9	NA	Standard belt transect	600	0.25	0.216666666666667	0	0	0	Jamaica	status	0	4-10m	18.4963667_-77.63175	889.851416666667	16.1896551724138	14.5848226358517	321	NA	NA	Jamaica	Provider 19	Falmouth East, Trelawny 297::2000::1784	28.3625270525614	0.365612188975016
Faro de la Vela (cresta) 298::1785	1785	S	Faro de la Vela (cresta) 298	2001	21.2177	-79.55815	Cuba	C	Fished	125.9644053654	NA	NA	0	Crest	2.5	NA	Standard belt transect	600	3.625	2.575	0	0	0	Cuba	status	0	0-4m	21.2177_-79.55815	291.1055	18.9782608695652	33.9312101215416	42.5	NA	NA	Cuba	Provider 19	Faro de la Vela (cresta) 298::2001::1785	28.095117410024	0.124471664428711
Faro de la Vela (profundo) 299::1786	1786	S	Faro de la Vela (profundo) 299	2001	21.21895	-79.5673167	Cuba	C	Fished	80.5607244287	NA	NA	0	Slope	9	NA	Standard belt transect	600	3.625	2.575	0	0	0	Cuba	status	0.0602031876493507	4-10m	21.21895_-79.5673167	292.265666666667	23.0194805194805	35.9230981680972	42.5	NA	NA	Cuba	Provider 19	Faro de la Vela (profundo) 299::2001::1786	28.095117410024	0.124471664428711
Fingers::8926	8926	S	Fingers	2013	-12.9466	40.56451	Mozambique	I	Fished	64.8966897726	NA	NA	0	Slope	2	NA	Standard belt transect	500	0.608333333333333	0.116666666666667	0	0	0	Mozambique	status	NA	0-4m	-12.9466_40.56451	294.800833333333	NA	NA	1325	NA	NA	Mozambique	Provider 17	Fingers::2013::8926	28.1032417615255	0.571076075236003
Fish bowl 38K::2325	2325	S	Fish bowl 38K	2008	-22.07713871	43.18438926	Madagascar	I	Fished	17.21457496845	NA	NA	0	Slope	10	NA	Standard belt transect	200	4.69166666666667	0.466666666666667	0	0	0	Madagascar	status	0	>10m	-22.07713871_43.18438926	319.701666666667	18.75	38.54680279049	28.5	NA	50.4225204	Madagascar	Provider 22	Fish bowl 38K::2008::2325	26.1013876597087	0.402493794759115
Flic and Flac 1::8927	8927	S	Flic and Flac 1	2004	-20.27778	57.36533	Mauritius	I	Fished	9.078	NA	NA	0	Lagoon_Back reef	2	NA	Standard belt transect	500	0.883333333333333	0.0666666666666667	0	0	0	Mauritius	status	NA	0-4m	-20.27778_57.36533	218.917583333333	NA	NA	810	NA	NA	Mauritius	Provider 17	Flic and Flac 1::2004::8927	25.9565375645955	0.673411051432292
flores 1flores::2571	2571	S	flores 1flores	2009	-8.486	122.342	Indonesia	P	Fished	16.43369139905	NA	NA	0	Slope	10	NA	Standard belt transect	500	13.8166666666667	0.133333333333333	0	0	0	Indonesia	status	0	>10m	-8.486_122.342	281.703416666667	13.5714285714286	42.9462707901161	78	NA	27.6524442	Indonesia	Provider 23	flores 1flores::2009::2571	29.1791041692098	0.69144328435262
flores 2flores::2572	2572	S	flores 2flores	2009	-8.45386	122.32913	Indonesia	P	Fished	31.88991824825	NA	NA	0	Slope	6	NA	Standard belt transect	500	14.3166666666667	0.0166666666666667	0	0	0	Indonesia	status	0	4-10m	-8.45386_122.32913	287.423833333333	13.6046511627907	45.7445858661968	59	NA	9.5991857	Indonesia	Provider 23	flores 2flores::2009::2572	29.1791041692098	0.69144328435262
flores 3flores::2573	2573	S	flores 3flores	2009	-8.43986	122.32842	Indonesia	P	Fished	134.1825267852	NA	NA	0	Slope	10	NA	Standard belt transect	500	14.3166666666667	0.0166666666666667	0	0	0	Indonesia	status	0	>10m	-8.43986_122.32842	285.890916666667	16.4144736842105	126.47442737991	59	NA	70.58748283	Indonesia	Provider 23	flores 3flores::2009::2573	29.1791041692098	0.69144328435262
flores 4flores::2574	2574	S	flores 4flores	2009	-8.48432	122.46081	Indonesia	P	Fished	18.7488634175	NA	NA	0	Slope	7	NA	Standard belt transect	500	13.5666666666667	0.208333333333333	0	0	0	Indonesia	status	0	4-10m	-8.48432_122.46081	281.77875	12.0652173913043	105.009823008206	99	NA	49.15409946	Indonesia	Provider 23	flores 4flores::2009::2574	29.1791041692098	0.69144328435262
flores 5flores::2575	2575	S	flores 5flores	2009	-8.409	122.242	Indonesia	P	Fished	23.7441837129	NA	NA	0	Bank	10	NA	Standard belt transect	500	14.0333333333333	0.641666666666667	0	0	0	Indonesia	status	0	>10m	-8.409_122.242	279.826666666667	12.827868852459	118.987847165168	45	NA	NA	Indonesia	Provider 23	flores 5flores::2009::2575	29.1791041692098	0.69144328435262
flores 6flores::2576	2576	S	flores 6flores	2009	-8.435	122.499	Indonesia	P	Fished	104.67075364015	NA	NA	0	Crest	4	NA	Standard belt transect	500	13.6833333333333	0.15	0	0	0	Indonesia	status	0	4-10m	-8.435_122.499	288.195833333333	15.9948979591837	207.906174327952	87	NA	24.81438104	Indonesia	Provider 23	flores 6flores::2009::2576	29.1791041692098	0.69144328435262
flores 7flores::2577	2577	S	flores 7flores	2009	-8.48255	122.48146	Indonesia	P	Fished	67.5475205844	NA	NA	0	Slope	9	NA	Standard belt transect	500	13.5666666666667	0.208333333333333	0	0	0	Indonesia	status	0	4-10m	-8.48255_122.48146	281.77875	13.3771929824561	116.176399685523	99	NA	21.5178335	Indonesia	Provider 23	flores 7flores::2009::2577	29.1791041692098	0.69144328435262
Floridas Ghavutu 63::2183	2183	S	Floridas Ghavutu 63	2004	-9.12278753	160.204269	Solomon Islands	P	Fished	36.64097473926	NA	NA	0	Slope	10	NA	Standard belt transect	1250	3.72916666666667	0.0833333333333333	0	0	0	Solomon Isl.	status	0	>10m	-9.12278753_160.204269	296.835916666667	15.2677165354331	88.0524364201172	13	NA	136.4953249	Solomon Islands	Provider 20	Floridas Ghavutu 63::2004::2183	29.4180749257406	0.554959138234456
Floridas Kombuana 2::2184	2184	S	Floridas Kombuana 2	2004	-8.842733792	160.0355059	Solomon Islands	P	Fished	95.43784952594	NA	NA	0	Slope	10	NA	Standard belt transect	1250	3.61666666666667	0.0166666666666667	0	0	0	Solomon Isl.	status	0	>10m	-8.842733792_160.0355059	304.699416666667	16.3181818181818	86.4826983677186	30	NA	179.9388245	Solomon Islands	Provider 20	Floridas Kombuana 2::2004::2184	29.4180749257406	0.554959138234456
Floridas Nughi 62::2185	2185	S	Floridas Nughi 62	2004	-9.295994306	160.3442581	Solomon Islands	P	Fished	56.71297118765	NA	NA	0	Slope	10	NA	Standard belt transect	1000	2.09444444444445	0.305555555555555	0	0	0	Solomon Isl.	status	0	>10m	-9.295994306_160.3442581	321.97125	16.0421052631579	92.9350857201281	13.6666666666667	NA	383.4367447	Solomon Islands	Provider 20	Floridas Nughi 62::2004::2185	29.4180749257406	0.554959138234456
Floridas Tulaghi Switzer 1::2186	2186	S	Floridas Tulaghi Switzer 1	2004	-9.035604454	160.0624128	Solomon Islands	P	Fished	43.83551888304	NA	NA	0	Slope	10	NA	Standard belt transect	1250	3.32083333333333	0.0666666666666667	0	0	0	Solomon Isl.	status	0	>10m	-9.035604454_160.0624128	303.345833333333	16.7610619469027	65.3229844441061	20.75	NA	503.8897228	Solomon Islands	Provider 20	Floridas Tulaghi Switzer 1::2004::2186	29.4180749257406	0.554959138234456
FundoChannel::8929	8929	S	FundoChannel	2013	-5.0693	39.6553	Tanzania	I	Fished	30.2448881393	NA	NA	0	Lagoon_Back reef	2	NA	Standard belt transect	500	0.983333333333333	0.233333333333333	0	0	0	Tanzania	status	NA	0-4m	-5.0693_39.6553	1142.91958333333	NA	NA	153.5	NA	NA	Tanzania	Provider 17	FundoChannel::2013::8929	28.0121974945068	0.449077606201172
Funzi::8934	8934	S	Funzi	2012	-4.56461	39.45727	Kenya	I	Fished	14.3927415435	NA	NA	0	Slope	2	NA	Standard belt transect	500	1.5875	0.295833333333333	0	0	0	Kenya	status	NA	0-4m	-4.56461_39.45727	1012.38308333333	NA	NA	384.5	NA	NA	Kenya	Provider 17	Funzi::2012::8934	28.0121974945068	0.449077606201172
Gangga deep GA2::5354	5354	S	Gangga deep GA2	2007	1.758	125.053	Indonesia	P	Fished	9.41565718973333	NA	NA	0	Slope	8	NA	Standard belt transect	300	1.3	0.3	0	0	0	Indonesia	status	0	4-10m	1.758_125.053	255.948	12.8153846153846	30.0049136349297	158	NA	9.328073104	Indonesia	Provider 9	Gangga deep GA2::2007::5354	29.5276883443197	0.564831733703613
Gazi::8935	8935	S	Gazi	2012	-4.46288	39.51982	Kenya	I	Fished	2.7680934426	NA	NA	0	Lagoon_Back reef	2	NA	Standard belt transect	500	1.04166666666667	0.1	0	0	0	Kenya	status	NA	0-4m	-4.46288_39.51982	1598.5025	NA	NA	1730.5	NA	NA	Kenya	Provider 17	Gazi::2012::8935	28.0121974945068	0.449077606201172
Gebe Besar::107	107	S	Gebe Besar	2009	-1.203033333	129.6543833	Indonesia	P	Restricted	101.279658737667	NA	NA	0	Slope	8	NA	Standard belt transect	750	16.7333333333333	0.0166666666666667	0	0	0	Indonesia	status	0.382282535873016	4-10m	-1.203033333_129.6543833	349.092333333333	20.4901960784314	103.234841246224	17	NA	258.2396417	Indonesia	Provider 4	Gebe Besar::2009::107	29.4224011103312	0.666321754455566
Gebe Kecil::108	108	S	Gebe Kecil	2009	-1.226133333	129.6499833	Indonesia	P	Restricted	27.5624222695667	NA	NA	0	Slope	8	NA	Standard belt transect	750	16.4333333333333	0.1	0	0	0	Indonesia	status	0	4-10m	-1.226133333_129.6499833	353.873083333333	19.0079365079365	69.179154068642	10.5	NA	228.3124196	Indonesia	Provider 4	Gebe Kecil::2009::108	29.4224011103312	0.666321754455566
Gemanafushi::5485	5485	S	Gemanafushi	2013	0.45075	73.57315	Maldives	I	Restricted	33.307831036425	NA	NA	1	Slope	8	41	Standard belt transect	1000	23.8583333333333	0.333333333333333	0	0	0	Maldives	status	0.00428893385192308	4-10m	0.45075_73.57315	394.468416666667	15.6315789473684	131.395720788123	9.75	0	169.4380092	Maldives	Provider 1	Gemanafushi::2013::5485	29.3553018569946	0.406812349955241
Genting 1::123	123	S	Genting 1	2009	-5.86211	110.60538	Indonesia	P	Fished	0.5061457347	NA	NA	0	Flat	3	NA	Standard belt transect	1000	5.81666666666667	0.116666666666667	0	0	0	Indonesia	status	0	0-4m	-5.86211_110.60538	1213.01541666667	12.5	6.91446384942365	342	NA	5.596843863	Indonesia	Provider 4	Genting 1::2009::123	29.120655854543	0.906244119008382
Genting 2::131	131	S	Genting 2	2009	-5.8336	110.60616	Indonesia	P	Fished	5.31549468245	NA	NA	0	Slope	3	NA	Standard belt transect	1000	5.81666666666667	0.116666666666667	0	0	0	Indonesia	status	0	0-4m	-5.8336_110.60616	1185.18125	12.5	17.9584091221667	342	NA	102.0335632	Indonesia	Provider 4	Genting 2::2009::131	29.120655854543	0.906244119008382
Genting 3::139	139	S	Genting 3	2009	-5.84098	110.61131	Indonesia	P	Fished	0.888170959175	NA	NA	0	Slope	3	NA	Standard belt transect	1000	5.81666666666667	0.116666666666667	0	0	0	Indonesia	status	0	0-4m	-5.84098_110.61131	1213.73541666667	15	15.5336508662931	342	NA	2.798421931	Indonesia	Provider 4	Genting 3::2009::139	29.120655854543	0.906244119008382
Gladdens Spit Deep (WP14) 302::1789	1789	S	Gladdens Spit Deep (WP14) 302	2000	16.5263833	-87.9739333	Belize	C	Fished	64.57562580577	NA	NA	0	Slope	9	NA	Standard belt transect	600	3.08333333333333	1.85	0	0	0	Belize	status	0	4-10m	16.5263833_-87.9739333	3526.03558333333	18.1016260162602	36.0388785382752	101.5	NA	NA	Belize	Provider 19	Gladdens Spit Deep (WP14) 302::2000::1789	27.9097301165263	0.0380056699117025
Goffs Caye Deep (BZ-1) 304::1791	1791	S	Goffs Caye Deep (BZ-1) 304	2000	17.35215	-88.0285667	Belize	C	Fished	49.7701934822	NA	NA	0	Slope	9	NA	Standard belt transect	600	1.09166666666667	0.408333333333333	0	0	0	Belize	status	0	4-10m	17.35215_-88.0285667	314.68175	18.7584269662921	29.1990083309486	95	NA	NA	Belize	Provider 19	Goffs Caye Deep (BZ-1) 304::2000::1791	27.9097301165263	0.0380056699117025
Goffs Caye Shallow (BZ-1) 305::1792	1792	S	Goffs Caye Shallow (BZ-1) 305	2000	17.35215	-88.0380833	Belize	C	Fished	50.958848584	NA	NA	0	Crest	2.5	NA	Standard belt transect	600	1.09166666666667	0.408333333333333	0	0	0	Belize	status	0.108431413430233	0-4m	17.35215_-88.0380833	314.68175	17.7616279069767	25.8296600818598	95	NA	NA	Belize	Provider 19	Goffs Caye Shallow (BZ-1) 305::2000::1792	27.9097301165263	0.0380056699117025
Gotham City 306::1793	1793	S	Gotham City 306	1999	17.18755	-87.5895167	Belize	C	Fished	14.7567954385	NA	NA	1	Slope	9	NA	Standard belt transect	600	3.63333333333333	1.45	0	0	0	Belize	status	0	4-10m	17.18755_-87.5895167	286.257	17	17.9507563751524	54.5	NA	NA	Belize	Provider 19	Gotham City 306::1999::1793	27.9097301165263	0.0380056699117025
Grand Cayman: Babylon (GC23) 307::1794	1794	S	Grand Cayman: Babylon (GC23) 307	1999	19.3533333	-81.1640333	Cayman Islands	C	Fished	33.3789490641	NA	NA	0	Slope	9	NA	Standard belt transect	600	2.125	0.575	0	0	0	Cayman Isl. (UK)	status	0	4-10m	19.3533333_-81.1640333	262.13	19.1923076923077	30.2247705179194	13	NA	NA	Cayman Islands	Provider 19	Grand Cayman: Babylon (GC23) 307::1999::1794	28.2723587354024	0.289159456888835
Grand Cayman: Bear's Paw (GC27) 308::1795	1795	S	Grand Cayman: Bear's Paw (GC27) 308	1999	19.3975667	-81.3602833	Cayman Islands	C	Fished	81.0392454796	NA	NA	0	Slope	9	NA	Standard belt transect	300	0.933333333333333	0.216666666666667	0	0	0	Cayman Isl. (UK)	status	0.185103148390244	4-10m	19.3975667_-81.3602833	266.532666666667	20.4878048780488	24.0112024934696	59	NA	NA	Cayman Islands	Provider 19	Grand Cayman: Bear's Paw (GC27) 308::1999::1795	28.2723587354024	0.289159456888835
Grand Cayman: Breakers (GC30) 309::1796	1796	S	Grand Cayman: Breakers (GC30) 309	1999	19.2917833	-81.20115	Cayman Islands	C	Fished	65.1486483644	NA	NA	0	Slope	9	NA	Standard belt transect	600	1.4	0.166666666666667	0	0	0	Cayman Isl. (UK)	status	0.0434717171807229	4-10m	19.2917833_-81.20115	269.603	20.0120481927711	26.8901806161995	27	NA	NA	Cayman Islands	Provider 19	Grand Cayman: Breakers (GC30) 309::1999::1796	28.2723587354024	0.289159456888835
Grand Cayman: Casey's Reef (GC26) 310::1797	1797	S	Grand Cayman: Casey's Reef (GC26) 310	1999	19.3533667	-81.1957667	Cayman Islands	C	Fished	117.1571972867	NA	NA	0	Slope	9	NA	Standard belt transect	600	1.7	0.0166666666666667	0	0	0	Cayman Isl. (UK)	status	0.047432681775	4-10m	19.3533667_-81.1957667	262.13	18.18125	15.742978183246	17	NA	NA	Cayman Islands	Provider 19	Grand Cayman: Casey's Reef (GC26) 310::1999::1797	28.2723587354024	0.289159456888835
Grand Cayman: Cemetery Reef (GC32) 311::1798	1798	S	Grand Cayman: Cemetery Reef (GC32) 311	1999	19.3652833	-81.3954333	Cayman Islands	C	Fished	58.8527504806667	NA	NA	0	Slope	9	NA	Standard belt transect	540	0.566666666666667	0.0166666666666667	0	0	0	Cayman Isl. (UK)	status	0	4-10m	19.3652833_-81.3954333	269.184583333333	19.8607594936709	31.3998044756775	4148	NA	NA	Cayman Islands	Provider 19	Grand Cayman: Cemetery Reef (GC32) 311::1999::1798	28.2723587354024	0.289159456888835
Grand Cayman: Deila's Delight (GC24) 312::1799	1799	S	Grand Cayman: Deila's Delight (GC24) 312	1999	19.3586333	-81.2466833	Cayman Islands	C	Fished	68.6264504842	NA	NA	0	Slope	9	NA	Standard belt transect	600	1.31666666666667	0.0333333333333333	0	0	0	Cayman Isl. (UK)	status	0.0187251035301205	4-10m	19.3586333_-81.2466833	268.1515	19.6506024096386	20.9353419447485	30.5	NA	NA	Cayman Islands	Provider 19	Grand Cayman: Deila's Delight (GC24) 312::1999::1799	28.2723587354024	0.289159456888835
Grand Cayman: East End Reef (GC19) 313::1800	1800	S	Grand Cayman: East End Reef (GC19) 313	1999	19.3176333	-81.0747333	Cayman Islands	C	Fished	75.1602156198	NA	NA	0	Slope	9	NA	Standard belt transect	600	1.95833333333333	0.716666666666667	0	0	0	Cayman Isl. (UK)	status	0.0467235897662338	4-10m	19.3176333_-81.0747333	214.0525	20.2922077922078	39.2181919945568	16.5	NA	NA	Cayman Islands	Provider 19	Grand Cayman: East End Reef (GC19) 313::1999::1800	28.2723587354024	0.289159456888835
Grand Cayman: Hepp's Mini Wall (GC28) 314::1801	1801	S	Grand Cayman: Hepp's Mini Wall (GC28) 314	1999	19.3854333	-81.4165333	Cayman Islands	C	Fished	72.5814214086	NA	NA	0	Slope	9	NA	Standard belt transect	300	0.75	0.116666666666667	0	0	0	Cayman Isl. (UK)	status	0	4-10m	19.3854333_-81.4165333	266.532666666667	20.6111111111111	16.2707836201522	2103.5	NA	NA	Cayman Islands	Provider 19	Grand Cayman: Hepp's Mini Wall (GC28) 314::1999::1801	28.2723587354024	0.289159456888835
Grand Cayman: Isabel's Reef (GC22) 315::1802	1802	S	Grand Cayman: Isabel's Reef (GC22) 315	1999	19.3576667	-81.13575	Cayman Islands	C	Fished	84.773488586	NA	NA	0	Slope	9	NA	Standard belt transect	600	2.55	1.13333333333333	0	0	0	Cayman Isl. (UK)	status	0	4-10m	19.3576667_-81.13575	262.13	19.3028169014085	25.0520614292754	9	NA	NA	Cayman Islands	Provider 19	Grand Cayman: Isabel's Reef (GC22) 315::1999::1802	28.2723587354024	0.289159456888835
Grand Cayman: Kaho's Reef (GC20) 316::1803	1803	S	Grand Cayman: Kaho's Reef (GC20) 316	1999	19.3333667	-81.0766	Cayman Islands	C	Fished	87.4306928376	NA	NA	0	Slope	9	NA	Standard belt transect	600	1.95833333333333	0.716666666666667	0	0	0	Cayman Isl. (UK)	status	0	4-10m	19.3333667_-81.0766	216.931	20.6648351648352	23.7266817489349	16.5	NA	NA	Cayman Islands	Provider 19	Grand Cayman: Kaho's Reef (GC20) 316::1999::1803	28.2723587354024	0.289159456888835
Grand Cayman: Kelly's Caverns (GC29) 317::1804	1804	S	Grand Cayman: Kelly's Caverns (GC29) 317	1999	19.2912667	-81.1462	Cayman Islands	C	Fished	70.8358573037273	NA	NA	0	Slope	9	NA	Standard belt transect	660	1.86111111111112	0.494444444444445	0	0	0	Cayman Isl. (UK)	status	0	4-10m	19.2912667_-81.1462	219.839333333333	20.0454545454545	25.039687584471	17	NA	NA	Cayman Islands	Provider 19	Grand Cayman: Kelly's Caverns (GC29) 317::1999::1804	28.2723587354024	0.289159456888835
Grand Cayman: Playing Field (GC31) 318::1805	1805	S	Grand Cayman: Playing Field (GC31) 318	1999	19.29275	-81.1053	Cayman Islands	C	Fished	94.45110073285	NA	NA	0	Slope	9	NA	Standard belt transect	600	1.94166666666667	0.733333333333333	0	0	0	Cayman Isl. (UK)	status	0.0793334833958333	4-10m	19.29275_-81.1053	219.839333333333	20.28125	28.7265847432942	17	NA	NA	Cayman Islands	Provider 19	Grand Cayman: Playing Field (GC31) 318::1999::1805	28.2723587354024	0.289159456888835
Grand Cayman: Queen's Throne (GC25) 319::1806	1806	S	Grand Cayman: Queen's Throne (GC25) 319	1999	19.3803	-81.29155	Cayman Islands	C	Fished	75.0865146543	NA	NA	0	Slope	9	NA	Standard belt transect	600	1.04166666666667	0.216666666666667	0	0	0	Cayman Isl. (UK)	status	0	4-10m	19.3803_-81.29155	224.289166666667	20.8488372093023	20.1856087792976	35.5	NA	NA	Cayman Islands	Provider 19	Grand Cayman: Queen's Throne (GC25) 319::1999::1806	28.2723587354024	0.289159456888835
Grand Cayman: Snapper Hole (GC21) 320::1807	1807	S	Grand Cayman: Snapper Hole (GC21) 320	1999	19.3439	-81.0779333	Cayman Islands	C	Fished	122.3554377282	NA	NA	0	Slope	9	NA	Standard belt transect	600	1.95833333333333	0.716666666666667	0	0	0	Cayman Isl. (UK)	status	0.0392404513017241	4-10m	19.3439_-81.0779333	216.4315	21.0560344827586	28.535903209688	16.5	NA	NA	Cayman Islands	Provider 19	Grand Cayman: Snapper Hole (GC21) 320::1999::1807	28.2723587354024	0.289159456888835
Grand Cayman: Sunset House (GC33) 321::1808	1808	S	Grand Cayman: Sunset House (GC33) 321	1999	19.2862	-81.39105	Cayman Islands	C	Fished	113.7190046455	NA	NA	0	Slope	9	NA	Standard belt transect	720	0.666666666666667	0.0916666666666667	0	0	0	Cayman Isl. (UK)	status	0.194772666833333	4-10m	19.2862_-81.39105	278.417166666667	23.2130434782609	30.4772646683784	2122.5	NA	NA	Cayman Islands	Provider 19	Grand Cayman: Sunset House (GC33) 321::1999::1808	28.2723587354024	0.289159456888835
Great Chagos Bank Eagle 1::M_17382	M_17382	M	Great Chagos Bank Eagle 1	2010	-6.175166667	71.33231667	Great Chagos Bank (UK)	I	Remote	145.3952149853	NA	NA	1	Slope	9	29	Standard belt transect	250	66.9	36.1333333333333	0	1	1	Chagos Archipelago (UK)	benchmark	NA	4-10m	-6.175166667_71.33231667	229.703583333333	NA	NA	0	0	NA	British Indian Ocean Territory	Provider 1	Great Chagos Bank Eagle 1::2010::M_17382	28.3591005007426	0.422159512837728
Great Chagos Bank Eagle 2::M_17382	M_17382	M	Great Chagos Bank Eagle 2	2010	-6.182683333	71.32636667	Great Chagos Bank (UK)	I	Remote	237.8340616642	NA	NA	1	Slope	9	13.25	Standard belt transect	250	66.9333333333333	36.1833333333333	0	1	1	Chagos Archipelago (UK)	benchmark	NA	4-10m	-6.182683333_71.32636667	229.703583333333	NA	NA	0	0	NA	British Indian Ocean Territory	Provider 1	Great Chagos Bank Eagle 2::2010::M_17382	28.3591005007426	0.422159512837728
Great Chagos Bank Eagle 3::M_17382	M_17382	M	Great Chagos Bank Eagle 3	2010	-6.201766667	71.31345	Great Chagos Bank (UK)	I	Remote	576.582538726398	NA	NA	1	Slope	9	24	Standard belt transect	250	66.9333333333333	36.1833333333333	0	1	1	Chagos Archipelago (UK)	benchmark	NA	4-10m	-6.201766667_71.31345	229.703583333333	NA	NA	0	0	NA	British Indian Ocean Territory	Provider 1	Great Chagos Bank Eagle 3::2010::M_17382	28.3591005007426	0.422159512837728
Great Chagos Bank Eagle Sheltered 1 9m::5486	5486	S	Great Chagos Bank Eagle Sheltered 1 9m	2010	-6.175167	71.332317	Great Chagos Bank (UK)	I	UnfishedHigh	163.992778727025	0	640000	1	Slope	9	29	Standard belt transect	1000	66.9	36.1333333333333	0	1	1	Chagos Archipelago (UK)	benchmark	0.228336432518127	4-10m	-6.175167_71.332317	229.703583333333	19.4117647058824	68.2973448610415	0	0	336.2381554	British Indian Ocean Territory	Provider 1	Great Chagos Bank Eagle Sheltered 1 9m::2010::5486	28.3591005007426	0.422159512837728
Great Chagos Bank Eagle Sheltered 2 3m::5487	5487	S	Great Chagos Bank Eagle Sheltered 2 3m	2010	-6.182683	71.326367	Great Chagos Bank (UK)	I	UnfishedHigh	43.3625091397	0	640000	1	Crest	3	5.5	Standard belt transect	1000	66.9333333333333	36.1833333333333	0	1	1	Chagos Archipelago (UK)	benchmark	0.0216306807117021	0-4m	-6.182683_71.326367	230.39075	15.6425531914894	50.0362646368029	0	0	50.03618823	British Indian Ocean Territory	Provider 1	Great Chagos Bank Eagle Sheltered 2 3m::2010::5487	28.3591005007426	0.422159512837728
Great Chagos Bank Eagle Sheltered 2 9m::5488	5488	S	Great Chagos Bank Eagle Sheltered 2 9m	2010	-6.182683	71.326367	Great Chagos Bank (UK)	I	UnfishedHigh	265.242868994375	0	640000	1	Slope	9	13.25	Standard belt transect	1000	66.9333333333333	36.1833333333333	0	1	1	Chagos Archipelago (UK)	benchmark	0.0543012126977477	4-10m	-6.182683_71.326367	230.39075	22.9908925318761	82.3555222114471	0	0	419.0773905	British Indian Ocean Territory	Provider 1	Great Chagos Bank Eagle Sheltered 2 9m::2010::5488	28.3591005007426	0.422159512837728
Great Chagos Bank Eagle Sheltered 3 3m::5489	5489	S	Great Chagos Bank Eagle Sheltered 3 3m	2010	-6.201767	71.31345	Great Chagos Bank (UK)	I	UnfishedHigh	79.784082649125	0	640000	1	Crest	3	6.75	Standard belt transect	1000	66.9333333333333	36.1833333333333	0	1	1	Chagos Archipelago (UK)	benchmark	0.141087828212871	0-4m	-6.201767_71.31345	229.740583333333	20.5544554455446	40.4844727460637	0	0	29.72438898	British Indian Ocean Territory	Provider 1	Great Chagos Bank Eagle Sheltered 3 3m::2010::5489	28.3591005007426	0.422159512837728
Great Chagos Bank Eagle Sheltered 3 9m::5490	5490	S	Great Chagos Bank Eagle Sheltered 3 9m	2010	-6.201767	71.31345	Great Chagos Bank (UK)	I	UnfishedHigh	613.066211911275	0	640000	1	Slope	9	24	Standard belt transect	1000	66.9333333333333	36.1833333333333	0	1	1	Chagos Archipelago (UK)	benchmark	1.12574516184619	4-10m	-6.201767_71.31345	229.740583333333	33.3967971530249	86.0486811600411	0	0	308.7965713	British Indian Ocean Territory	Provider 1	Great Chagos Bank Eagle Sheltered 3 9m::2010::5490	28.3591005007426	0.422159512837728
Great Chagos Bank Middle Brother 3::M_17385	M_17385	M	Great Chagos Bank Middle Brother 3	2010	-6.167619444	71.52963056	Great Chagos Bank (UK)	I	Remote	212.931753431499	NA	NA	1	Slope	9	51.25	Standard belt transect	250	66.4583333333333	35.6166666666667	0	1	1	Chagos Archipelago (UK)	benchmark	NA	4-10m	-6.167619444_71.52963056	229.740583333333	NA	NA	0	0	NA	British Indian Ocean Territory	Provider 1	Great Chagos Bank Middle Brother 3::2010::M_17385	28.3591005007426	0.422159512837728
Great Chagos Bank Middle Brother Exposed 3 3m::5491	5491	S	Great Chagos Bank Middle Brother Exposed 3 3m	2010	-6.178617	71.54865	Great Chagos Bank (UK)	I	UnfishedHigh	98.25133084085	0	640000	1	Crest	3	47.5	Standard belt transect	1000	66.7333333333333	35.9	0	1	1	Chagos Archipelago (UK)	benchmark	0	0-4m	-6.178617_71.54865	230.400083333333	19.1291390728477	48.1951514023934	0	0	472.8537598	British Indian Ocean Territory	Provider 1	Great Chagos Bank Middle Brother Exposed 3 3m::2010::5491	28.3591005007426	0.422159512837728
Great Chagos Bank Middle Brother Exposed 3 9m::5492	5492	S	Great Chagos Bank Middle Brother Exposed 3 9m	2010	-6.178617	71.54865	Great Chagos Bank (UK)	I	UnfishedHigh	414.378244412525	0	640000	1	Slope	9	51.25	Standard belt transect	1000	66.7333333333333	35.9	0	1	1	Chagos Archipelago (UK)	benchmark	0.221315111478682	4-10m	-6.178617_71.54865	230.400083333333	25.0311284046693	92.2325770520369	0	0	163.3517742	British Indian Ocean Territory	Provider 1	Great Chagos Bank Middle Brother Exposed 3 9m::2010::5492	28.3591005007426	0.422159512837728
Great Chagos Bank South Brother 1::M_17385	M_17385	M	Great Chagos Bank South Brother 1	2010	-6.178616667	71.54865	Great Chagos Bank (UK)	I	Remote	847.511578714199	NA	NA	1	Slope	9	30.5	Standard belt transect	250	66.7333333333333	35.9	0	1	1	Chagos Archipelago (UK)	benchmark	NA	4-10m	-6.178616667_71.54865	229.740583333333	NA	NA	0	0	NA	British Indian Ocean Territory	Provider 1	Great Chagos Bank South Brother 1::2010::M_17385	28.3591005007426	0.422159512837728
Great Chagos Bank South Brother 2::M_17385	M_17385	M	Great Chagos Bank South Brother 2	2010	-6.172583333	71.53658333	Great Chagos Bank (UK)	I	Remote	498.842404908199	NA	NA	1	Slope	9	47.75	Standard belt transect	250	66.7333333333333	35.9	0	1	1	Chagos Archipelago (UK)	benchmark	NA	4-10m	-6.172583333_71.53658333	229.740583333333	NA	NA	0	0	NA	British Indian Ocean Territory	Provider 1	Great Chagos Bank South Brother 2::2010::M_17385	28.3591005007426	0.422159512837728
Great Chagos Bank South Brother Exposed 2 3m::5495	5495	S	Great Chagos Bank South Brother Exposed 2 3m	2010	-6.172583	71.536583	Great Chagos Bank (UK)	I	UnfishedHigh	59.834689379825	0	640000	1	Crest	3	54.75	Standard belt transect	1000	66.7333333333333	35.9	0	1	1	Chagos Archipelago (UK)	benchmark	0.27384969075625	0-4m	-6.172583_71.536583	230.400083333333	17.1507537688442	64.7551170730885	0	0	178.0572558	British Indian Ocean Territory	Provider 1	Great Chagos Bank South Brother Exposed 2 3m::2010::5495	28.3591005007426	0.422159512837728
Great Chagos Bank South Brother Exposed 2 9m::5496	5496	S	Great Chagos Bank South Brother Exposed 2 9m	2010	-6.172583	71.536583	Great Chagos Bank (UK)	I	UnfishedHigh	596.5259268916	0	640000	1	Slope	9	47.75	Standard belt transect	1000	66.7333333333333	35.9	0	1	1	Chagos Archipelago (UK)	benchmark	0.960317773644434	4-10m	-6.172583_71.536583	230.400083333333	30.4709302325581	86.75607111313	0	0	443.4436843	British Indian Ocean Territory	Provider 1	Great Chagos Bank South Brother Exposed 2 9m::2010::5496	28.3591005007426	0.422159512837728
Green Island 323::1810	1810	S	Green Island 323	2000	18.3915833	-78.2845167	Jamaica	C	Fished	26.0006820617	NA	NA	0	Slope	9	NA	Standard belt transect	600	0.716666666666667	0.0583333333333333	0	0	0	Jamaica	status	0	4-10m	18.3915833_-78.2845167	237.003416666667	16.0555555555556	17.9108939119556	191	NA	NA	Jamaica	Provider 19	Green Island 323::2000::1810	28.4709712664286	0.666612307230631
Green Island East 324::1811	1811	S	Green Island East 324	2000	18.41425	-78.27095	Jamaica	C	Fished	20.2054398335455	NA	NA	0	Slope	9	NA	Standard belt transect	660	0.216666666666667	0.1	0	0	0	Jamaica	status	0	4-10m	18.41425_-78.27095	240.599666666667	16.1666666666667	15.529659802336	261	NA	NA	Jamaica	Provider 19	Green Island East 324::2000::1811	28.4709712664286	0.666612307230631
GRSE1::8936	8936	S	GRSE1	2004	-20.28927	57.81643	Mauritius	I	Fished	6.77725	NA	NA	0	Lagoon_Back reef	2	NA	Standard belt transect	500	1.26666666666667	0.116666666666667	0	0	0	Mauritius	status	NA	0-4m	-20.28927_57.81643	219.249666666667	NA	NA	372	NA	NA	Mauritius	Provider 17	GRSE1::2004::8936	25.7843333880107	0.644274234771729
GRSE2::8937	8937	S	GRSE2	2004	-20.3	57.8021	Mauritius	I	Fished	5.26625	NA	NA	0	Lagoon_Back reef	2	NA	Standard belt transect	500	1.26666666666667	0.116666666666667	0	0	0	Mauritius	status	NA	0-4m	-20.3_57.8021	219.733333333333	NA	NA	372	NA	NA	Mauritius	Provider 17	GRSE2::2004::8937	25.7843333880107	0.644274234771729
GRSE3::8938	8938	S	GRSE3	2004	-20.32565	57.782	Mauritius	I	Fished	2.645	NA	NA	0	Flat	2	NA	Standard belt transect	500	1.1	0.0666666666666667	0	0	0	Mauritius	status	NA	0-4m	-20.32565_57.782	218.5895	NA	NA	1162.5	NA	NA	Mauritius	Provider 17	GRSE3::2004::8938	25.9565375645955	0.673411051432292
GUA-001::7760	7760	S	GUA-001	2007	13.43005	144.63748	Guam	P	Fished	6.81147251986667	NA	NA	0	Slope	13	NA	Standard belt transect	600	1.79166666666667	0.216666666666667	0	0	0	Guam (USA)	status	0	>10m	13.43005_144.63748	138.634916666667	18.3224009530089	14.8634461699397	14	NA	24.78174433	Guam	Provider 2	GUA-001::2007::7760	28.9099122683207	0.292757829030355
GUA-002::7763	7763	S	GUA-002	2009	13.30528	144.65307	Guam	P	Fished	13.8181757289	NA	NA	0	Slope	13	31.55769231	Standard belt transect	400	3.11666666666667	0.279166666666667	0	0	0	Guam (USA)	status	0	>10m	13.30528_144.65307	138.718416666667	17.2996535923958	66.3615707015675	19.5	NA	14.6744229	Guam	Provider 2	GUA-002::2009::7763	28.9099122683207	0.292757829030355
GUA-003::M_6172	M_6172	M	GUA-003	2007	13.24158	144.70282	Guam	P	UnfishedHigh	11.4439302208	10	4.65746	0	Slope	10	11.7647059	Standard belt transect	200	3.30833333333333	0.0666666666666667	1	0	0	Guam (USA)	benchmark	NA	>10m	13.24158_144.70282	137.620833333333	NA	NA	35	NA	NA	Guam	Provider 2	GUA-003::2007::M_6172	28.9099122683207	0.292757829030355
GUA-004::7769	7769	S	GUA-004	2009	13.51698	144.79765	Guam	P	UnfishedHigh	15.92031256315	12	2.3326	0	Slope	10	25.90740741	Standard belt transect	400	1.23333333333333	0.166666666666667	1	0	0	Guam (USA)	benchmark	0	>10m	13.51698_144.79765	140.764583333333	17.277230392294	36.9290672350486	39	NA	86.07710322	Guam	Provider 2	GUA-004::2009::7769	28.9099122683207	0.292757829030355
GUA-005::7771	7771	S	GUA-005	2009	13.57865	144.82843	Guam	P	Restricted	7.20826192645	NA	NA	0	Slope	11	31.69230769	Standard belt transect	400	3.33888888888888	0.261111111111112	0	0	0	Guam (USA)	status	0	>10m	13.57865_144.82843	140.838166666667	16.7633136094675	21.5782122753016	64	NA	37.00307813	Guam	Provider 2	GUA-005::2009::7771	28.9099122683207	0.292757829030355
GUA-007::M_6034	M_6034	M	GUA-007	2005	13.60227	144.9274	Guam	P	UnfishedHigh	13.7505881784	8	20.1109	0	Slope	13	30.3921569	Standard belt transect	200	3.425	0.433333333333333	1	0	0	Guam (USA)	benchmark	NA	>10m	13.60227_144.9274	140.838166666667	NA	NA	5	NA	NA	Guam	Provider 2	GUA-007::2005::M_6034	28.9099122683207	0.292757829030355
GUA-008::7777	7777	S	GUA-008	2009	13.4888	144.877467	Guam	P	Fished	18.98879170595	NA	NA	0	Slope	12	33.76666667	Standard belt transect	400	4.4	0.0916666666666667	0	0	0	Guam (USA)	status	0	>10m	13.4888_144.877467	141.625833333333	17.8178530433355	21.8274642322127	80	NA	85.61919363	Guam	Provider 2	GUA-008::2009::7777	28.9099122683207	0.292757829030355
GUA-009::7780	7780	S	GUA-009	2009	13.6326	144.89278	Guam	P	Restricted	20.2606381052	NA	NA	0	Slope	10	29.55921053	Standard belt transect	400	3.425	0.433333333333333	0	0	0	Guam (USA)	status	0	>10m	13.6326_144.89278	145.484166666667	15.8751395406306	33.5911175826111	5	NA	72.28206231	Guam	Provider 2	GUA-009::2009::7780	28.9099122683207	0.292757829030355
GUA-010::M_6104	M_6104	M	GUA-010	2007	13.47357	144.69352	Guam	P	UnfishedHigh	51.8634115227998	10	3.66123	0	Slope	13	15.6862745	Standard belt transect	200	1.58333333333333	0.375	1	0	0	Guam (USA)	benchmark	NA	>10m	13.47357_144.69352	140.967833333333	NA	NA	14.5	NA	NA	Guam	Provider 2	GUA-010::2007::M_6104	28.9099122683207	0.292757829030355
GUA-011::7785	7785	S	GUA-011	2007	13.428283	144.8101	Guam	P	Fished	27.3116310033667	NA	NA	0	Slope	11	NA	Standard belt transect	600	3.59166666666667	0.0916666666666667	0	0	0	Guam (USA)	status	0	>10m	13.428283_144.8101	140.65575	23.3162640240892	69.9687467934594	170	NA	92.74050082	Guam	Provider 2	GUA-011::2007::7785	28.9099122683207	0.292757829030355
GUA-012::7786	7786	S	GUA-012	2009	13.44878333	144.6259167	Guam	P	Fished	8.2185849821	NA	NA	0	Slope	13	34.46666667	Standard belt transect	400	1.79166666666667	0.216666666666667	0	0	0	Guam (USA)	status	0	>10m	13.44878333_144.6259167	136.75725	13.7604894625344	22.4119537317565	14	NA	33.81025775	Guam	Provider 2	GUA-012::2009::7786	28.9099122683207	0.292757829030355
GUA-013::7787	7787	S	GUA-013	2009	13.29163333	144.7677	Guam	P	Fished	8.48730368835	NA	NA	0	Slope	9	33.53947368	Standard belt transect	400	3.66666666666667	0.0666666666666667	0	0	0	Guam (USA)	status	0	4-10m	13.29163333_144.7677	136.767083333333	15.8148347806114	12.1678207546288	176	NA	54.31202181	Guam	Provider 2	GUA-013::2009::7787	28.9099122683207	0.292757829030355
GUA-014::7788	7788	S	GUA-014	2009	13.5158	144.9164833	Guam	P	Fished	14.29877234355	NA	NA	0	Slope	13	34.65540541	Standard belt transect	400	4.04166666666667	0.0916666666666667	0	0	0	Guam (USA)	status	0	>10m	13.5158_144.9164833	140.967833333333	15.5482815445518	88.2699532899864	78.5	NA	57.74448553	Guam	Provider 2	GUA-014::2009::7788	28.9099122683207	0.292757829030355
Guabinas 3::2957	2957	S	Guabinas 3	2009	10.482778	-67.823889	Venezuela	C	Restricted	237.1671843	NA	NA	0	Slope	5	NA	Point intercept	785.4	0.85	0.2	0	0	0	Venezuela	status	0	4-10m	10.482778_-67.823889	356.347083333333	25.1063829787234	58.8243226738404	852	NA	670.9595667	Venezuela	Provider 26	Guabinas 3::2009::2957	28.3483287493388	1.13596979777018
Guadalcanal Bonegi 66::2187	2187	S	Guadalcanal Bonegi 66	2004	-9.400392911	159.900564	Solomon Islands	P	Fished	26.32986971836	NA	NA	0	Slope	10	NA	Standard belt transect	1250	0.4	0.116666666666667	0	0	0	Solomon Isl.	status	0.729812113818182	>10m	-9.400392911_159.900564	316.08975	14.3703703703704	52.2566665290607	264	NA	63.46308623	Solomon Islands	Provider 20	Guadalcanal Bonegi 66::2004::2187	29.4180749257406	0.554959138234456
Guadalcanal Honoa 42::2188	2188	S	Guadalcanal Honoa 42	2004	-9.823327521	160.8847889	Solomon Islands	P	Fished	52.86554484806	NA	NA	0	Slope	10	NA	Standard belt transect	1250	4.5	0.216666666666667	0	0	0	Solomon Isl.	status	0	>10m	-9.823327521_160.8847889	312.408583333333	15.5886524822695	162.059637115194	8.5	NA	83.86582399	Solomon Islands	Provider 20	Guadalcanal Honoa 42::2004::2188	29.0264298121134	0.495352268218994
Guadalcanal Tambea 65::2189	2189	S	Guadalcanal Tambea 65	2004	-9.255658482	159.6490583	Solomon Islands	P	Fished	49.62135999492	NA	NA	0	Slope	10	NA	Standard belt transect	1250	1.45833333333333	0.15	0	0	0	Solomon Isl.	status	0	>10m	-9.255658482_159.6490583	324.340916666667	16.5670103092784	77.5966147084056	26	NA	272.8792951	Solomon Islands	Provider 20	Guadalcanal Tambea 65::2004::2189	29.4180749257406	0.554959138234456
Guadalcanal Wainipareo 43::2190	2190	S	Guadalcanal Wainipareo 43	2004	-9.84377063	160.8497436	Solomon Islands	P	Fished	99.35770583596	NA	NA	0	Slope	10	NA	Standard belt transect	1250	4.3	0.108333333333333	0	0	0	Solomon Isl.	status	0.0112740080155689	>10m	-9.84377063_160.8497436	308.483333333333	16.5120481927711	78.7102621930857	12	NA	315.1872466	Solomon Islands	Provider 20	Guadalcanal Wainipareo 43::2004::2190	29.0264298121134	0.495352268218994
Haliniyat1::651	651	S	Haliniyat1	2008	17.550683	56.045533	Oman	I	Fished	38.88364102085	NA	NA	0	Slope	5	NA	Standard belt transect	1200	33	0.6	0	0	0	Oman	status	0.546625242175926	4-10m	17.550683_56.045533	3368.60666666667	28.7037037037037	9.5012510102248	1	0	0	Oman	Provider 12	Haliniyat1::2008::651	27.0982650121053	0.507750193277995
Haliniyat2::652	652	S	Haliniyat2	2008	17.4783	55.860383	Oman	I	Fished	10.2708781839125	NA	NA	0	Slope	5	NA	Standard belt transect	1200	31.9833333333333	0.85	0	0	0	Oman	status	0	4-10m	17.4783_55.860383	4941.26333333333	19.7727272727273	82.2917014506686	2	0	28.26685192	Oman	Provider 12	Haliniyat2::2008::652	27.186088403066	0.480478445688883
HAN_MPA::M_3044	M_3044	M	HAN_MPA	2004	21.26981244	-157.694873	Hawaii (MHI)	P	UnfishedHigh	89.8789287856999	37	0.41	0	Slope	4.627418182	21.7454545	Standard belt transect	125	0.477777777777778	0.161111111111111	1	0	0	Hawaii	benchmark	NA	4-10m	21.26981244_-157.694873	252.65075	NA	NA	2998.66666666667	NA	NA	Hawaii	Provider 14	HAN_MPA::2004::M_3044	25.3889636993408	-0.177632172902425
Hao::9431	9431	S	Hao	2013	-18.147017	-141.063667	French Polynesia	P	Fished	115.8034604138	NA	NA	1	Slope	10	4.6025	Distance sampling	500	41.1416666666667	0.370833333333333	0	0	0	French Polynesia	status	2.25541906136364	>10m	-18.147017_-141.063667	157.5375	17.4519230769231	78.1608957491488	0.25	0	676.9279837	French Polynesia	Provider 18	Hao::2013::9431	26.7578090031942	0.281201362609863
Hao::9432	9432	S	Hao	2013	-18.1054	-141.07325	French Polynesia	P	Fished	97.4426477476	NA	NA	1	Slope	7.7	52.2581	Distance sampling	500	41.1416666666667	0.370833333333333	0	0	0	French Polynesia	status	0.654626160414966	4-10m	-18.1054_-141.07325	167.474083333333	18.7412587412587	80.3744994394199	0.25	0	250.1528111	French Polynesia	Provider 18	Hao::2013::9432	26.7578090031942	0.281201362609863
Hao::9433	9433	S	Hao	2013	-18.085633	-141.068567	French Polynesia	P	Fished	574.0871368657	NA	NA	1	Slope	6.9	49.3791	Distance sampling	500	41.1166666666667	0.2	0	0	0	French Polynesia	status	0.761541107871795	4-10m	-18.085633_-141.068567	159.955416666667	21.7777777777778	115.65623817742	0.5	0	362.1202796	French Polynesia	Provider 18	Hao::2013::9433	26.7578090031942	0.281201362609863
Hao::9434	9434	S	Hao	2013	-18.0713	-141.060717	French Polynesia	P	Fished	64.9934370562	NA	NA	1	Slope	10	37.8505	Distance sampling	500	41.1166666666667	0.2	0	0	0	French Polynesia	status	2.3391740547	>10m	-18.0713_-141.060717	157.013	16.625	101.328441597975	0.5	0	290.8313537	French Polynesia	Provider 18	Hao::2013::9434	26.7578090031942	0.281201362609863
Hao::9435	9435	S	Hao	2013	-18.063583	-140.987333	French Polynesia	P	Fished	452.5565778746	NA	NA	1	Slope	10	26.4516	Distance sampling	500	41.55	0.0333333333333333	0	0	0	French Polynesia	status	0.408172036475113	>10m	-18.063583_-140.987333	157.013	22.1495327102804	68.9573651068224	3	0	2465.623113	French Polynesia	Provider 18	Hao::2013::9435	26.7578090031942	0.281201362609863
HAW-001::7798	7798	S	HAW-001	2008	19.808717	-155.0896	Hawaii	P	Fished	48.3463077473333	NA	NA	0	Slope	13	11.3358209	Standard belt transect	600	0.316666666666667	0.2	0	0	0	Hawaii	status	0	>10m	19.808717_-155.0896	235.047083333333	18.0845725986112	36.9798647128288	55	NA	23.57678835	Hawaii	Provider 2	HAW-001::2008::7798	25.431513150533	-0.212787946065267
HAW-002::7799	7799	S	HAW-002	2005	19.8423	-155.0828	Hawaii	P	Fished	61.1929275959667	NA	NA	0	Slope	12	NA	Standard belt transect	600	0.316666666666667	0.2	0	0	0	Hawaii	status	0	>10m	19.8423_-155.0828	236.604	23.93786414727	86.5444405420084	55	NA	23.97184943	Hawaii	Provider 2	HAW-002::2005::7799	25.431513150533	-0.212787946065267
HAW-012::7816	7816	S	HAW-012	2008	18.965417	-155.6182	Hawaii	P	Fished	39.8612167528333	NA	NA	0	Slope	11	10.35769231	Standard belt transect	600	2.43333333333333	0.1	0	0	0	Hawaii	status	0.051312346	>10m	18.965417_-155.6182	235.62425	17.8672023194616	31.0161028872508	7	NA	30.05005577	Hawaii	Provider 2	HAW-012::2008::7816	25.431513150533	-0.212787946065267
HAW-025::7841	7841	S	HAW-025	2008	19.7077	-154.9843	Hawaii	P	Fished	96.9074868299333	NA	NA	0	Slope	13	15.19444444	Standard belt transect	600	0.316666666666667	0.2	0	0	0	Hawaii	status	0	>10m	19.7077_-154.9843	237.493166666667	23.2158677033902	109.75358029578	55	NA	57.88402431	Hawaii	Provider 2	HAW-025::2008::7841	25.431513150533	-0.212787946065267
HAW-026::7843	7843	S	HAW-026	2008	19.7415	-155.0304	Hawaii	P	Fished	52.8450615470333	NA	NA	0	Slope	11	14.2037037	Standard belt transect	600	0.316666666666667	0.2	0	0	0	Hawaii	status	0.0617648609259259	>10m	19.7415_-155.0304	233.238916666667	19.7919799889175	34.7900049920391	55	NA	102.4169115	Hawaii	Provider 2	HAW-026::2008::7843	25.431513150533	-0.212787946065267
HAW-062::7869	7869	S	HAW-062	2008	19.731783	-154.99985	Hawaii	P	Fished	31.65043159435	NA	NA	0	Slope	4	13.26041667	Standard belt transect	400	0.316666666666667	0.2	0	0	0	Hawaii	status	0	4-10m	19.731783_-154.99985	234.129916666667	15.9747995083321	25.3628646605	55	NA	11.40516397	Hawaii	Provider 2	HAW-062::2008::7869	25.431513150533	-0.212787946065267
HAW-063::7870	7870	S	HAW-063	2008	19.78915	-155.08925	Hawaii	P	Fished	15.141177533	NA	NA	0	Slope	4	10.97413793	Standard belt transect	400	0.316666666666667	0.2	0	0	0	Hawaii	status	0	4-10m	19.78915_-155.08925	236.486583333333	15.8430591425983	12.6408351220053	55	NA	0	Hawaii	Provider 2	HAW-063::2008::7870	25.431513150533	-0.212787946065267
HAW-064::7871	7871	S	HAW-064	2008	19.82525	-155.083	Hawaii	P	Fished	43.51794446885	NA	NA	0	Slope	25	12.97916667	Standard belt transect	400	0.316666666666667	0.2	0	0	0	Hawaii	status	0	>10m	19.82525_-155.083	235.64025	20.7601720419639	30.2424716005517	55	NA	0	Hawaii	Provider 2	HAW-064::2008::7871	25.431513150533	-0.212787946065267
HAW-065::7872	7872	S	HAW-065	2008	19.733983	-155.018883	Hawaii	P	Fished	39.32768981225	NA	NA	0	Slope	4.5	12.04166667	Standard belt transect	400	0.316666666666667	0.2	0	0	0	Hawaii	status	0	4-10m	19.733983_-155.018883	234.129916666667	16.5436634761603	186.351799901872	55	NA	12.379125	Hawaii	Provider 2	HAW-065::2008::7872	25.431513150533	-0.212787946065267
HAW-078::7884	7884	S	HAW-078	2008	18.945117	-155.625967	Hawaii	P	Fished	20.60740328205	NA	NA	0	Slope	20	12.57142857	Standard belt transect	400	2.43333333333333	0.1	0	0	0	Hawaii	status	0	>10m	18.945117_-155.625967	272.093416666667	18.2550338019992	18.8489818864245	7	NA	11.40516397	Hawaii	Provider 2	HAW-078::2008::7884	25.431513150533	-0.212787946065267
Hedo 3 - Nursery 327::1814	1814	S	Hedo 3 - Nursery 327	2000	18.4701333	-77.3212667	Jamaica	C	Fished	17.87612338272	NA	NA	0	Slope	9	NA	Standard belt transect	600	0.825	0.0166666666666667	0	0	0	Jamaica	status	0	4-10m	18.4701333_-77.3212667	1223.836	15.7222222222222	25.9480518151868	289.5	NA	NA	Jamaica	Provider 19	Hedo 3 - Nursery 327::2000::1814	28.4242283503215	0.429452260335286
HNUTCD02 330::1817	1817	S	HNUTCD02 330	2005	16.1121	-86.95117	Honduras	C	Fished	101.834545521	NA	NA	0	Slope	9	NA	Standard belt transect	180	3.08333333333333	1	0	0	0	NA	status	0.989101331609195	4-10m	16.1121_-86.95117	244.446666666667	24.4310344827586	23.8178082084289	83	NA	NA	Honduras	Provider 19	HNUTCD02 330::2005::1817	28.8684376080831	0.192956606547038
HNUTCF01 331::1818	1818	S	HNUTCF01 331	2005	16.11213	-86.95125	Honduras	C	Fished	296.262955251125	NA	NA	0	Slope	5	NA	Standard belt transect	480	3.08333333333333	1	0	0	0	NA	status	0.336741181488095	4-10m	16.11213_-86.95125	244.446666666667	23.9940476190476	36.8455570152118	83	NA	NA	Honduras	Provider 19	HNUTCF01 331::2005::1818	28.8684376080831	0.192956606547038
Hol Chan 12::2919	2919	S	Hol Chan 12	2005	17.727893	-87.999994	Belize	C	Restricted	123.61642025678	NA	NA	0	Slope	15	NA	Standard belt transect	1250	1.71666666666667	0.233333333333333	0	0	0	Belize	status	0.170969935592105	>10m	17.727893_-87.999994	616.589833333333	27.3310810810811	39.2283502075566	70	NA	117.1756425	Belize	Provider 25	Hol Chan 12::2005::2919	27.9097301165263	0.0380056699117025
Holiday Inn 332::1819	1819	S	Holiday Inn 332	2000	18.5261	-77.85705	Jamaica	C	Fished	18.1562051808571	NA	NA	0	Slope	9	NA	Standard belt transect	420	0.225	0.0666666666666667	0	0	0	Jamaica	status	0	4-10m	18.5261_-77.85705	1278.82808333333	16.8793103448276	11.5867334576502	803	NA	NA	Jamaica	Provider 19	Holiday Inn 332::2000::1819	28.3625270525614	0.365612188975016
Homer's Cove 333::1820	1820	S	Homer's Cove 333	2000	18.2191833	-78.29095	Jamaica	C	Fished	15.521429737	NA	NA	0	Slope	9	NA	Standard belt transect	600	1.2	0.0555555555555555	0	0	0	Jamaica	status	0	4-10m	18.2191833_-78.29095	223.312916666667	17.0789473684211	58.2434049772721	503.333333333333	NA	NA	Jamaica	Provider 19	Homer's Cove 333::2000::1820	28.4709712664286	0.666612307230631
HON_MPA::M_3155	M_3155	M	HON_MPA	2002	21.01383729	-156.6412702	Hawaii (MHI)	P	UnfishedHigh	84.2967850464997	25	0.18	0	Slope	4.648764444	16	Standard belt transect	125	4.15	0.0666666666666667	1	0	0	Hawaii	benchmark	NA	4-10m	21.01383729_-156.6412702	258.926333333333	NA	NA	235	NA	NA	Hawaii	Provider 14	HON_MPA::2002::M_3155	25.3889636993408	-0.177632172902425
HOW-005::M_12621	M_12621	M	HOW-005	2006	0.8042	-176.6215	Howland (US)	P	Remote	111.941773189701	NA	NA	0	Slope	12	28.4313725	Standard belt transect	200	89.1333333333333	33.125	0	1	1	PRIA	benchmark	NA	>10m	0.8042_-176.6215	340.778333333333	NA	NA	0	0	NA	PRIA	Provider 2	HOW-005::2006::M_12621	28.1519171396891	-0.337972005208333
HOW-008::M_12621	M_12621	M	HOW-008	2006	0.79975	-176.6207	Howland (US)	P	Remote	52.8349529931001	NA	NA	0	Slope	14	53.9215686	Standard belt transect	200	89.1333333333333	33.125	0	1	1	PRIA	benchmark	NA	>10m	0.79975_-176.6207	340.778333333333	NA	NA	0	0	NA	PRIA	Provider 2	HOW-008::2006::M_12621	28.1519171396891	-0.337972005208333
HOW-010::M_12693	M_12693	M	HOW-010	2006	0.78987	-176.61577	Howland (US)	P	Remote	156.3695806123	NA	NA	0	Slope	14	58.8235294	Standard belt transect	200	89.1333333333333	33.125	0	1	1	PRIA	benchmark	NA	>10m	0.78987_-176.61577	349.181833333333	NA	NA	0	0	NA	PRIA	Provider 2	HOW-010::2006::M_12693	28.1519171396891	-0.337972005208333
HOW-011::M_12621	M_12621	M	HOW-011	2008	0.7989	-176.6205	Howland (US)	P	Remote	116.1355707618	NA	NA	0	Slope	9	49.0196078	Standard belt transect	200	89.1333333333333	33.125	0	1	1	PRIA	benchmark	NA	4-10m	0.7989_-176.6205	340.778333333333	NA	NA	0	0	NA	PRIA	Provider 2	HOW-011::2008::M_12621	28.1519171396891	-0.337972005208333
HOW-014::M_12621	M_12621	M	HOW-014	2008	0.81492	-176.623989	Howland (US)	P	Remote	65.5680658411002	NA	NA	0	Slope	14.5	36.2745098	Standard belt transect	200	89.1333333333333	33.125	0	1	1	PRIA	benchmark	NA	>10m	0.81492_-176.623989	340.778333333333	NA	NA	0	0	NA	PRIA	Provider 2	HOW-014::2008::M_12621	28.1519171396891	-0.337972005208333
HOW-016::M_12621	M_12621	M	HOW-016	2006	0.81095	-176.62277	Howland (US)	P	Remote	114.6247130867	NA	NA	0	Slope	14	42.1568627	Standard belt transect	200	89.1333333333333	33.125	0	1	1	PRIA	benchmark	NA	>10m	0.81095_-176.62277	340.778333333333	NA	NA	0	0	NA	PRIA	Provider 2	HOW-016::2006::M_12621	28.1519171396891	-0.337972005208333
HOW-050::7905	7905	S	HOW-050	2008	0.80792	-176.62173	Howland (US)	P	Restricted	85.8922425812	NA	NA	0	Slope	2	NA	Standard belt transect	200	89.1333333333333	33.125	0	1	1	PRIA	status	0	0-4m	0.80792_-176.62173	340.778333333333	16.702184470369	17.9070923572841	0	0	0	PRIA	Provider 2	HOW-050::2008::7905	28.1519171396891	-0.337972005208333
HOW-051::7906	7906	S	HOW-051	2008	0.80912	-176.62218	Howland (US)	P	Restricted	240.9469425013	NA	NA	0	Slope	21	NA	Standard belt transect	200	89.1333333333333	33.125	0	1	1	PRIA	status	0.318455192093023	>10m	0.80912_-176.62218	340.778333333333	21.3647440696313	135.712929393343	0	0	0	PRIA	Provider 2	HOW-051::2008::7906	28.1519171396891	-0.337972005208333
HOW-052::7907	7907	S	HOW-052	2008	0.79706	-176.61952	Howland (US)	P	Restricted	88.6331035614	NA	NA	0	Slope	23	NA	Standard belt transect	200	89.1333333333333	33.125	0	1	1	PRIA	status	0	>10m	0.79706_-176.61952	345.006083333333	20.0557675668108	60.7480716565254	0	0	0	PRIA	Provider 2	HOW-052::2008::7907	28.1519171396891	-0.337972005208333
HOW-053::7908	7908	S	HOW-053	2008	0.80226	-176.62103	Howland (US)	P	Restricted	111.7917426923	NA	NA	0	Slope	3	NA	Standard belt transect	200	89.1333333333333	33.125	0	1	1	PRIA	status	0	0-4m	0.80226_-176.62103	345.006083333333	21.4248558459085	109.582763119481	0	0	232.2305055	PRIA	Provider 2	HOW-053::2008::7908	28.1519171396891	-0.337972005208333
HOW-054::7909	7909	S	HOW-054	2008	0.81466	-176.6241	Howland (US)	P	Restricted	78.0255630462	NA	NA	0	Slope	21	NA	Standard belt transect	200	89.1333333333333	33.125	0	1	1	PRIA	status	0	>10m	0.81466_-176.6241	340.778333333333	24.3079563071184	36.2946108980252	0	0	32.08821254	PRIA	Provider 2	HOW-054::2008::7909	28.1519171396891	-0.337972005208333
HOW-055::7910	7910	S	HOW-055	2008	0.79498	-176.61853	Howland (US)	P	Restricted	165.48779036835	NA	NA	0	Slope	4	NA	Standard belt transect	400	89.1333333333333	33.125	0	1	1	PRIA	status	0.778154153533333	4-10m	0.79498_-176.61853	345.006083333333	22.5576071775517	67.0152638747598	0	0	76.07767148	PRIA	Provider 2	HOW-055::2008::7910	28.1519171396891	-0.337972005208333
Isabel Babao 6::2191	2191	S	Isabel Babao 6	2004	-8.216577623	159.2423748	Solomon Islands	P	Fished	26.67704541642	NA	NA	0	Slope	10	NA	Standard belt transect	1250	9.76666666666667	0.141666666666667	0	0	0	Solomon Isl.	status	0	>10m	-8.216577623_159.2423748	270.597583333333	14.837037037037	70.8010463038206	3	NA	85.95689885	Solomon Islands	Provider 20	Isabel Babao 6::2004::2191	29.4180749257406	0.554959138234456
Isabel Buala 3::2192	2192	S	Isabel Buala 3	2004	-8.149787632	159.6431147	Solomon Islands	P	Fished	77.64767845188	NA	NA	0	Slope	10	NA	Standard belt transect	1250	8.05	0.233333333333333	0	0	0	Solomon Isl.	status	0	>10m	-8.149787632_159.6431147	341.641416666667	14.5766423357664	146.005276563892	86	NA	71.82418608	Solomon Islands	Provider 20	Isabel Buala 3::2004::2192	29.4264140129089	0.504523913065592
Isabel Kale 11::2193	2193	S	Isabel Kale 11	2004	-7.454847318	158.3177185	Solomon Islands	P	Fished	759.67702013866	NA	NA	0	Slope	10	NA	Standard belt transect	1250	15.5666666666667	0.0666666666666667	0	0	0	Solomon Isl.	status	0.0135394869275362	>10m	-7.454847318_158.3177185	274.638333333333	20.6425120772947	237.600760788656	2.5	NA	576.5219863	Solomon Islands	Provider 20	Isabel Kale 11::2004::2193	29.6761808395386	0.591349283854167
Isabel Malakobi 14::2194	2194	S	Isabel Malakobi 14	2004	-7.396438435	158.1600145	Solomon Islands	P	Fished	149.56220302332	NA	NA	0	Slope	10	NA	Standard belt transect	1250	14.3333333333333	0.141666666666667	0	0	0	Solomon Isl.	status	0	>10m	-7.396438435_158.1600145	274.432416666667	16.2573099415205	360.046574531604	1.5	NA	134.0055818	Solomon Islands	Provider 20	Isabel Malakobi 14::2004::2194	29.6761808395386	0.591349283854167
Isabel Matavaghi 9::2195	2195	S	Isabel Matavaghi 9	2004	-7.559983307	158.2914345	Solomon Islands	P	Fished	34.96193650504	NA	NA	0	Slope	10	NA	Standard belt transect	1250	14.475	0.2125	0	0	0	Solomon Isl.	status	0	>10m	-7.559983307_158.2914345	269.886	14.4656488549618	72.7316446128697	2	NA	193.8144844	Solomon Islands	Provider 20	Isabel Matavaghi 9::2004::2195	29.4180749257406	0.554959138234456
Isabel Paluniahukura 8::2196	2196	S	Isabel Paluniahukura 8	2004	-7.854948166	158.7207398	Solomon Islands	P	Fished	50.98604925866	NA	NA	0	Slope	10	NA	Standard belt transect	1250	12.1944444444444	0.1	0	0	0	Solomon Isl.	status	0	>10m	-7.854948166_158.7207398	279.954666666667	15.6115702479339	389.062615303563	3.66666666666667	NA	78.26227364	Solomon Islands	Provider 20	Isabel Paluniahukura 8::2004::2196	29.4180749257406	0.554959138234456
Isabel Rapita 10::2197	2197	S	Isabel Rapita 10	2004	-7.49865398	158.3965705	Solomon Islands	P	Fished	17.33317070762	NA	NA	0	Slope	10	NA	Standard belt transect	1250	15.4583333333333	0.2875	0	0	0	Solomon Isl.	status	0	>10m	-7.49865398_158.3965705	278.849	15.0961538461538	54.7882324708355	2	NA	78.99676988	Solomon Islands	Provider 20	Isabel Rapita 10::2004::2197	29.6761808395386	0.591349283854167
Isabel Sarao 7::2198	2198	S	Isabel Sarao 7	2004	-8.0078589	158.9084248	Solomon Islands	P	Fished	311.30531314378	NA	NA	0	Slope	10	NA	Standard belt transect	1250	12.2166666666667	0.0416666666666667	0	0	0	Solomon Isl.	status	0.0036039039826087	>10m	-8.0078589_158.9084248	270.3325	20.3188405797101	93.8248883131475	4	NA	492.6298736	Solomon Islands	Provider 20	Isabel Sarao 7::2004::2198	29.4180749257406	0.554959138234456
Isabel Sibau 13::2199	2199	S	Isabel Sibau 13	2004	-7.381836214	158.1162078	Solomon Islands	P	Fished	82.65103345446	NA	NA	0	Slope	10	NA	Standard belt transect	1250	14.1333333333333	0.179166666666667	0	0	0	Solomon Isl.	status	0	>10m	-7.381836214_158.1162078	274.096416666667	16.7062937062937	189.197504734511	1.5	NA	285.9016813	Solomon Islands	Provider 20	Isabel Sibau 13::2004::2199	29.6761808395386	0.591349283854167
Isabel Tanabafe 5::2200	2200	S	Isabel Tanabafe 5	2004	-8.308413861	159.3091648	Solomon Islands	P	Fished	240.71241292466	NA	NA	0	Slope	10	NA	Standard belt transect	1250	8.15	0.361111111111112	0	0	0	Solomon Isl.	status	0	>10m	-8.308413861_159.3091648	276.997083333333	15.8647058823529	89.7172542413494	2	NA	59.34459486	Solomon Islands	Provider 20	Isabel Tanabafe 5::2004::2200	29.4180749257406	0.554959138234456
Isabel Tirahi 4::2201	2201	S	Isabel Tirahi 4	2004	-8.425296346	159.8100897	Solomon Islands	P	Fished	219.12516297236	NA	NA	0	Slope	10	NA	Standard belt transect	1250	7.3875	0.0375	0	0	0	Solomon Isl.	status	0	>10m	-8.425296346_159.8100897	278.800333333333	16.5073529411765	97.4488945640938	5.5	NA	168.1409545	Solomon Islands	Provider 20	Isabel Tirahi 4::2004::2201	29.4180749257406	0.554959138234456
Isabel Vakao 12::2202	2202	S	Isabel Vakao 12	2004	-7.419801988	158.2972754	Solomon Islands	P	Fished	14.25363156128	NA	NA	0	Slope	10	NA	Standard belt transect	1250	15.2666666666667	0.0833333333333333	0	0	0	Solomon Isl.	status	0	>10m	-7.419801988_158.2972754	281.166416666667	15.8701298701299	92.3169323898619	2.33333333333333	NA	152.7439223	Solomon Islands	Provider 20	Isabel Vakao 12::2004::2202	29.6761808395386	0.591349283854167
Isla Che Norte 339::1834	1834	S	Isla Che Norte 339	2000	18.4098167	-87.4322833	Mexico	C	Restricted	81.6747649914	NA	NA	1	Slope	9	NA	Standard belt transect	600	5.21666666666667	1.58333333333333	0	0	0	Mexico	status	0.199813682218182	4-10m	18.4098167_-87.4322833	282.652	24.3727272727273	22.1374736153792	18	NA	NA	Mexico	Provider 19	Isla Che Norte 339::2000::1834	27.9097301165263	0.0380056699117025
Itsandra::8939	8939	S	Itsandra	2011	-11.671082	43.26495	Comoro Islands	I	Fished	19.28975	NA	NA	0	Flat	2	NA	Standard belt transect	500	0.116666666666667	0.0166666666666667	0	0	0	Comoros Isl.	status	NA	0-4m	-11.671082_43.26495	311.498	NA	NA	4059	NA	NA	Comoro Islands	Provider 17	Itsandra::2011::8939	28.1977957089742	0.572158495585124
Jailolo Besar::177	177	S	Jailolo Besar	2009	-1.146533333	129.7700333	Indonesia	P	Restricted	38.2932054775667	NA	NA	0	Slope	8	NA	Standard belt transect	750	17.9	0.175	0	0	0	Indonesia	status	0.0651162621359223	4-10m	-1.146533333_129.7700333	361.016	16.6019417475728	119.131954798503	3.5	NA	471.9568941	Indonesia	Provider 4	Jailolo Besar::2009::177	29.4224011103312	0.666321754455566
JAR-001::M_13327	M_13327	M	JAR-001	2006	-0.36783	-159.97953	Jarvis (US)	P	Remote	176.909682672499	NA	NA	0	Slope	20	2.9411765	Standard belt transect	200	101.625	0.375	0	0	0	PRIA	status	NA	>10m	-0.36783_-159.97953	422.504666666667	NA	NA	0	0	NA	PRIA	Provider 2	JAR-001::2006::M_13327	27.4348773956299	-0.262609958648682
JAR-002::M_13326	M_13326	M	JAR-002	2006	-0.3813	-160.00823	Jarvis (US)	P	Remote	164.687133847	NA	NA	0	Slope	12	72.5490196	Standard belt transect	200	101.625	0.375	0	0	0	PRIA	status	NA	>10m	-0.3813_-160.00823	422.504666666667	NA	NA	0	0	NA	PRIA	Provider 2	JAR-002::2006::M_13326	27.4348773956299	-0.262609958648682
JAR-003::M_13326	M_13326	M	JAR-003	2008	-0.361967	-160.000767	Jarvis (US)	P	Remote	112.793714189399	NA	NA	0	Slope	12	1.9607843	Standard belt transect	200	101.625	0.375	0	0	0	PRIA	status	NA	>10m	-0.361967_-160.000767	422.504666666667	NA	NA	0	0	NA	PRIA	Provider 2	JAR-003::2008::M_13326	27.4348773956299	-0.262609958648682
JAR-004::M_13326	M_13326	M	JAR-004	2006	-0.3818	-159.9984	Jarvis (US)	P	Remote	115.225230941901	NA	NA	0	Slope	15	51.9607843	Standard belt transect	200	101.625	0.375	0	0	0	PRIA	status	NA	>10m	-0.3818_-159.9984	422.504666666667	NA	NA	0	0	NA	PRIA	Provider 2	JAR-004::2006::M_13326	27.4348773956299	-0.262609958648682
JAR-007::M_13326	M_13326	M	JAR-007	2006	-0.3764	-160.0144	Jarvis (US)	P	Remote	1173.3206359467	NA	NA	0	Slope	11	23.5294118	Standard belt transect	200	101.625	0.375	0	0	0	PRIA	status	NA	>10m	-0.3764_-160.0144	422.504666666667	NA	NA	0	0	NA	PRIA	Provider 2	JAR-007::2006::M_13326	27.4348773956299	-0.262609958648682
JAR-008::M_13327	M_13327	M	JAR-008	2006	-0.36334	-159.99086	Jarvis (US)	P	Remote	140.3114673167	NA	NA	0	Slope	15	2.9411765	Standard belt transect	200	101.625	0.375	0	0	0	PRIA	status	NA	>10m	-0.36334_-159.99086	422.504666666667	NA	NA	0	0	NA	PRIA	Provider 2	JAR-008::2006::M_13327	27.4348773956299	-0.262609958648682
JAR-009::M_13326	M_13326	M	JAR-009	2006	-0.36537	-160.00635	Jarvis (US)	P	Remote	134.9655445698	NA	NA	0	Slope	22	72.5490196	Standard belt transect	200	101.625	0.375	0	0	0	PRIA	status	NA	>10m	-0.36537_-160.00635	422.504666666667	NA	NA	0	0	NA	PRIA	Provider 2	JAR-009::2006::M_13326	27.4348773956299	-0.262609958648682
JAR-010::M_13327	M_13327	M	JAR-010	2006	-0.38055	-159.9731	Jarvis (US)	P	Remote	398.546688523199	NA	NA	0	Slope	16	18.627451	Standard belt transect	200	101.625	0.375	0	0	0	PRIA	status	NA	>10m	-0.38055_-159.9731	422.504666666667	NA	NA	0	0	NA	PRIA	Provider 2	JAR-010::2006::M_13327	27.4348773956299	-0.262609958648682
JAR-011::M_13326	M_13326	M	JAR-011	2006	-0.3695	-160.0086	Jarvis (US)	P	Remote	80.9216114220002	NA	NA	0	Slope	11	79.4117647	Standard belt transect	200	101.625	0.375	0	0	0	PRIA	status	NA	>10m	-0.3695_-160.0086	422.504666666667	NA	NA	0	0	NA	PRIA	Provider 2	JAR-011::2006::M_13326	27.4348773956299	-0.262609958648682
JAR-012::M_13327	M_13327	M	JAR-012	2006	-0.3825	-159.98388	Jarvis (US)	P	Remote	173.8403758915	NA	NA	0	Slope	15	7.8431373	Standard belt transect	200	101.625	0.375	0	0	0	PRIA	status	NA	>10m	-0.3825_-159.98388	422.504666666667	NA	NA	0	0	NA	PRIA	Provider 2	JAR-012::2006::M_13327	27.4348773956299	-0.262609958648682
JAR-050::7929	7929	S	JAR-050	2008	-0.382018	-160.003888	Jarvis (US)	P	Restricted	28.2759046869	NA	NA	0	Slope	5	NA	Standard belt transect	400	101.625	0.375	0	0	0	PRIA	status	0	4-10m	-0.382018_-160.003888	440.51275	17.6389378072695	47.9935406082606	0	0	41.31335206	PRIA	Provider 2	JAR-050::2008::7929	27.4348773956299	-0.262609958648682
JAR-051::7930	7930	S	JAR-051	2008	-0.38219	-159.990866	Jarvis (US)	P	Restricted	116.10178363285	NA	NA	0	Slope	21	NA	Standard belt transect	400	101.625	0.375	0	0	0	PRIA	status	6.98813538939394	>10m	-0.38219_-159.990866	440.51275	25.6697433709207	30.9812499464063	0	0	128.9844508	PRIA	Provider 2	JAR-051::2008::7930	27.4348773956299	-0.262609958648682
JAR-052::7931	7931	S	JAR-052	2008	-0.372677	-159.973631	Jarvis (US)	P	Restricted	154.1589450146	NA	NA	0	Slope	21	NA	Standard belt transect	200	101.625	0.375	0	0	0	PRIA	status	17.1655449754545	>10m	-0.372677_-159.973631	440.51275	26.3131322418365	45.2390597296633	0	0	51.32930819	PRIA	Provider 2	JAR-052::2008::7931	27.4348773956299	-0.262609958648682
JAR-053::7932	7932	S	JAR-053	2008	-0.371998	-160.011807	Jarvis (US)	P	Restricted	75.5394321288	NA	NA	0	Slope	21	NA	Standard belt transect	200	101.625	0.375	0	0	0	PRIA	status	0	>10m	-0.371998_-160.011807	437.32375	27.1271185642371	28.1428075663758	0	0	166.4732238	PRIA	Provider 2	JAR-053::2008::7932	27.4348773956299	-0.262609958648682
JAR-054::7933	7933	S	JAR-054	2008	-0.369308	-160.008099	Jarvis (US)	P	Restricted	55.72627852175	NA	NA	0	Slope	3	NA	Standard belt transect	400	101.625	0.375	0	0	0	PRIA	status	0	0-4m	-0.369308_-160.008099	422.504666666667	19.8407198780453	139.238821878325	0	0	174.0475303	PRIA	Provider 2	JAR-054::2008::7933	27.4348773956299	-0.262609958648682
JAR-055::7934	7934	S	JAR-055	2008	-0.374252	-160.012577	Jarvis (US)	P	Restricted	65.6649715897	NA	NA	0	Slope	4	NA	Standard belt transect	400	101.625	0.375	0	0	0	PRIA	status	0	4-10m	-0.374252_-160.012577	437.32375	23.3345644041547	27.1346260388918	0	0	201.3720307	PRIA	Provider 2	JAR-055::2008::7934	27.4348773956299	-0.262609958648682
JAR-056::7935	7935	S	JAR-056	2008	-0.36268	-159.99209	Jarvis (US)	P	Restricted	85.5404128924	NA	NA	0	Slope	21	NA	Standard belt transect	400	101.625	0.375	0	0	0	PRIA	status	2.98686658672414	>10m	-0.36268_-159.99209	422.504666666667	21.227974970665	22.7981886717429	0	0	0	PRIA	Provider 2	JAR-056::2008::7935	27.4348773956299	-0.262609958648682
JAR-057::7936	7936	S	JAR-057	2008	-0.374613	-159.978177	Jarvis (US)	P	Restricted	30.95976737975	NA	NA	0	Slope	5	NA	Standard belt transect	400	101.625	0.375	0	0	0	PRIA	status	3.370191610625	4-10m	-0.374613_-159.978177	440.51275	19.8481579538668	134.842048052144	0	0	30.56812979	PRIA	Provider 2	JAR-057::2008::7936	27.4348773956299	-0.262609958648682
JAR-058::7937	7937	S	JAR-058	2008	-0.38226	-159.976096	Jarvis (US)	P	Restricted	827.5739323954	NA	NA	0	Slope	21	NA	Standard belt transect	200	101.625	0.375	0	0	0	PRIA	status	0	>10m	-0.38226_-159.976096	436.134166666667	29.824020436066	51.847264318293	0	0	37.13634019	PRIA	Provider 2	JAR-058::2008::7937	27.4348773956299	-0.262609958648682
JAR-059::7938	7938	S	JAR-059	2008	-0.362745	-159.996309	Jarvis (US)	P	Restricted	45.008000971	NA	NA	0	Slope	4	NA	Standard belt transect	200	101.625	0.375	0	0	0	PRIA	status	0	4-10m	-0.362745_-159.996309	422.504666666667	20.4992025518341	20.6974443092486	0	0	100.5518615	PRIA	Provider 2	JAR-059::2008::7938	27.4348773956299	-0.262609958648682
JAR-060::7939	7939	S	JAR-060	2008	-0.380997	-160.013821	Jarvis (US)	P	Restricted	60.6990995298	NA	NA	0	Slope	20	NA	Standard belt transect	200	101.625	0.375	0	0	0	PRIA	status	0.526675894615385	>10m	-0.380997_-160.013821	440.51275	22.9843859649123	14.7883837899299	0	0	33.59402487	PRIA	Provider 2	JAR-060::2008::7939	27.4348773956299	-0.262609958648682
Jard�n de las Gorgonias 709::1835	1835	S	Jard�n de las Gorgonias 709	1999	21.8094333	-84.5137167	Cuba	C	Restricted	148.29079276585	NA	NA	0	Slope	9	NA	Standard belt transect	600	2.03333333333333	0.0666666666666667	0	0	0	Cuba	status	0	4-10m	21.8094333_-84.5137167	291.890166666667	20.0588235294118	42.0303871800478	75	NA	NA	Cuba	Provider 19	Jard�n de las Gorgonias 709::1999::1835	27.8001413345337	-0.000784079233805339
Jewe1::8941	8941	S	Jewe1	2011	-8.65335	39.45436667	Tanzania	I	Fished	22.6115	NA	NA	0	Slope	2	NA	Standard belt transect	500	5.94583333333333	0.4125	0	0	0	Tanzania	status	NA	0-4m	-8.65335_39.45436667	665.831583333333	NA	NA	57	NA	NA	Tanzania	Provider 17	Jewe1::2011::8941	28.0632195472717	0.502317905426025
JOH-001::7941	7941	S	JOH-001	2008	16.73993	-169.5346	Johnston (US)	P	Restricted	74.10890706455	NA	NA	1	Lagoon_Back reef	5	NA	Standard belt transect	400	62.8416666666667	0.275	0	0	0	PRIA	status	0	4-10m	16.73993_-169.5346	181.288666666667	15.6027368410883	28.6482003070727	1.5	0	2348.820888	PRIA	Provider 2	JOH-001::2008::7941	26.4479581514994	-0.233236153920492
JOH-005::7946	7946	S	JOH-005	2008	16.75968	-169.51173	Johnston (US)	P	Restricted	58.3509633137	NA	NA	1	Lagoon_Back reef	7.5	NA	Standard belt transect	400	62.525	0.433333333333333	0	0	0	PRIA	status	0	4-10m	16.75968_-169.51173	180.872416666667	15.1829939121692	30.3567891671632	1	0	1186.126716	PRIA	Provider 2	JOH-005::2008::7946	26.4479581514994	-0.233236153920492
JOH-010::7952	7952	S	JOH-010	2008	16.76325	-169.51203	Johnston (US)	P	Restricted	62.69017765915	NA	NA	1	Lagoon_Back reef	14	NA	Standard belt transect	400	62.525	0.433333333333333	0	0	0	PRIA	status	0	>10m	16.76325_-169.51203	180.872416666667	15.169567139731	34.8426913238911	1	0	718.2292544	PRIA	Provider 2	JOH-010::2008::7952	26.4479581514994	-0.233236153920492
JOH-012::7955	7955	S	JOH-012	2008	16.74728	-169.52397	Johnston (US)	P	Restricted	64.13099244555	NA	NA	1	Lagoon_Back reef	7	NA	Standard belt transect	400	62.8416666666667	0.275	0	0	0	PRIA	status	0	4-10m	16.74728_-169.52397	181.288666666667	15.7309981271815	22.6200442567982	1.5	0	1337.868047	PRIA	Provider 2	JOH-012::2008::7955	26.4479581514994	-0.233236153920492
JOH-014::M_4925	M_4925	M	JOH-014	2006	16.7702	-169.51962	Johnston (US)	P	Remote	88.3749993856	NA	NA	1	Slope	18	1.9607843	Standard belt transect	200	62.6944444444445	0.411111111111112	0	0	0	PRIA	status	NA	>10m	16.7702_-169.51962	182.442333333333	NA	NA	1	0	NA	PRIA	Provider 2	JOH-014::2006::M_4925	26.4479581514994	-0.233236153920492
JOH-015::M_4893	M_4893	M	JOH-015	2006	16.78382	-169.49007	Johnston (US)	P	Remote	35.6499094650999	NA	NA	1	Slope	17	2.9411765	Standard belt transect	200	62.3291666666667	0.570833333333333	0	0	0	PRIA	status	NA	>10m	16.78382_-169.49007	183.018916666667	NA	NA	0.5	0	NA	PRIA	Provider 2	JOH-015::2006::M_4893	26.4479581514994	-0.233236153920492
JOH-016::M_4893	M_4893	M	JOH-016	2006	16.78817	-169.47392	Johnston (US)	P	Remote	85.4234412780996	NA	NA	1	Slope	18	12.745098	Standard belt transect	200	62.3291666666667	0.570833333333333	0	0	0	PRIA	status	NA	>10m	16.78817_-169.47392	183.018916666667	NA	NA	0.5	0	NA	PRIA	Provider 2	JOH-016::2006::M_4893	26.4479581514994	-0.233236153920492
JOH-017::M_4924	M_4924	M	JOH-017	2006	16.69632	-169.56065	Johnston (US)	P	Remote	155.2690783369	NA	NA	1	Slope	15	8.8235294	Standard belt transect	200	62.9583333333333	0.375	0	0	0	PRIA	status	NA	>10m	16.69632_-169.56065	184.2	NA	NA	0.75	0	NA	PRIA	Provider 2	JOH-017::2006::M_4924	26.4479581514994	-0.233236153920492
JOH-018::7961	7961	S	JOH-018	2008	16.731	-169.53947	Johnston (US)	P	Restricted	14.5546054542	NA	NA	1	Lagoon_Back reef	5.5	NA	Standard belt transect	400	62.8555555555555	0.327777777777778	0	0	0	PRIA	status	0	4-10m	16.731_-169.53947	182.644583333333	18.3587115712326	37.3700796350618	1	0	115.2869063	PRIA	Provider 2	JOH-018::2008::7961	26.4479581514994	-0.233236153920492
JOH-019::7963	7963	S	JOH-019	2008	16.7447	-169.53633	Johnston (US)	P	Restricted	48.63720678905	NA	NA	1	Lagoon_Back reef	4	NA	Standard belt transect	400	62.8416666666667	0.275	0	0	0	PRIA	status	0	4-10m	16.7447_-169.53633	181.288666666667	15.9743074261715	40.3719460940975	1.5	0	670.9450313	PRIA	Provider 2	JOH-019::2008::7963	26.4479581514994	-0.233236153920492
JOH-050::7964	7964	S	JOH-050	2008	16.75863	-169.52582	Johnston (US)	P	Restricted	38.3180689535	NA	NA	1	Lagoon_Back reef	3.5	NA	Standard belt transect	400	62.6944444444445	0.411111111111112	0	0	0	PRIA	status	0	0-4m	16.75863_-169.52582	180.872416666667	15.2005208674887	24.2916458576735	1	0	86.54207069	PRIA	Provider 2	JOH-050::2008::7964	26.4479581514994	-0.233236153920492
JOH-051::7965	7965	S	JOH-051	2008	16.71872	-169.55367	Johnston (US)	P	Restricted	24.77909405355	NA	NA	1	Lagoon_Back reef	5	NA	Standard belt transect	400	62.9583333333333	0.375	0	0	0	PRIA	status	0	4-10m	16.71872_-169.55367	184.719583333333	14.7672317485119	25.4271644256114	0.75	0	203.5288211	PRIA	Provider 2	JOH-051::2008::7965	26.4479581514994	-0.233236153920492
JOH-052::7966	7966	S	JOH-052	2008	16.69531	-169.50618	Johnston (US)	P	Restricted	39.4339709955	NA	NA	1	Lagoon_Back reef	16.5	NA	Standard belt transect	200	62.7666666666667	0.308333333333333	0	0	0	PRIA	status	0	>10m	16.69531_-169.50618	181.898833333333	16.2418224143665	17.1322552468543	1	0	0	PRIA	Provider 2	JOH-052::2008::7966	26.4479581514994	-0.233236153920492
JOH-053::7967	7967	S	JOH-053	2008	16.74854	-169.53952	Johnston (US)	P	Restricted	25.1644429259	NA	NA	1	Slope	11	NA	Standard belt transect	400	62.8416666666667	0.275	0	0	0	PRIA	status	0	>10m	16.74854_-169.53952	180.872416666667	19.1488634570078	15.3421525486066	1.5	0	0	PRIA	Provider 2	JOH-053::2008::7967	26.4479581514994	-0.233236153920492
JOH-054::7968	7968	S	JOH-054	2008	16.7372	-169.54956	Johnston (US)	P	Restricted	28.7711502732	NA	NA	1	Slope	11.5	NA	Standard belt transect	400	62.8416666666667	0.275	0	0	0	PRIA	status	0	>10m	16.7372_-169.54956	181.288666666667	15.2192694412626	150.185765242372	1.5	0	23.73952334	PRIA	Provider 2	JOH-054::2008::7968	26.4479581514994	-0.233236153920492
JOH-055::7969	7969	S	JOH-055	2008	16.723517	-169.558411	Johnston (US)	P	Restricted	28.6230906201	NA	NA	1	Slope	11.5	NA	Standard belt transect	200	62.9583333333333	0.375	0	0	0	PRIA	status	0	>10m	16.723517_-169.558411	182.644583333333	16.9949759852093	69.7235905862362	0.75	0	0	PRIA	Provider 2	JOH-055::2008::7969	26.4479581514994	-0.233236153920492
John Brewer Exposed 1 Crest::5497	5497	S	John Brewer Exposed 1 Crest	2010	-18.64647222	147.0528056	Australia	P	Restricted	59.495176195025	NA	NA	0	Crest	5	18.5	Standard belt transect	1000	4.07222222222222	2.28888888888888	0	0	0	Australia	status	0	4-10m	-18.64647222_147.0528056	262.842666666667	17.4839743589744	66.3550840694165	4	NA	411.8658316	Australia	Provider 1	John Brewer Exposed 1 Crest::2010::5497	26.9887598355611	0.516502539316813
John Brewer Exposed 1 Flat::5498	5498	S	John Brewer Exposed 1 Flat	2010	-18.64647222	147.0528056	Australia	P	Restricted	35.9286149883	NA	NA	0	Flat	5	16.25	Standard belt transect	1000	4.07222222222222	2.28888888888888	0	0	0	Australia	status	0	4-10m	-18.64647222_147.0528056	262.842666666667	17.625550660793	46.8630891845879	4	NA	388.2053897	Australia	Provider 1	John Brewer Exposed 1 Flat::2010::5498	26.9887598355611	0.516502539316813
John Brewer Exposed 1 Slope::5499	5499	S	John Brewer Exposed 1 Slope	2010	-18.64647222	147.0528056	Australia	P	Restricted	60.3172698719	NA	NA	0	Slope	5	14	Standard belt transect	1000	4.07222222222222	2.28888888888888	0	0	0	Australia	status	0.367126968874172	4-10m	-18.64647222_147.0528056	262.842666666667	21.62	70.8231579442643	4	NA	297.6286473	Australia	Provider 1	John Brewer Exposed 1 Slope::2010::5499	26.9887598355611	0.516502539316813
John Brewer Exposed 2 Crest::5500	5500	S	John Brewer Exposed 2 Crest	2010	-18.64605556	147.0489444	Australia	P	Restricted	103.67763887575	NA	NA	0	Crest	5	18.71287129	Standard belt transect	1000	4.07222222222222	2.28888888888888	0	0	0	Australia	status	0.0180332045888365	4-10m	-18.64605556_147.0489444	262.842666666667	20.474025974026	65.4198376141422	4	NA	425.2226601	Australia	Provider 1	John Brewer Exposed 2 Crest::2010::5500	26.9887598355611	0.516502539316813
John Brewer Exposed 2 Flat::5501	5501	S	John Brewer Exposed 2 Flat	2010	-18.64605556	147.0489444	Australia	P	Restricted	13.054618771875	NA	NA	0	Flat	5	6.75	Standard belt transect	1000	4.07222222222222	2.28888888888888	0	0	0	Australia	status	0	4-10m	-18.64605556_147.0489444	262.842666666667	15	27.0952332111625	4	NA	198.5620246	Australia	Provider 1	John Brewer Exposed 2 Flat::2010::5501	26.9887598355611	0.516502539316813
John Brewer Exposed 2 Slope::5502	5502	S	John Brewer Exposed 2 Slope	2010	-18.64605556	147.0489444	Australia	P	Restricted	47.88782052685	NA	NA	0	Slope	5	16.75	Standard belt transect	1000	4.07222222222222	2.28888888888888	0	0	0	Australia	status	0.00520671195652174	4-10m	-18.64605556_147.0489444	262.842666666667	18.7434782608696	87.0890295780671	4	NA	274.2936518	Australia	Provider 1	John Brewer Exposed 2 Slope::2010::5502	26.9887598355611	0.516502539316813
John Brewer Exposed 3 Crest::5503	5503	S	John Brewer Exposed 3 Crest	2010	-18.6465	147.0441944	Australia	P	Restricted	60.893908258725	NA	NA	0	Crest	5	27.5	Standard belt transect	1000	4.07222222222222	2.28888888888888	0	0	0	Australia	status	0	4-10m	-18.6465_147.0441944	262.842666666667	19	77.9018657243876	4	NA	503.9990374	Australia	Provider 1	John Brewer Exposed 3 Crest::2010::5503	26.9887598355611	0.516502539316813
John Brewer Exposed 3 Flat::5504	5504	S	John Brewer Exposed 3 Flat	2010	-18.6465	147.0441944	Australia	P	Restricted	6.133248446075	NA	NA	0	Flat	5	6	Standard belt transect	1000	4.07222222222222	2.28888888888888	0	0	0	Australia	status	0	4-10m	-18.6465_147.0441944	262.842666666667	13.4227642276423	31.7206416672589	4	NA	86.13778643	Australia	Provider 1	John Brewer Exposed 3 Flat::2010::5504	26.9887598355611	0.516502539316813
John Brewer Exposed 3 Slope::5505	5505	S	John Brewer Exposed 3 Slope	2010	-18.6465	147.0441944	Australia	P	Restricted	34.871739650425	NA	NA	0	Slope	5	23.75	Standard belt transect	1000	4.07222222222222	2.28888888888888	0	0	0	Australia	status	0.0242103095435323	4-10m	-18.6465_147.0441944	262.842666666667	17.8557213930348	66.6864352464502	4	NA	175.7528639	Australia	Provider 1	John Brewer Exposed 3 Slope::2010::5505	26.9887598355611	0.516502539316813
John Brewer Sheltered 1 Crest::5506	5506	S	John Brewer Sheltered 1 Crest	2010	-18.62625	147.0333611	Australia	P	Restricted	58.9029676833	NA	NA	0	Crest	5	22.38131313	Standard belt transect	1000	4.225	2.29166666666667	0	0	0	Australia	status	0	4-10m	-18.62625_147.0333611	264.520416666667	19.5689655172414	51.0169317129111	4	NA	682.1964112	Australia	Provider 1	John Brewer Sheltered 1 Crest::2010::5506	26.9887598355611	0.516502539316813
John Brewer Sheltered 1 Flat::5507	5507	S	John Brewer Sheltered 1 Flat	2010	-18.62625	147.0333611	Australia	P	Restricted	43.890469174125	NA	NA	0	Flat	5	12	Standard belt transect	1000	4.225	2.29166666666667	0	0	0	Australia	status	0	4-10m	-18.62625_147.0333611	264.520416666667	19.0597014925373	44.6474990155658	4	NA	697.9192181	Australia	Provider 1	John Brewer Sheltered 1 Flat::2010::5507	26.9887598355611	0.516502539316813
John Brewer Sheltered 1 Slope::5508	5508	S	John Brewer Sheltered 1 Slope	2010	-18.62625	147.0333611	Australia	P	Restricted	44.0849136717	NA	NA	0	Slope	5	13.75	Standard belt transect	1000	4.225	2.29166666666667	0	0	0	Australia	status	0.242655327457672	4-10m	-18.62625_147.0333611	264.520416666667	18.9840425531915	70.7555764702611	4	NA	478.7893822	Australia	Provider 1	John Brewer Sheltered 1 Slope::2010::5508	26.9887598355611	0.516502539316813
John Brewer Sheltered 2 Crest::5509	5509	S	John Brewer Sheltered 2 Crest	2010	-18.62783333	147.0306944	Australia	P	Restricted	25.239359075275	NA	NA	0	Crest	5	16.25	Standard belt transect	1000	4.225	2.29166666666667	0	0	0	Australia	status	0.00927015036988304	4-10m	-18.62783333_147.0306944	264.520416666667	15.8771929824561	69.6087329311876	4	NA	123.8215789	Australia	Provider 1	John Brewer Sheltered 2 Crest::2010::5509	26.9887598355611	0.516502539316813
John Brewer Sheltered 2 Flat::5510	5510	S	John Brewer Sheltered 2 Flat	2010	-18.62783333	147.0306944	Australia	P	Restricted	54.836632872025	NA	NA	0	Flat	5	17.5	Standard belt transect	1000	4.225	2.29166666666667	0	0	0	Australia	status	0	4-10m	-18.62783333_147.0306944	264.520416666667	19.2579185520362	79.5253350103203	4	NA	667.5224987	Australia	Provider 1	John Brewer Sheltered 2 Flat::2010::5510	26.9887598355611	0.516502539316813
John Brewer Sheltered 2 Slope::5511	5511	S	John Brewer Sheltered 2 Slope	2010	-18.62783333	147.0306944	Australia	P	Restricted	35.983663406525	NA	NA	0	Slope	5	17.25	Standard belt transect	1000	4.225	2.29166666666667	0	0	0	Australia	status	0	4-10m	-18.62783333_147.0306944	264.520416666667	18.8028169014085	57.5880418351879	4	NA	307.1481205	Australia	Provider 1	John Brewer Sheltered 2 Slope::2010::5511	26.9887598355611	0.516502539316813
John Brewer Sheltered 3 Crest::5512	5512	S	John Brewer Sheltered 3 Crest	2010	-18.62883333	147.0272222	Australia	P	Restricted	28.9713398392	NA	NA	0	Crest	5	17.2979798	Standard belt transect	1000	4.225	2.29166666666667	0	0	0	Australia	status	0.183537059134615	4-10m	-18.62883333_147.0272222	264.520416666667	16.6064516129032	33.9869131435467	4	NA	248.0935189	Australia	Provider 1	John Brewer Sheltered 3 Crest::2010::5512	26.9887598355611	0.516502539316813
John Brewer Sheltered 3 Flat::5513	5513	S	John Brewer Sheltered 3 Flat	2010	-18.62883333	147.0272222	Australia	P	Restricted	42.4682151446	NA	NA	0	Flat	5	18.65517419	Standard belt transect	1000	4.225	2.29166666666667	0	0	0	Australia	status	0	4-10m	-18.62883333_147.0272222	264.520416666667	18.6585365853659	233.350021016234	4	NA	314.6982127	Australia	Provider 1	John Brewer Sheltered 3 Flat::2010::5513	26.9887598355611	0.516502539316813
John Brewer Sheltered 3 Slope::5514	5514	S	John Brewer Sheltered 3 Slope	2010	-18.62883333	147.0272222	Australia	P	Restricted	20.810634364725	NA	NA	0	Slope	5	13.75	Standard belt transect	1000	4.225	2.29166666666667	0	0	0	Australia	status	0	4-10m	-18.62883333_147.0272222	264.520416666667	17.0948905109489	70.9063143250023	4	NA	206.1385896	Australia	Provider 1	John Brewer Sheltered 3 Slope::2010::5514	26.9887598355611	0.516502539316813
Kabara1 6_1::5358	5358	S	Kabara1 6_1	2006	-18.95133333	-178.9873333	Fiji	P	Fished	312.433931809633	NA	NA	0	Slope	7	NA	Point intercept	924	23.6166666666667	0.4	0	0	0	Fiji	status	0.0511445635767045	4-10m	-18.95133333_-178.9873333	282.742333333333	30.125	120.039228511228	1	0	604.56548	Fiji	Provider 10	Kabara1 6_1::2006::5358	26.5621670087179	0.538538297017415
Kabara2 6_2::5359	5359	S	Kabara2 6_2	2006	-18.942	-178.9848333	Fiji	P	Fished	181.042155601817	NA	NA	0	Slope	7	NA	Point intercept	924	23.6166666666667	0.4	0	0	0	Fiji	status	0.0336799009153005	4-10m	-18.942_-178.9848333	267.254083333333	28.1065573770492	70.7359622160441	1	0	524.2496213	Fiji	Provider 10	Kabara2 6_2::2006::5359	26.5621670087179	0.538538297017415
Kabara5 6_5::5360	5360	S	Kabara5 6_5	2006	-18.94666667	-178.9875	Fiji	P	Fished	141.5702793944	NA	NA	0	Slope	7	NA	Point intercept	924	23.6166666666667	0.4	0	0	0	Fiji	status	0.028322873299435	4-10m	-18.94666667_-178.9875	267.254083333333	29.771186440678	76.318750885607	1	0	410.3932144	Fiji	Provider 10	Kabara5 6_5::2006::5360	26.5621670087179	0.538538297017415
Kajoy::8943	8943	S	Kajoy	2011	-12.82505	48.59133333	Madagascar	I	Fished	41.588	NA	NA	0	Flat	2	NA	Standard belt transect	500	3.74166666666667	0.808333333333333	0	0	0	Madagascar	status	NA	0-4m	-12.82505_48.59133333	277.730416666667	NA	NA	19.5	NA	NA	Madagascar	Provider 17	Kajoy::2011::8943	28.1139295895894	0.542983373006185
Kampung Deer::179	179	S	Kampung Deer	2009	-1.15445	129.84505	Indonesia	P	Restricted	12.6669200199333	NA	NA	0	Slope	8	NA	Standard belt transect	750	17.4333333333333	0.322222222222222	0	0	0	Indonesia	status	0	4-10m	-1.15445_129.84505	354.292916666667	16.2272727272727	92.7424828170864	4.66666666666667	NA	28.36690713	Indonesia	Provider 4	Kampung Deer::2009::179	29.4224011103312	0.666321754455566
KanaNosi::8968	8968	S	KanaNosi	2011	-12.9099	48.54926667	Madagascar	I	Fished	75.691	NA	NA	0	Crest	2	NA	Standard belt transect	500	3.975	0.591666666666667	0	0	0	Madagascar	status	NA	0-4m	-12.9099_48.54926667	276.77375	NA	NA	22	NA	NA	Madagascar	Provider 17	KanaNosi::2011::8968	28.1139295895894	0.542983373006185
Karabas::181	181	S	Karabas	2009	-1.2303	129.7029333	Indonesia	P	Restricted	114.087460641067	NA	NA	0	Slope	8	NA	Standard belt transect	750	16.4333333333333	0.1	0	0	0	Indonesia	status	0.133307364045584	4-10m	-1.2303_129.7029333	355.170333333333	18.8815789473684	128.856565138372	10.5	NA	363.3995805	Indonesia	Provider 4	Karabas::2009::181	29.4224011103312	0.666321754455566
Karang Kapal::187	187	S	Karang Kapal	2009	-5.89937	110.24403	Indonesia	P	Restricted	25.286316078625	NA	NA	0	Slope	3	NA	Standard belt transect	1000	6.275	0.875	0	0	0	Indonesia	status	0	0-4m	-5.89937_110.24403	832.408083333333	17.6282051282051	90.0565940821974	316.5	NA	480.2442935	Indonesia	Provider 4	Karang Kapal::2009::187	29.120655854543	0.906244119008382
Karang Katang::197	197	S	Karang Katang	2009	-5.804122	110.149306	Indonesia	P	Restricted	13.928395447075	NA	NA	0	Slope	3	NA	Standard belt transect	1000	7.03333333333333	0.675	0	0	0	Indonesia	status	0	0-4m	-5.804122_110.149306	784.845666666667	17.2169811320755	22.2222074102328	282	NA	201.2106862	Indonesia	Provider 4	Karang Katang::2009::197	29.120655854543	0.906244119008382
Kasa::8969	8969	S	Kasa	2009	-4.49611	39.48417	Kenya	I	Fished	126.1763808802	NA	NA	0	Crest	2	NA	Standard belt transect	500	1.2	0.183333333333333	0	0	0	Kenya	status	NA	0-4m	-4.49611_39.48417	1273.40716666667	NA	NA	629	NA	NA	Kenya	Provider 17	Kasa::2009::8969	28.0121974945068	0.449077606201172
KAU-001::7972	7972	S	KAU-001	2005	22.0539	-159.3134	Hawaii	P	Fished	9.54449279383333	NA	NA	0	Slope	13	NA	Standard belt transect	600	7.45833333333333	0.0583333333333333	0	0	0	Hawaii	status	0	>10m	22.0539_-159.3134	259.496083333333	23.0295138888889	8.88152199647026	169	NA	0	Hawaii	Provider 2	KAU-001::2005::7972	25.5933814048767	-0.156029542287191
KAU-002::7975	7975	S	KAU-002	2008	22.1642	-159.298933	Hawaii	P	Fished	52.4602694867	NA	NA	0	Slope	12.66666667	38.73790323	Standard belt transect	600	7.6	0.0166666666666667	0	0	0	Hawaii	status	0.073959968655914	>10m	22.1642_-159.298933	261.114833333333	25.5562017054683	25.5080062809531	208.5	NA	18.53734592	Hawaii	Provider 2	KAU-002::2008::7975	25.5933814048767	-0.156029542287191
KAU-003::7978	7978	S	KAU-003	2008	22.2306	-159.4054	Hawaii	P	Fished	18.1431079322333	NA	NA	0	Slope	8.333333333	38.97619048	Standard belt transect	600	8.11666666666667	0.0166666666666667	0	0	0	Hawaii	status	0	4-10m	22.2306_-159.4054	262.710166666667	19.0660430839002	12.3308365627785	95	NA	0	Hawaii	Provider 2	KAU-003::2008::7978	25.5933814048767	-0.156029542287191
KAU-004::7979	7979	S	KAU-004	2005	21.9594	-159.3283	Hawaii	P	Fished	44.9140054863	NA	NA	0	Slope	11	NA	Standard belt transect	600	7.05	0.141666666666667	0	0	0	Hawaii	status	0	>10m	21.9594_-159.3283	257.70825	21.4396887288706	43.6831396875334	75	NA	18.10361726	Hawaii	Provider 2	KAU-004::2005::7979	25.5933814048767	-0.156029542287191
KAU-005::7981	7981	S	KAU-005	2008	21.8689	-159.4472	Hawaii	P	Fished	17.6341031545	NA	NA	0	Slope	7	29.3	Standard belt transect	600	7.93888888888888	0.6	0	0	0	Hawaii	status	0	4-10m	21.8689_-159.4472	258.195583333333	17.7467864714958	17.8746574073452	511.666666666667	NA	11.19800829	Hawaii	Provider 2	KAU-005::2008::7981	25.5933814048767	-0.156029542287191
KAU-007::7984	7984	S	KAU-007	2005	22.2211	-159.5917	Hawaii	P	Fished	79.251476162	NA	NA	0	Slope	11	NA	Standard belt transect	600	8.725	0.875	0	0	0	Hawaii	status	0	>10m	22.2211_-159.5917	261.61325	27.7518185843593	29.8692599599291	10.5	NA	119.0686902	Hawaii	Provider 2	KAU-007::2005::7984	25.5933814048767	-0.156029542287191
KAU-008::7986	7986	S	KAU-008	2008	22.1669	-159.6802	Hawaii	P	Fished	179.8009131802	NA	NA	0	Slope	13	39.5	Standard belt transect	600	8.4	0.55	0	0	0	Hawaii	status	0.936434586818182	>10m	22.1669_-159.6802	259.295916666667	31.3093452679468	16.6177537897445	12	NA	238.8806836	Hawaii	Provider 2	KAU-008::2008::7986	25.5933814048767	-0.156029542287191
KAU-013::7993	7993	S	KAU-013	2008	22.2265	-159.5646	Hawaii	P	Fished	18.3438123891	NA	NA	0	Slope	8	42.245	Standard belt transect	600	8.6	0.5375	0	0	0	Hawaii	status	0	4-10m	22.2265_-159.5646	261.61325	17.29720850286	144.096326431147	16.75	NA	8.963731542	Hawaii	Provider 2	KAU-013::2008::7993	25.5933814048767	-0.156029542287191
KAU-014::7995	7995	S	KAU-014	2008	22.162717	-159.729133	Hawaii	P	Fished	61.2153279193667	NA	NA	0	Slope	16	37.81034483	Standard belt transect	600	8.4	0.55	0	0	0	Hawaii	status	0	>10m	22.162717_-159.729133	261.03525	20.7600416877469	29.6818879932809	12	NA	58.35560184	Hawaii	Provider 2	KAU-014::2008::7995	25.5933814048767	-0.156029542287191
KAU-015::7997	7997	S	KAU-015	2008	22.1377	-159.7613	Hawaii	P	Fished	9.50579533666667	NA	NA	0	Slope	16	37.40909091	Standard belt transect	600	8.4	0.55	0	0	0	Hawaii	status	0	>10m	22.1377_-159.7613	259.915	23.1224689958806	13.2095187880189	12	NA	0	Hawaii	Provider 2	KAU-015::2008::7997	25.5933814048767	-0.156029542287191
KAU-051::7999	7999	S	KAU-051	2008	22.133533	-159.7337	Hawaii	P	Fished	31.49717874305	NA	NA	0	Slope	5	40.88709677	Standard belt transect	400	8.4	0.55	0	0	0	Hawaii	status	0	4-10m	22.133533_-159.7337	260.053083333333	19.1275760373612	63.3729288233419	12	NA	22.11326767	Hawaii	Provider 2	KAU-051::2008::7999	25.5933814048767	-0.156029542287191
KAU-052::8000	8000	S	KAU-052	2008	22.1594	-159.706417	Hawaii	P	Fished	22.32827363505	NA	NA	0	Slope	5	35.46341463	Standard belt transect	400	8.4	0.55	0	0	0	Hawaii	status	0	4-10m	22.1594_-159.706417	259.295916666667	17.2817948801282	15.7968489592164	12	NA	9.684678095	Hawaii	Provider 2	KAU-052::2008::8000	25.5933814048767	-0.156029542287191
KAU-053::8001	8001	S	KAU-053	2008	22.1926	-159.631683	Hawaii	P	Fished	138.95022974815	NA	NA	0	Slope	5	37.9683908	Standard belt transect	400	8.825	0.975	0	0	0	Hawaii	status	0.0815981994252874	4-10m	22.1926_-159.631683	264.29975	22.3323803204627	53.157662400622	9	NA	57.13380437	Hawaii	Provider 2	KAU-053::2008::8001	25.5933814048767	-0.156029542287191
KAU-054::8002	8002	S	KAU-054	2008	22.21	-159.616233	Hawaii	P	Fished	26.2506733212	NA	NA	0	Slope	19	37.66666667	Standard belt transect	400	8.61666666666667	0.766666666666667	0	0	0	Hawaii	status	0	>10m	22.21_-159.616233	261.61325	19.5669248279713	31.2049725925322	11	NA	0	Hawaii	Provider 2	KAU-054::2008::8002	25.5933814048767	-0.156029542287191
KAU-055::8003	8003	S	KAU-055	2008	22.2027	-159.609867	Hawaii	P	Fished	27.70140396655	NA	NA	0	Slope	6.5	39.77173913	Standard belt transect	400	8.61666666666667	0.766666666666667	0	0	0	Hawaii	status	0	4-10m	22.2027_-159.609867	264.29975	21.2271095281448	18.4033597582717	11	NA	16.79701243	Hawaii	Provider 2	KAU-055::2008::8003	25.5933814048767	-0.156029542287191
KAU-056::8004	8004	S	KAU-056	2008	22.244967	-159.548633	Hawaii	P	Fished	23.07311374745	NA	NA	0	Slope	21.5	45.15625	Standard belt transect	400	8.6	0.5375	0	0	0	Hawaii	status	0.109756881921875	>10m	22.244967_-159.548633	259.795083333333	19.2010456722207	35.329822446546	16.75	NA	42.7828125	Hawaii	Provider 2	KAU-056::2008::8004	25.5933814048767	-0.156029542287191
KAU-057::8005	8005	S	KAU-057	2008	22.213567	-159.51685	Hawaii	P	Fished	45.4781721087	NA	NA	0	Slope	2.5	38.25	Standard belt transect	400	8.475	0.2	0	0	0	Hawaii	status	0	0-4m	22.213567_-159.51685	262.710166666667	19.0645522529103	28.7417412906679	23	NA	0	Hawaii	Provider 2	KAU-057::2008::8005	25.5933814048767	-0.156029542287191
KAU-058::8006	8006	S	KAU-058	2008	22.2173	-159.3795	Hawaii	P	Fished	34.31494421385	NA	NA	0	Slope	3.5	33.29166667	Standard belt transect	400	8.11666666666667	0.0166666666666667	0	0	0	Hawaii	status	0	0-4m	22.2173_-159.3795	262.876	19.2108984110344	48.8862219703345	95	NA	0	Hawaii	Provider 2	KAU-058::2008::8006	25.5933814048767	-0.156029542287191
KAU-059::8007	8007	S	KAU-059	2008	22.182017	-159.3041	Hawaii	P	Fished	375.66833396875	NA	NA	0	Slope	20	38.31818182	Standard belt transect	400	7.43333333333333	0.0166666666666667	0	0	0	Hawaii	status	0.677266000272727	>10m	22.182017_-159.3041	260.937	27.6472374984981	89.1287001990904	158	NA	16.79701243	Hawaii	Provider 2	KAU-059::2008::8007	25.5933814048767	-0.156029542287191
KAU-061::8008	8008	S	KAU-061	2008	22.1394	-159.290183	Hawaii	P	Fished	34.6415085281	NA	NA	0	Slope	4	34.27941176	Standard belt transect	400	7.6	0.0166666666666667	0	0	0	Hawaii	status	0	4-10m	22.1394_-159.290183	257.578583333333	19.1032016734639	51.0862640542268	208.5	NA	20.34007343	Hawaii	Provider 2	KAU-061::2008::8008	25.5933814048767	-0.156029542287191
KAU-062::8009	8009	S	KAU-062	2008	21.86915	-159.460633	Hawaii	P	Fished	104.1113905339	NA	NA	0	Slope	19.5	39.16847826	Standard belt transect	400	7.93888888888888	0.6	0	0	0	Hawaii	status	0	>10m	21.86915_-159.460633	258.195583333333	24.7203965120596	37.5703485093736	511.666666666667	NA	85.06578358	Hawaii	Provider 2	KAU-062::2008::8009	25.5933814048767	-0.156029542287191
KAU-063::8010	8010	S	KAU-063	2008	21.890033	-159.56495	Hawaii	P	Fished	19.95107640785	NA	NA	0	Slope	5.5	36.02840909	Standard belt transect	400	7.45	0.0166666666666667	0	0	0	Hawaii	status	0	4-10m	21.890033_-159.56495	263.504583333333	15.7033869778231	37.6575009096831	1499	NA	0	Hawaii	Provider 2	KAU-063::2008::8010	25.5933814048767	-0.156029542287191
KBAY_MPA::M_2959	M_2959	M	KBAY_MPA	2002	21.43394303	-157.7888758	Hawaii (MHI)	P	UnfishedHigh	58.0751185096002	33	0.3	0	Slope	1.83896	32.16	Standard belt transect	125	0.329166666666667	0.0583333333333333	1	0	0	Hawaii	benchmark	NA	0-4m	21.43394303_-157.7888758	252.435833333333	NA	NA	3360	NA	NA	Hawaii	Provider 14	KBAY_MPA::2002::M_2959	25.3889636993408	-0.177632172902425
Kecil::228	228	S	Kecil	2009	-5.820365	110.511869	Indonesia	P	Restricted	3.265005778225	NA	NA	0	Flat	3	NA	Standard belt transect	1000	6.01666666666667	0.116666666666667	0	0	0	Indonesia	status	0	0-4m	-5.820365_110.511869	1163.93408333333	14.3	15.0679135285632	328	NA	28.48005463	Indonesia	Provider 4	Kecil::2009::228	29.120655854543	0.906244119008382
Kieti::8975	8975	S	Kieti	2008	-10.34	40.374	Tanzania	I	Fished	8.63425	NA	NA	0	Slope	2	NA	Standard belt transect	500	1.79444444444445	0.694444444444445	0	0	0	Tanzania	status	NA	0-4m	-10.34_40.374	299.079416666667	NA	NA	44.3333333333333	NA	NA	Tanzania	Provider 17	Kieti::2008::8975	28.0667379697164	0.564579645792643
KIN-003::8014	8014	S	KIN-003	2008	6.39025	-162.3604	Kingman (US)	P	Restricted	15.53509097875	NA	NA	1	Lagoon_Back reef	14	NA	Standard belt transect	400	89.9	14.5	0	1	0	PRIA	status	0	>10m	6.39025_-162.3604	212.629333333333	17.2804568030132	11.1963566008228	0	0	54.99875955	PRIA	Provider 2	KIN-003::2008::8014	27.6498142878215	-0.307974338531494
KIN-004::M_10660	M_10660	M	KIN-004	2006	6.43887	-162.38808	Kingman (US)	P	Remote	115.933860801201	NA	NA	1	Slope	15	29.4117647	Standard belt transect	200	89.7208333333333	14.8666666666667	0	1	0	PRIA	benchmark	NA	>10m	6.43887_-162.38808	207.769833333333	NA	NA	0	0	NA	PRIA	Provider 2	KIN-004::2006::M_10660	27.9971508979797	-0.232890764872233
KIN-005::8017	8017	S	KIN-005	2008	6.3947	-162.3463	Kingman (US)	P	Restricted	33.35010880715	NA	NA	1	Lagoon_Back reef	12	NA	Standard belt transect	400	89.9	14.5	0	1	0	PRIA	status	1.68793353536585	>10m	6.3947_-162.3463	213.269416666667	17.4905664911256	161.295278611012	0	0	60.95124075	PRIA	Provider 2	KIN-005::2008::8017	27.6498142878215	-0.307974338531494
KIN-007::8019	8019	S	KIN-007	2008	6.40215	-162.38545	Kingman (US)	P	Restricted	44.3543010938	NA	NA	1	Lagoon_Back reef	13	NA	Standard belt transect	400	89.7777777777778	14.7444444444444	0	1	0	PRIA	status	0	>10m	6.40215_-162.38545	211.1065	20.7974228706772	29.9869362302689	0	0	113.760764	PRIA	Provider 2	KIN-007::2008::8019	27.6498142878215	-0.307974338531494
KIN-008::8021	8021	S	KIN-008	2008	6.42913	-162.38255	Kingman (US)	P	Restricted	31.7536761303	NA	NA	1	Lagoon_Back reef	12	NA	Standard belt transect	400	89.7208333333333	14.8666666666667	0	1	0	PRIA	status	0.145676311276596	>10m	6.42913_-162.38255	207.769833333333	17.8464014201366	NA	0	0	48.85762222	PRIA	Provider 2	KIN-008::2008::8021	27.6498142878215	-0.307974338531494
KIN-010::8023	8023	S	KIN-010	2008	6.42038	-162.37942	Kingman (US)	P	Restricted	23.4000846374	NA	NA	1	Lagoon_Back reef	12.5	NA	Standard belt transect	400	89.7208333333333	14.8666666666667	0	1	0	PRIA	status	0.22086408483871	>10m	6.42038_-162.37942	207.99775	18.2205747563594	34.6027980661213	0	0	54.90135058	PRIA	Provider 2	KIN-010::2008::8023	27.6498142878215	-0.307974338531494
KIN-011::M_10698	M_10698	M	KIN-011	2008	6.38198	-162.3462	Kingman (US)	P	Remote	72.3917151515999	NA	NA	1	Slope	12	33.3333333	Standard belt transect	200	89.9	14.5	0	1	0	PRIA	benchmark	NA	>10m	6.38198_-162.3462	212.629333333333	NA	NA	0	0	NA	PRIA	Provider 2	KIN-011::2008::M_10698	27.6498142878215	-0.307974338531494
KIN-012::8026	8026	S	KIN-012	2008	6.38582	-162.37753	Kingman (US)	P	Restricted	29.115363387	NA	NA	1	Lagoon_Back reef	13	NA	Standard belt transect	400	89.9	14.5	0	1	0	PRIA	status	0	>10m	6.38582_-162.37753	212.629333333333	15.9137501566348	184.303711697397	0	0	8.218160156	PRIA	Provider 2	KIN-012::2008::8026	27.6498142878215	-0.307974338531494
KIN-013::M_10698	M_10698	M	KIN-013	2006	6.38223	-162.3843	Kingman (US)	P	Remote	191.4378397223	NA	NA	1	Slope	15	44.1176471	Standard belt transect	200	89.9833333333333	14.5916666666667	0	1	0	PRIA	benchmark	NA	>10m	6.38223_-162.3843	212.629333333333	NA	NA	0	0	NA	PRIA	Provider 2	KIN-013::2006::M_10698	27.6498142878215	-0.307974338531494
KIN-014::8029	8029	S	KIN-014	2008	6.43483	-162.39022	Kingman (US)	P	Restricted	15.9286439033	NA	NA	1	Lagoon_Back reef	13	NA	Standard belt transect	400	89.7208333333333	14.8666666666667	0	1	0	PRIA	status	1.18924567375	>10m	6.43483_-162.39022	207.769833333333	26.7970760233918	9.58088229694041	0	0	73.09378384	PRIA	Provider 2	KIN-014::2008::8029	27.6498142878215	-0.307974338531494
KIN-016::8032	8032	S	KIN-016	2008	6.3924	-162.3421	Kingman (US)	P	Restricted	16.7933426286	NA	NA	1	Lagoon_Back reef	6	NA	Standard belt transect	200	89.9	14.5	0	1	0	PRIA	status	0	4-10m	6.3924_-162.3421	212.629333333333	17.306440095485	7.70552349203506	0	0	0	PRIA	Provider 2	KIN-016::2008::8032	27.6498142878215	-0.307974338531494
KIN-017::M_10698	M_10698	M	KIN-017	2006	6.38217	-162.39873	Kingman (US)	P	Remote	288.566093472901	NA	NA	1	Slope	15	21.5686275	Standard belt transect	200	89.9833333333333	14.5916666666667	0	1	0	PRIA	benchmark	NA	>10m	6.38217_-162.39873	212.629333333333	NA	NA	0	0	NA	PRIA	Provider 2	KIN-017::2006::M_10698	27.6498142878215	-0.307974338531494
KIN-021::M_10698	M_10698	M	KIN-021	2006	6.37937	-162.36257	Kingman (US)	P	Remote	222.395016124	NA	NA	1	Slope	15	19.6078431	Standard belt transect	200	89.9	14.5	0	1	0	PRIA	benchmark	NA	>10m	6.37937_-162.36257	212.629333333333	NA	NA	0	0	NA	PRIA	Provider 2	KIN-021::2006::M_10698	27.6498142878215	-0.307974338531494
KIN-023::M_10698	M_10698	M	KIN-023	2008	6.38232	-162.3413	Kingman (US)	P	Remote	79.9180675737005	NA	NA	1	Slope	13	33.3333333	Standard belt transect	200	89.9	14.5	0	1	0	PRIA	benchmark	NA	>10m	6.38232_-162.3413	212.629333333333	NA	NA	0	0	NA	PRIA	Provider 2	KIN-023::2008::M_10698	27.6498142878215	-0.307974338531494
KIN-050::8037	8037	S	KIN-050	2008	6.435531	-162.392148	Kingman (US)	P	Restricted	24.5681593238	NA	NA	1	Lagoon_Back reef	21	NA	Standard belt transect	200	89.7208333333333	14.8666666666667	0	1	0	PRIA	status	0	>10m	6.435531_-162.392148	207.769833333333	22.4309047604811	11.1239180982478	0	0	233.5342483	PRIA	Provider 2	KIN-050::2008::8037	27.6498142878215	-0.307974338531494
KIN-051::8038	8038	S	KIN-051	2008	6.422691	-162.37291	Kingman (US)	P	Restricted	50.4139173535	NA	NA	1	Lagoon_Back reef	4	NA	Standard belt transect	400	89.6333333333333	14.775	0	1	0	PRIA	status	5.30442006960784	4-10m	6.422691_-162.37291	207.99775	16.5214315499802	41.8384049448249	0	0	116.7460706	PRIA	Provider 2	KIN-051::2008::8038	27.6498142878215	-0.307974338531494
KIN-052::8039	8039	S	KIN-052	2008	6.380208	-162.372367	Kingman (US)	P	Restricted	47.33891181505	NA	NA	1	Slope	20.5	NA	Standard belt transect	400	89.9	14.5	0	1	0	PRIA	status	1.70177907196429	>10m	6.380208_-162.372367	212.629333333333	21.1715229215229	34.1076125862613	0	0	23.88186229	PRIA	Provider 2	KIN-052::2008::8039	27.6498142878215	-0.307974338531494
KIN-053::8040	8040	S	KIN-053	2008	6.415154	-162.363823	Kingman (US)	P	Restricted	28.20983336625	NA	NA	1	Lagoon_Back reef	19	NA	Standard belt transect	400	89.6333333333333	14.775	0	1	0	PRIA	status	0.648361449722222	>10m	6.415154_-162.363823	211.1065	21.7962822460348	17.946624389113	0	0	106.531459	PRIA	Provider 2	KIN-053::2008::8040	27.6498142878215	-0.307974338531494
KIN-054::8041	8041	S	KIN-054	2008	6.38658	-162.391126	Kingman (US)	P	Restricted	27.17772605445	NA	NA	1	Lagoon_Back reef	5	NA	Standard belt transect	400	89.9833333333333	14.5916666666667	0	1	0	PRIA	status	0	4-10m	6.38658_-162.391126	213.269416666667	15.0504128418219	24.4124051374052	0	0	12.75310013	PRIA	Provider 2	KIN-054::2008::8041	27.6498142878215	-0.307974338531494
KIN-055::8042	8042	S	KIN-055	2008	6.381146	-162.412328	Kingman (US)	P	Restricted	9.5248909542	NA	NA	1	Slope	6	NA	Standard belt transect	400	89.9833333333333	14.5916666666667	0	1	0	PRIA	status	10.5892225738095	4-10m	6.381146_-162.412328	212.629333333333	14.9252126406417	86.3774916187706	0	0	0	PRIA	Provider 2	KIN-055::2008::8042	27.6498142878215	-0.307974338531494
KIN-056::8043	8043	S	KIN-056	2008	6.379235	-162.415634	Kingman (US)	P	Restricted	61.7691059005	NA	NA	1	Slope	20	NA	Standard belt transect	400	89.9833333333333	14.5916666666667	0	1	0	PRIA	status	2.3299000947	>10m	6.379235_-162.415634	209.76625	18.7709239536234	107.5272230459	0	0	24.65448047	PRIA	Provider 2	KIN-056::2008::8043	27.6498142878215	-0.307974338531494
KIN-057::8044	8044	S	KIN-057	2008	6.3849	-162.409776	Kingman (US)	P	Restricted	163.79329958335	NA	NA	1	Lagoon_Back reef	19	NA	Standard belt transect	400	89.9833333333333	14.5916666666667	0	1	0	PRIA	status	2.0024253968	>10m	6.3849_-162.409776	213.269416666667	29.5904188552301	29.2845665407777	0	0	193.3931118	PRIA	Provider 2	KIN-057::2008::8044	27.6498142878215	-0.307974338531494
KIN-058::8045	8045	S	KIN-058	2008	6.406513	-162.354436	Kingman (US)	P	Restricted	60.18807747	NA	NA	1	Lagoon_Back reef	3	NA	Standard belt transect	400	89.6333333333333	14.775	0	1	0	PRIA	status	0	0-4m	6.406513_-162.354436	211.1065	19.731960962421	44.2972433030568	0	0	160.5519526	PRIA	Provider 2	KIN-058::2008::8045	27.6498142878215	-0.307974338531494
KIN-059::8046	8046	S	KIN-059	2008	6.391635	-162.348867	Kingman (US)	P	Restricted	59.9387205487	NA	NA	1	Lagoon_Back reef	22	NA	Standard belt transect	400	89.9	14.5	0	1	0	PRIA	status	12.6146569510345	>10m	6.391635_-162.348867	212.629333333333	20.8719577195524	33.1464360582854	0	0	0	PRIA	Provider 2	KIN-059::2008::8046	27.6498142878215	-0.307974338531494
KIN-060::8047	8047	S	KIN-060	2008	6.386177	-162.379696	Kingman (US)	P	Restricted	42.358381129	NA	NA	1	Lagoon_Back reef	3	NA	Standard belt transect	400	89.9833333333333	14.5916666666667	0	1	0	PRIA	status	0.0884434645614035	0-4m	6.386177_-162.379696	212.629333333333	16.8789612972438	39.2665867548588	0	0	37.70433226	PRIA	Provider 2	KIN-060::2008::8047	27.6498142878215	-0.307974338531494
KIN-061::8048	8048	S	KIN-061	2008	6.38183	-162.351975	Kingman (US)	P	Restricted	53.6294604283	NA	NA	1	Slope	3	NA	Standard belt transect	400	89.9	14.5	0	1	0	PRIA	status	0	0-4m	6.38183_-162.351975	212.629333333333	18.5462466572308	91.9704869855545	0	0	103.9445959	PRIA	Provider 2	KIN-061::2008::8048	27.6498142878215	-0.307974338531494
Kisirwa Nkunga::8978	8978	S	Kisirwa Nkunga	2008	-10.9953	40.6928	Mozambique	I	Fished	36.1765	NA	NA	0	Lagoon_Back reef	2	NA	Standard belt transect	500	5.32777777777778	0.716666666666667	0	0	0	Mozambique	status	NA	0-4m	-10.9953_40.6928	285.268	NA	NA	18.3333333333333	NA	NA	Mozambique	Provider 17	Kisirwa Nkunga::2008::8978	28.0667379697164	0.564579645792643
Kisirwa::MG_20988	MG_20988	MG	Kisirwa	2014	-11	40.69	Mozambique	I	UnfishedHigh	52.504491459	7	5	0	Lagoon_Back reef	4	59.2	Standard belt transect	500	5.32777777777778	0.716666666666667	1	0	0	Mozambique	benchmark	NA	4-10m	-11_40.69	285.268	NA	NA	18.3333333333333	NA	NA	Mozambique	Provider 16	Kisirwa::2014::MG_20988	28.0667379697164	0.564579645792643
Kisite 1::MG_16124	MG_16124	MG	Kisite 1	2012	-4.71	39.37	Kisite	I	UnfishedHigh	115.927657133	39	28	0	Lagoon_Back reef	1.5	50.5	Standard belt transect	500	1.73333333333333	0.433333333333333	1	0	0	Kenya	benchmark	NA	0-4m	-4.71_39.37	696.674416666667	NA	NA	278.333333333333	NA	NA	Kenya	Provider 16	Kisite 1::2012::MG_16124	28.0121974945068	0.449077606201172
Kisite Edge 1::MG_16124	MG_16124	MG	Kisite Edge 1	2013	-4.71	39.37	Kisite	I	UnfishedHigh	88.1378128266	40	28	0	Slope	8	42.4	Standard belt transect	500	1.73333333333333	0.433333333333333	1	0	0	Kenya	benchmark	NA	4-10m	-4.71_39.37	696.674416666667	NA	NA	278.333333333333	NA	NA	Kenya	Provider 16	Kisite Edge 1::2013::MG_16124	28.0121974945068	0.449077606201172
Kitanga Tradewinds tengefu::8988	8988	S	Kitanga Tradewinds tengefu	2009	-4.36861	39.57719	Kenya	I	Fished	3.578	NA	NA	0	Slope	2	NA	Standard belt transect	500	0.922222222222222	0.144444444444444	0	0	0	Kenya	status	NA	0-4m	-4.36861_39.57719	1598.5025	NA	NA	1436.66666666667	NA	NA	Kenya	Provider 17	Kitanga Tradewinds tengefu::2009::8988	28.0121974945068	0.449077606201172
Kodey::5515	5515	S	Kodey	2013	0.4967	73.5573	Maldives	I	Restricted	36.4809297005	NA	NA	1	Slope	8	46.25	Standard belt transect	1000	23.4833333333333	0.116666666666667	0	0	0	Maldives	status	0.00374132067563739	4-10m	0.4967_73.5573	357.382666666667	14.297619047619	80.1306759121314	18	0	225.0483885	Maldives	Provider 1	Kodey::2013::5515	29.3553018569946	0.406812349955241
Kokota::8992	8992	S	Kokota	2013	-5.1503	39.63075	Tanzania	I	Fished	31.704563637	NA	NA	0	Lagoon_Back reef	2	NA	Standard belt transect	500	0.983333333333333	0.183333333333333	0	0	0	Tanzania	status	NA	0-4m	-5.1503_39.63075	907.1015	NA	NA	133.5	NA	NA	Tanzania	Provider 17	Kokota::2013::8992	28.0121974945068	0.449077606201172
Kooddoo::5516	5516	S	Kooddoo	2013	0.73005	73.44051667	Maldives	I	Restricted	31.1001233915	NA	NA	1	Slope	8	49.5	Standard belt transect	1000	21.8666666666667	0.266666666666667	0	0	0	Maldives	status	0	4-10m	0.73005_73.44051667	355.9295	14.3935742971888	111.468828288562	9	0	143.8932958	Maldives	Provider 1	Kooddoo::2013::5516	29.3553018569946	0.406812349955241
Kuna Yala: Acuakargana 343::1839	1839	S	Kuna Yala: Acuakargana 343	2002	9.596	-78.7792167	Panama	C	Restricted	60.3691500583	NA	NA	0	Slope	9.8	NA	Standard belt transect	600	1.3	1.16666666666667	0	0	0	Panama	status	0	4-10m	9.596_-78.7792167	243.85175	22.2272727272727	84.0822650883169	65	NA	NA	Panama	Provider 19	Kuna Yala: Acuakargana 343::2002::1839	28.3413666089376	0.480159441630046
Kuna Yala: Aguadargana B 344::1840	1840	S	Kuna Yala: Aguadargana B 344	2002	9.55101667	-78.9462667	Panama	C	Restricted	56.90991648255	NA	NA	0	Slope	4.3	NA	Standard belt transect	600	0.633333333333333	0.391666666666667	0	0	0	Panama	status	0	4-10m	9.55101667_-78.9462667	245.2335	20.5793650793651	59.3677041512418	101.5	NA	NA	Panama	Provider 19	Kuna Yala: Aguadargana B 344::2002::1840	28.3413666089376	0.480159441630046
Kuna Yala: Alidup 345::1841	1841	S	Kuna Yala: Alidup 345	2002	9.48868333	-78.7280833	Panama	C	Restricted	105.6948825534	NA	NA	0	Slope	8.4	NA	Standard belt transect	600	1.73333333333333	0.766666666666667	0	0	0	Panama	status	0	4-10m	9.48868333_-78.7280833	245.497	20.7941176470588	32.7302348382009	59	NA	NA	Panama	Provider 19	Kuna Yala: Alidup 345::2002::1841	28.3413666089376	0.480159441630046
Kuna Yala: Aritupu 346::1842	1842	S	Kuna Yala: Aritupu 346	2002	9.50646667	-79.0211833	Panama	C	Restricted	14.6162719387	NA	NA	0	Slope	7	NA	Standard belt transect	600	0.708333333333333	0.191666666666667	0	0	0	Panama	status	0	4-10m	9.50646667_-79.0211833	241.2885	18.7	12.5492883771991	112.5	NA	NA	Panama	Provider 19	Kuna Yala: Aritupu 346::2002::1842	28.3413666089376	0.480159441630046
Kuna Yala: Carti Shoal 1 347::1843	1843	S	Kuna Yala: Carti Shoal 1 347	2002	9.4922	-78.9627	Panama	C	Restricted	15.2842249946	NA	NA	0	Slope	8.2	NA	Standard belt transect	600	0.566666666666667	0.216666666666667	0	0	0	Panama	status	0	4-10m	9.4922_-78.9627	244.9225	18.2586206896552	12.2576825736646	121	NA	NA	Panama	Provider 19	Kuna Yala: Carti Shoal 1 347::2002::1843	28.3413666089376	0.480159441630046
Kuna Yala: Carti Shoal 2 348::1844	1844	S	Kuna Yala: Carti Shoal 2 348	2002	9.4768	-78.9313	Panama	C	Restricted	30.2792799815	NA	NA	0	Slope	7.2	NA	Standard belt transect	600	0.725	0.4	0	0	0	Panama	status	0	4-10m	9.4768_-78.9313	244.85025	19.2142857142857	32.2337999156893	110	NA	NA	Panama	Provider 19	Kuna Yala: Carti Shoal 2 348::2002::1844	28.3413666089376	0.480159441630046
Kuna Yala: Chichime Sand Bar 349::1845	1845	S	Kuna Yala: Chichime Sand Bar 349	2002	9.57601667	-78.8731833	Panama	C	Restricted	30.8830773578	NA	NA	0	Slope	6.7	NA	Standard belt transect	600	0.9	0.766666666666667	0	0	0	Panama	status	0	4-10m	9.57601667_-78.8731833	243.85175	18.6372549019608	19.3349265362478	73	NA	NA	Panama	Provider 19	Kuna Yala: Chichime Sand Bar 349::2002::1845	28.3413666089376	0.480159441630046
Kuna Yala: Chichirutupu 350::1846	1846	S	Kuna Yala: Chichirutupu 350	2002	9.49521667	-78.7158167	Panama	C	Restricted	35.002992761	NA	NA	0	Crest	1.4	NA	Standard belt transect	600	1.73333333333333	0.766666666666667	0	0	0	Panama	status	0	0-4m	9.49521667_-78.7158167	245.497	20.3888888888889	15.134359621502	59	NA	NA	Panama	Provider 19	Kuna Yala: Chichirutupu 350::2002::1846	28.3413666089376	0.480159441630046
Kuna Yala: East Banedup 351::1847	1847	S	Kuna Yala: East Banedup 351	2002	9.57528333	-78.6761333	Panama	C	Restricted	43.9101633128333	NA	NA	0	Slope	7.7	NA	Standard belt transect	540	1.75	1.31666666666667	0	0	0	Panama	status	0.178180371654321	4-10m	9.57528333_-78.6761333	241.565583333333	21.7	36.0156356734425	53	NA	NA	Panama	Provider 19	Kuna Yala: East Banedup 351::2002::1847	28.3413666089376	0.480159441630046
Kuna Yala: Eden Channel 352::1848	1848	S	Kuna Yala: Eden Channel 352	2002	9.55183333	-78.8822333	Panama	C	Restricted	49.0052366614	NA	NA	0	Slope	9.3	NA	Standard belt transect	600	0.891666666666667	0.675	0	0	0	Panama	status	0	4-10m	9.55183333_-78.8822333	241.565583333333	19.0294117647059	21.7567822884639	86	NA	NA	Panama	Provider 19	Kuna Yala: Eden Channel 352::2002::1848	28.3413666089376	0.480159441630046
Kuna Yala: Kalugirtupu 353::1849	1849	S	Kuna Yala: Kalugirtupu 353	2002	9.5158	-78.69735	Panama	C	Restricted	38.4512752533333	NA	NA	0	Crest	2	NA	Standard belt transect	540	1.73333333333333	0.766666666666667	0	0	0	Panama	status	0	0-4m	9.5158_-78.69735	244.85025	19.421568627451	20.9883949669799	59	NA	NA	Panama	Provider 19	Kuna Yala: Kalugirtupu 353::2002::1849	28.3413666089376	0.480159441630046
Kuna Yala: Limon Grande 354::1850	1850	S	Kuna Yala: Limon Grande 354	2002	9.54065	-78.9032	Panama	C	Restricted	71.3939604285	NA	NA	0	Slope	6.8	NA	Standard belt transect	600	0.883333333333333	0.583333333333333	0	0	0	Panama	status	0	4-10m	9.54065_-78.9032	245.770916666667	21.625	26.6199462998256	99	NA	NA	Panama	Provider 19	Kuna Yala: Limon Grande 354::2002::1850	28.3413666089376	0.480159441630046
Kuna Yala: Miria Backreef 355::1851	1851	S	Kuna Yala: Miria Backreef 355	2002	9.54525	-78.9063833	Panama	C	Restricted	36.2624753026	NA	NA	0	Slope	8.1	NA	Standard belt transect	600	0.891666666666667	0.675	0	0	0	Panama	status	0	4-10m	9.54525_-78.9063833	245.770916666667	19.9642857142857	11.3911274813356	86	NA	NA	Panama	Provider 19	Kuna Yala: Miria Backreef 355::2002::1851	28.3413666089376	0.480159441630046
Kuna Yala: Misdup 357::1853	1853	S	Kuna Yala: Misdup 357	2002	9.56458333	-78.84075	Panama	C	Restricted	48.9438885405	NA	NA	0	Slope	6.6	NA	Standard belt transect	600	1.1	0.966666666666667	0	0	0	Panama	status	0	4-10m	9.56458333_-78.84075	245.2335	20.4253731343284	20.6025645847006	69	NA	NA	Panama	Provider 19	Kuna Yala: Misdup 357::2002::1853	28.3413666089376	0.480159441630046
Kuna Yala: Narasgandup 358::1854	1854	S	Kuna Yala: Narasgandup 358	2002	9.48276667	-78.81625	Panama	C	Restricted	30.7973572664	NA	NA	0	Crest	2.4	NA	Standard belt transect	600	1.28333333333333	0.766666666666667	0	0	0	Panama	status	0	0-4m	9.48276667_-78.81625	242.48975	19.6666666666667	57.6043598189139	75	NA	NA	Panama	Provider 19	Kuna Yala: Narasgandup 358::2002::1854	28.3413666089376	0.480159441630046
Kuna Yala: Niatupu 2 360::1855	1855	S	Kuna Yala: Niatupu 2 360	2002	9.56205	-78.8812667	Panama	C	Restricted	50.7880675201	NA	NA	0	Slope	3.1	NA	Standard belt transect	600	0.891666666666667	0.675	0	0	0	Panama	status	0.335307816648148	0-4m	9.56205_-78.8812667	245.2335	20.9351851851852	NA	86	NA	NA	Panama	Provider 19	Kuna Yala: Niatupu 2 360::2002::1855	28.3413666089376	0.480159441630046
Kuna Yala: Niatupu 359::1856	1856	S	Kuna Yala: Niatupu 359	2002	9.55953333	-78.8821833	Panama	C	Restricted	40.2329371472	NA	NA	0	Slope	8.7	NA	Standard belt transect	600	0.891666666666667	0.675	0	0	0	Panama	status	0	4-10m	9.55953333_-78.8821833	245.2335	19.7857142857143	11.404986055822	86	NA	NA	Panama	Provider 19	Kuna Yala: Niatupu 359::2002::1856	28.3413666089376	0.480159441630046
Kuna Yala: Nubasitupu 361::1857	1857	S	Kuna Yala: Nubasitupu 361	2002	9.48851667	-78.8781667	Panama	C	Restricted	106.1675303112	NA	NA	0	Slope	8.3	NA	Standard belt transect	600	0.883333333333333	0.583333333333333	0	0	0	Panama	status	0.130812638916667	4-10m	9.48851667_-78.8781667	244.85025	21.4833333333333	33.5662924329137	99	NA	NA	Panama	Provider 19	Kuna Yala: Nubasitupu 361::2002::1857	28.3413666089376	0.480159441630046
Kuna Yala: Nuindup 362::1858	1858	S	Kuna Yala: Nuindup 362	2002	9.56505	-78.8452	Panama	C	Restricted	15.8487140902	NA	NA	0	Crest	1.3	NA	Standard belt transect	600	1.1	0.966666666666667	0	0	0	Panama	status	0	0-4m	9.56505_-78.8452	245.2335	16.9285714285714	9.19373854013227	69	NA	NA	Panama	Provider 19	Kuna Yala: Nuindup 362::2002::1858	28.3413666089376	0.480159441630046
Kuna Yala: Ordupdarbogoad 1 363::1859	1859	S	Kuna Yala: Ordupdarbogoad 1 363	2002	9.52455	-78.6542333	Panama	C	Restricted	21.7665361306667	NA	NA	0	Slope	9.1	NA	Standard belt transect	540	1.95833333333333	0.708333333333333	0	0	0	Panama	status	0	4-10m	9.52455_-78.6542333	244.85025	17.9324324324324	19.2907808526178	53.5	NA	NA	Panama	Provider 19	Kuna Yala: Ordupdarbogoad 1 363::2002::1859	28.3413666089376	0.480159441630046
Kuna Yala: Ordupdarbogoad 2 364::1860	1860	S	Kuna Yala: Ordupdarbogoad 2 364	2002	9.51865	-78.6557167	Panama	C	Restricted	33.215208154	NA	NA	0	Crest	1.6	NA	Standard belt transect	600	1.95833333333333	0.708333333333333	0	0	0	Panama	status	0	0-4m	9.51865_-78.6557167	242.48975	18.7352941176471	15.3587712842835	53.5	NA	NA	Panama	Provider 19	Kuna Yala: Ordupdarbogoad 2 364::2002::1860	28.3413666089376	0.480159441630046
Kuna Yala: Sail Rock 366::1862	1862	S	Kuna Yala: Sail Rock 366	2002	9.55365	-78.9443667	Panama	C	Restricted	34.3353615188	NA	NA	0	Slope	8.6	NA	Standard belt transect	600	0.633333333333333	0.391666666666667	0	0	0	Panama	status	0	4-10m	9.55365_-78.9443667	245.2335	19.5740740740741	113.414985090047	101.5	NA	NA	Panama	Provider 19	Kuna Yala: Sail Rock 366::2002::1862	28.3413666089376	0.480159441630046
Kuna Yala: Salar 367::1863	1863	S	Kuna Yala: Salar 367	2002	9.51165	-78.7971333	Panama	C	Restricted	19.3719815077778	NA	NA	0	Slope	6.9	NA	Standard belt transect	540	1.28333333333333	0.766666666666667	0	0	0	Panama	status	0	4-10m	9.51165_-78.7971333	244.9225	20.0161290322581	11.1369033741283	75	NA	NA	Panama	Provider 19	Kuna Yala: Salar 367::2002::1863	28.3413666089376	0.480159441630046
Kuna Yala: Ubicantupu 368::1864	1864	S	Kuna Yala: Ubicantupu 368	2002	9.50428333	-79.0299333	Panama	C	Restricted	26.0046183059	NA	NA	0	Slope	6.2	NA	Standard belt transect	600	0.85	0.166666666666667	0	0	0	Panama	status	0.14145798515625	4-10m	9.50428333_-79.0299333	241.2885	19.078125	118.321248443317	104	NA	NA	Panama	Provider 19	Kuna Yala: Ubicantupu 368::2002::1864	28.3413666089376	0.480159441630046
Kuna Yala: Uchutupu Dumat 369::1865	1865	S	Kuna Yala: Uchutupu Dumat 369	2002	9.584	-78.8799833	Panama	C	Restricted	58.1171544423	NA	NA	0	Crest	1.7	NA	Standard belt transect	600	0.9	0.766666666666667	0	0	0	Panama	status	0	0-4m	9.584_-78.8799833	240.51575	18.5909090909091	23.0237243612012	73	NA	NA	Panama	Provider 19	Kuna Yala: Uchutupu Dumat 369::2002::1865	28.3413666089376	0.480159441630046
Kuna Yala: Ulagsukun B 370::1866	1866	S	Kuna Yala: Ulagsukun B 370	2002	9.54576667	-78.97785	Panama	C	Restricted	34.1367640184	NA	NA	0	Slope	8.1	NA	Standard belt transect	600	0.566666666666667	0.216666666666667	0	0	0	Panama	status	0	4-10m	9.54576667_-78.97785	245.2335	17.9444444444444	12.4563528236614	121	NA	NA	Panama	Provider 19	Kuna Yala: Ulagsukun B 370::2002::1866	28.3413666089376	0.480159441630046
Kuna Yala: Waisaladup 371::1867	1867	S	Kuna Yala: Waisaladup 371	2002	9.5947	-78.7723	Panama	C	Restricted	49.1332573072	NA	NA	0	Crest	2.5	NA	Standard belt transect	600	1.3	1.16666666666667	0	0	0	Panama	status	0	0-4m	9.5947_-78.7723	243.85175	22.3627450980392	16.6971565668337	65	NA	NA	Panama	Provider 19	Kuna Yala: Waisaladup 371::2002::1867	28.3413666089376	0.480159441630046
Kuna Yala: Wichudub 1 372::1868	1868	S	Kuna Yala: Wichudub 1 372	2002	9.42771667	-78.5918333	Panama	C	Restricted	52.2250618733	NA	NA	0	Slope	12.4	NA	Standard belt transect	600	2.4	0.45	0	0	0	Panama	status	0	>10m	9.42771667_-78.5918333	244.811166666667	21.2142857142857	23.1728587052113	51	NA	NA	Panama	Provider 19	Kuna Yala: Wichudub 1 372::2002::1868	28.3413666089376	0.480159441630046
Kuna Yala: Wichudub 2 373::1869	1869	S	Kuna Yala: Wichudub 2 373	2002	9.47465	-78.5904667	Panama	C	Restricted	17.3017339127	NA	NA	0	Crest	1	NA	Standard belt transect	600	2.29166666666667	0.55	0	0	0	Panama	status	0	0-4m	9.47465_-78.5904667	241.03025	18.948275862069	12.0258649556575	49.5	NA	NA	Panama	Provider 19	Kuna Yala: Wichudub 2 373::2002::1869	28.3413666089376	0.480159441630046
Kuredhdhoo::5517	5517	S	Kuredhdhoo	2013	0.658366667	73.44403333	Maldives	I	Restricted	44.6368466516	NA	NA	1	Slope	8	51	Standard belt transect	1000	22.4166666666667	0.25	0	0	0	Maldives	status	0.00296065887109375	4-10m	0.658366667_73.44403333	329.4455	15.9943181818182	118.848846185246	11	0	231.4297031	Maldives	Provider 1	Kuredhdhoo::2013::5517	29.3553018569946	0.406812349955241
La Cadena Misteriosa 374::1870	1870	S	La Cadena Misteriosa 374	1999	21.7878333	-84.5182333	Cuba	C	Restricted	29.3935125094667	NA	NA	0	Slope	9	NA	Standard belt transect	600	2.125	0.1	0	0	0	Cuba	status	0	4-10m	21.7878333_-84.5182333	267.921833333333	19.2254901960784	85.5824538242043	69.5	NA	NA	Cuba	Provider 19	La Cadena Misteriosa 374::1999::1870	27.8001413345337	-0.000784079233805339
La Ci�naga 4::2958	2958	S	La Ci�naga 4	2009	10.479722	-67.808611	Venezuela	C	Restricted	282.5208484176	NA	NA	0	Slope	5	NA	Point intercept	785.4	0.85	0.2	0	0	0	Venezuela	status	0	4-10m	10.479722_-67.808611	354.16025	25	39.3851367800826	852	NA	934.0875692	Venezuela	Provider 26	La Ci�naga 4::2009::2958	28.3483287493388	1.13596979777018
La Cienaga Adentro, Ocumare 5::2959	2959	S	La Cienaga Adentro, Ocumare 5	2009	10.479381	-67.808781	Venezuela	C	Restricted	58.8849112636	NA	NA	0	Slope	5	NA	Point intercept	471.24	0.85	0.2	0	0	0	Venezuela	status	0	4-10m	10.479381_-67.808781	354.16025	22.1428571428571	13.3532813389845	852	NA	364.7582032	Venezuela	Provider 26	La Cienaga Adentro, Ocumare 5::2009::2959	28.3483287493388	1.13596979777018
La Cienaga, Ocumare 6::2960	2960	S	La Cienaga, Ocumare 6	2009	10.48656	-67.80429	Venezuela	C	Restricted	67.3815331659	NA	NA	0	Slope	5	NA	Point intercept	471.24	0.85	0.2	0	0	0	Venezuela	status	0	4-10m	10.48656_-67.80429	356.347083333333	22.4074074074074	21.3822432017231	852	NA	236.5889908	Venezuela	Provider 26	La Cienaga, Ocumare 6::2009::2960	28.3483287493388	1.13596979777018
La Corne REA084221::5342	5342	S	La Corne REA084221	2008	-21.16572	55.28474	Reunion	I	Fished	25.1169374727333	NA	NA	0	Flat	0.8	NA	Standard belt transect	750	0.938888888888888	0.0666666666666667	0	0	0	Réunion (France)	status	0	0-4m	-21.16572_55.28474	243.502083333333	14.4444444444444	40.7382361237348	684.333333333333	NA	74.28582843	Reunion	Provider 8	La Corne REA084221::2008::5342	26.1267641385396	0.677417119344076
La Corne REA084222::5343	5343	S	La Corne REA084222	2008	-21.16404	55.28261	Reunion	I	Fished	46.3682884471	NA	NA	0	Slope	8	NA	Standard belt transect	750	0.938888888888888	0.0666666666666667	0	0	0	Réunion (France)	status	0	4-10m	-21.16404_55.28261	243.502083333333	12.4769230769231	85.274558704165	684.333333333333	NA	83.16110791	Reunion	Provider 8	La Corne REA084222::2008::5343	26.1267641385396	0.677417119344076
Lagon Est Ouasse 1816::3654	3654	S	Lagon Est Ouasse 1816	2004	-21.45519	166.0352533	New Caledonia	P	Fished	114.8160495121	NA	NA	0	Slope	2.089999986	NA	Distance sampling	250	3.68888888888888	0.911111111111112	0	0	0	New Caledonia (France)	status	0.238623745818182	0-4m	-21.45519_166.0352533	322.453166666667	17.2909090909091	346.828169602633	5	NA	0	New Caledonia	Provider 7	Lagon Est Ouasse 1816::2004::3654	25.197717666626	0.347502708435059
Lagon Est Ouasse 1817::3656	3656	S	Lagon Est Ouasse 1817	2004	-21.45073	166.0377833	New Caledonia	P	Fished	44.2388104482	NA	NA	0	Slope	3.729999995	NA	Distance sampling	250	3.68888888888888	0.911111111111112	0	0	0	New Caledonia (France)	status	0	0-4m	-21.45073_166.0377833	322.453166666667	17.8909090909091	31.0700043478192	5	NA	0	New Caledonia	Provider 7	Lagon Est Ouasse 1817::2004::3656	25.197717666626	0.347502708435059
Lagon Est Ouasse 1818::3658	3658	S	Lagon Est Ouasse 1818	2004	-21.45232	166.05015	New Caledonia	P	Fished	64.8489879841	NA	NA	0	Slope	6.15	NA	Distance sampling	250	3.66666666666667	0.916666666666667	0	0	0	New Caledonia (France)	status	0	4-10m	-21.45232_166.05015	322.453166666667	18.2337662337662	60.1322194603306	5	NA	0	New Caledonia	Provider 7	Lagon Est Ouasse 1818::2004::3658	25.197717666626	0.347502708435059
Lagon Est Ouasse 1819::3661	3661	S	Lagon Est Ouasse 1819	2004	-21.43622303	166.0240078	New Caledonia	P	Fished	125.0837202518	NA	NA	0	Slope	7.15	NA	Distance sampling	250	4.00833333333333	1.025	0	0	0	New Caledonia (France)	status	0	4-10m	-21.43622303_166.0240078	322.089166666667	17.8360655737705	48.8814966176537	4	NA	0	New Caledonia	Provider 7	Lagon Est Ouasse 1819::2004::3661	25.197717666626	0.347502708435059
Lagon Est Ouasse 1820::3663	3663	S	Lagon Est Ouasse 1820	2004	-21.42466667	166.0175867	New Caledonia	P	Fished	106.8474731593	NA	NA	0	Slope	6	NA	Distance sampling	250	3.82777777777778	0.772222222222222	0	0	0	New Caledonia (France)	status	0	4-10m	-21.42466667_166.0175867	324.30525	19.5128205128205	53.8704407535755	5	NA	0	New Caledonia	Provider 7	Lagon Est Ouasse 1820::2004::3663	25.197717666626	0.347502708435059
Lagon Est Ouasse 1821::3665	3665	S	Lagon Est Ouasse 1821	2004	-21.38425732	166.008852	New Caledonia	P	Fished	51.8856820644	NA	NA	0	Slope	3	NA	Distance sampling	500	3.575	0.375	0	0	0	New Caledonia (France)	status	0.697487827669903	0-4m	-21.38425732_166.008852	332.91475	19.1443298969072	64.5367855815747	6	NA	0	New Caledonia	Provider 7	Lagon Est Ouasse 1821::2004::3665	25.197717666626	0.347502708435059
Lagon Est Ouasse 1823::3668	3668	S	Lagon Est Ouasse 1823	2004	-21.41948667	165.9927633	New Caledonia	P	Fished	14.1119740279	NA	NA	0	Flat	1	NA	Distance sampling	250	3.82777777777778	0.772222222222222	0	0	0	New Caledonia (France)	status	0	0-4m	-21.41948667_165.9927633	323.051583333333	16.5396825396825	119.98648799093	5	NA	0	New Caledonia	Provider 7	Lagon Est Ouasse 1823::2004::3668	25.197717666626	0.347502708435059
Lagon Est Ouasse 1823::3669	3669	S	Lagon Est Ouasse 1823	2004	-21.41948667	165.9927633	New Caledonia	P	Fished	196.0596293925	NA	NA	0	Slope	2.8	NA	Distance sampling	250	3.82777777777778	0.772222222222222	0	0	0	New Caledonia (France)	status	0	0-4m	-21.41948667_165.9927633	323.051583333333	17.9814814814815	61.2530071468898	5	NA	0	New Caledonia	Provider 7	Lagon Est Ouasse 1823::2004::3669	25.197717666626	0.347502708435059
Lagon Est Ouasse 1824::3670	3670	S	Lagon Est Ouasse 1824	2004	-21.42260667	165.9886733	New Caledonia	P	Fished	68.6035632745	NA	NA	0	Slope	2.05	NA	Distance sampling	250	3.82777777777778	0.772222222222222	0	0	0	New Caledonia (France)	status	0	0-4m	-21.42260667_165.9886733	323.051583333333	20.82	128.122130414836	5	NA	0	New Caledonia	Provider 7	Lagon Est Ouasse 1824::2004::3670	25.197717666626	0.347502708435059
Lagon Est Ouasse 1825::3672	3672	S	Lagon Est Ouasse 1825	2004	-21.40454	166.1202667	New Caledonia	P	Fished	188.1149719363	NA	NA	0	Slope	2.75	NA	Distance sampling	250	3.325	0.808333333333333	0	0	0	New Caledonia (France)	status	0.228491781355556	0-4m	-21.40454_166.1202667	323.051583333333	21.5227272727273	256.620341791094	6	NA	0	New Caledonia	Provider 7	Lagon Est Ouasse 1825::2004::3672	25.197717666626	0.347502708435059
Lagon Est Ouasse 1826::3674	3674	S	Lagon Est Ouasse 1826	2004	-21.40826	166.1227167	New Caledonia	P	Fished	264.8775970867	NA	NA	0	Slope	2.6	NA	Distance sampling	500	3.325	0.808333333333333	0	0	0	New Caledonia (France)	status	0.633825435900474	0-4m	-21.40826_166.1227167	324.30525	20.7107843137255	160.836869736688	6	NA	0	New Caledonia	Provider 7	Lagon Est Ouasse 1826::2004::3674	25.197717666626	0.347502708435059
Lagon Est Ouasse 1827::3675	3675	S	Lagon Est Ouasse 1827	2004	-21.47310667	166.0419933	New Caledonia	P	Fished	71.8468190792	NA	NA	0	Slope	2.1	NA	Distance sampling	250	3.69166666666667	1.125	0	0	0	New Caledonia (France)	status	0	0-4m	-21.47310667_166.0419933	335.546583333333	16.9480519480519	80.5852921943207	5	NA	0	New Caledonia	Provider 7	Lagon Est Ouasse 1827::2004::3675	25.197717666626	0.347502708435059
Lagon Est Ouasse 1828::3677	3677	S	Lagon Est Ouasse 1828	2004	-21.46775667	166.05828	New Caledonia	P	Fished	42.4428679926	NA	NA	0	Slope	3.1	NA	Distance sampling	250	3.69166666666667	1.125	0	0	0	New Caledonia (France)	status	0	0-4m	-21.46775667_166.05828	335.546583333333	16.5686274509804	41.342569937697	5	NA	0	New Caledonia	Provider 7	Lagon Est Ouasse 1828::2004::3677	25.197717666626	0.347502708435059
Lagon Est Ouasse 1829::3679	3679	S	Lagon Est Ouasse 1829	2004	-21.43731333	166.00347	New Caledonia	P	Fished	82.7343473806	NA	NA	0	Slope	2.75	NA	Distance sampling	250	3.82777777777778	0.772222222222222	0	0	0	New Caledonia (France)	status	0	0-4m	-21.43731333_166.00347	324.30525	17.24	51.6090384184227	5	NA	0	New Caledonia	Provider 7	Lagon Est Ouasse 1829::2004::3679	25.197717666626	0.347502708435059
Lagon Est Ouasse 1830::3660	3660	S	Lagon Est Ouasse 1830	2004	-21.43622303	166.0240078	New Caledonia	P	Fished	39.24273320225	NA	NA	0	Flat	1	NA	Distance sampling	500	4.00833333333333	1.025	0	0	0	New Caledonia (France)	status	0	0-4m	-21.43622303_166.0240078	322.089166666667	16.8958333333333	82.5072771052455	4	NA	0	New Caledonia	Provider 7	Lagon Est Ouasse 1830::2004::3660	25.197717666626	0.347502708435059
Lagon Est Ouasse 1831::3681	3681	S	Lagon Est Ouasse 1831	2004	-21.40753	166.1263267	New Caledonia	P	Fished	28.0096390971	NA	NA	0	Slope	2.8	NA	Distance sampling	250	3.325	0.808333333333333	0	0	0	New Caledonia (France)	status	0	0-4m	-21.40753_166.1263267	324.30525	13.9173553719008	50.944602240765	6	NA	0	New Caledonia	Provider 7	Lagon Est Ouasse 1831::2004::3681	25.197717666626	0.347502708435059
Lagon Est Ouasse 1832::3683	3683	S	Lagon Est Ouasse 1832	2004	-21.40364	166.1173467	New Caledonia	P	Fished	18.8287444678	NA	NA	0	Slope	4.5	NA	Distance sampling	250	3.325	0.808333333333333	0	0	0	New Caledonia (France)	status	0	4-10m	-21.40364_166.1173467	323.051583333333	13.4155844155844	42.7152047281854	6	NA	0	New Caledonia	Provider 7	Lagon Est Ouasse 1832::2004::3683	25.197717666626	0.347502708435059
Lagon Est Ouasse 1833::3685	3685	S	Lagon Est Ouasse 1833	2004	-21.36750667	166.0836433	New Caledonia	P	Fished	20.5482321844	NA	NA	0	Slope	4.1	NA	Distance sampling	250	3.78333333333333	0.772222222222222	0	0	0	New Caledonia (France)	status	0	4-10m	-21.36750667_166.0836433	325.50025	13.8769230769231	19.4848593099662	4.66666666666667	NA	0	New Caledonia	Provider 7	Lagon Est Ouasse 1833::2004::3685	25.197717666626	0.347502708435059
Lagon Est Ouasse 1834::3687	3687	S	Lagon Est Ouasse 1834	2004	-21.32423667	166.05179	New Caledonia	P	Fished	66.3765993752	NA	NA	0	Slope	4.7	NA	Distance sampling	250	3.78333333333333	0.772222222222222	0	0	0	New Caledonia (France)	status	1.17772534836066	4-10m	-21.32423667_166.05179	326.752	20.2372881355932	59.5058086781454	4.66666666666667	NA	0	New Caledonia	Provider 7	Lagon Est Ouasse 1834::2004::3687	25.197717666626	0.347502708435059
Lagon Est Ouasse 1835 and 1836::3691	3691	S	Lagon Est Ouasse 1835 and 1836	2004	-21.35136	166.05745	New Caledonia	P	Fished	373.80585044565	NA	NA	0	Slope	2.9	NA	Distance sampling	500	3.78333333333333	0.772222222222222	0	0	0	New Caledonia (France)	status	0.28173037745098	0-4m	-21.35136_166.05745	330.083666666667	18.008064516129	200.199483415687	4.66666666666667	NA	0	New Caledonia	Provider 7	Lagon Est Ouasse 1835 and 1836::2004::3691	25.197717666626	0.347502708435059
Lagon Est Ouasse 1835::3690	3690	S	Lagon Est Ouasse 1835	2004	-21.33718333	166.05303	New Caledonia	P	Fished	131.8165531703	NA	NA	0	Slope	4.05	NA	Distance sampling	250	3.78333333333333	0.772222222222222	0	0	0	New Caledonia (France)	status	0.303579295578231	4-10m	-21.33718333_166.05303	324.418166666667	23.463768115942	243.765746991748	4.66666666666667	NA	0	New Caledonia	Provider 7	Lagon Est Ouasse 1835::2004::3690	25.197717666626	0.347502708435059
Lagon Est Ouasse 1837::3693	3693	S	Lagon Est Ouasse 1837	2004	-21.36794667	166.0711367	New Caledonia	P	Fished	524.1138591697	NA	NA	0	Slope	3.3	NA	Distance sampling	250	3.78333333333333	0.772222222222222	0	0	0	New Caledonia (France)	status	0.560104946715385	0-4m	-21.36794667_166.0711367	325.50025	21.4227642276423	335.010238047954	4.66666666666667	NA	0	New Caledonia	Provider 7	Lagon Est Ouasse 1837::2004::3693	25.197717666626	0.347502708435059
Lagon Est Ouasse 1838::3695	3695	S	Lagon Est Ouasse 1838	2004	-21.36941667	166.0753067	New Caledonia	P	Fished	231.8713753857	NA	NA	0	Flat	1.6	NA	Distance sampling	250	3.78333333333333	0.772222222222222	0	0	0	New Caledonia (France)	status	0.828255804478992	0-4m	-21.36941667_166.0753067	325.50025	15.1904761904762	175.042209780296	4.66666666666667	NA	0	New Caledonia	Provider 7	Lagon Est Ouasse 1838::2004::3695	25.197717666626	0.347502708435059
Lagon Est Ouasse 1838::3696	3696	S	Lagon Est Ouasse 1838	2004	-21.36941667	166.0753067	New Caledonia	P	Fished	105.3587195103	NA	NA	0	Slope	3.3	NA	Distance sampling	250	3.78333333333333	0.772222222222222	0	0	0	New Caledonia (France)	status	2.86478685588235	0-4m	-21.36941667_166.0753067	325.50025	16.2043010752688	NA	4.66666666666667	NA	0	New Caledonia	Provider 7	Lagon Est Ouasse 1838::2004::3696	25.197717666626	0.347502708435059
Lagon Est Ouasse 1839::3697	3697	S	Lagon Est Ouasse 1839	2004	-21.45084	166.0200567	New Caledonia	P	Fished	13.3963647934	NA	NA	0	Slope	4.4	NA	Distance sampling	250	4.00833333333333	1.025	0	0	0	New Caledonia (France)	status	0	4-10m	-21.45084_166.0200567	322.453166666667	18.1219512195122	91.3714255609008	4	NA	0	New Caledonia	Provider 7	Lagon Est Ouasse 1839::2004::3697	25.197717666626	0.347502708435059
Lagon Est Thio 1864::3702	3702	S	Lagon Est Thio 1864	2004	-21.70179	166.3886533	New Caledonia	P	Fished	315.3396155546	NA	NA	0	Slope	2.4	NA	Distance sampling	250	2.68333333333333	0.283333333333333	0	0	0	New Caledonia (France)	status	0	0-4m	-21.70179_166.3886533	335.02025	19.8953488372093	71.6067972206131	10	NA	0	New Caledonia	Provider 7	Lagon Est Thio 1864::2004::3702	24.3431561787923	0.362340291341146
Lagon Est Thio 1866::3703	3703	S	Lagon Est Thio 1866	2004	-21.66964667	166.40666	New Caledonia	P	Fished	40.9615186555	NA	NA	0	Slope	6.25	NA	Distance sampling	250	2.78888888888888	0.361111111111112	0	0	0	New Caledonia (France)	status	0.140449842469136	4-10m	-21.66964667_166.40666	328.659666666667	20.5375	170.272363867413	9	NA	0	New Caledonia	Provider 7	Lagon Est Thio 1866::2004::3703	24.3431561787923	0.362340291341146
Lagon Est Thio 1871::3705	3705	S	Lagon Est Thio 1871	2004	-21.67605667	166.4253167	New Caledonia	P	Fished	243.9093529416	NA	NA	0	Slope	2.8	NA	Distance sampling	250	2.78333333333333	0.329166666666667	0	0	0	New Caledonia (France)	status	0	0-4m	-21.67605667_166.4253167	330.288833333333	21.2686567164179	60.8443887053314	9	NA	0	New Caledonia	Provider 7	Lagon Est Thio 1871::2004::3705	24.3431561787923	0.362340291341146
Lagon Est Thio 1872::3707	3707	S	Lagon Est Thio 1872	2004	-21.68796333	166.4193267	New Caledonia	P	Fished	75.3889892172	NA	NA	0	Slope	3.1	NA	Distance sampling	250	2.78333333333333	0.329166666666667	0	0	0	New Caledonia (France)	status	0	0-4m	-21.68796333_166.4193267	330.288833333333	16.4742268041237	44.6655082298222	9	NA	0	New Caledonia	Provider 7	Lagon Est Thio 1872::2004::3707	24.3431561787923	0.362340291341146
Lagon Est Thio 1873::3711	3711	S	Lagon Est Thio 1873	2004	-21.65187931	166.374918	New Caledonia	P	Fished	154.7197357737	NA	NA	0	Slope	2.75	NA	Distance sampling	250	2.41666666666667	0.125	0	0	0	New Caledonia (France)	status	0.38140986336	0-4m	-21.65187931_166.374918	325.830583333333	17.688	113.25736146053	228	NA	0	New Caledonia	Provider 7	Lagon Est Thio 1873::2004::3711	24.3431561787923	0.362340291341146
Lagon Est Thio 1874::3713	3713	S	Lagon Est Thio 1874	2004	-21.65871	166.3914933	New Caledonia	P	Fished	42.7644160013	NA	NA	0	Slope	3.1	NA	Distance sampling	250	2.80833333333333	0.375	0	0	0	New Caledonia (France)	status	0	0-4m	-21.65871_166.3914933	326.772666666667	16.2727272727273	43.0761112651712	9	NA	0	New Caledonia	Provider 7	Lagon Est Thio 1874::2004::3713	24.3431561787923	0.362340291341146
Lagon Est Thio 1875::3715	3715	S	Lagon Est Thio 1875	2004	-21.74190333	166.5184667	New Caledonia	P	Fished	111.9454769945	NA	NA	0	Slope	6	NA	Distance sampling	250	2.98333333333333	0.383333333333333	0	0	0	New Caledonia (France)	status	0	4-10m	-21.74190333_166.5184667	319.368916666667	16.7798165137615	69.0253700904897	7.5	NA	0	New Caledonia	Provider 7	Lagon Est Thio 1875::2004::3715	24.3431561787923	0.362340291341146
Lagon Est Thio 1876::3717	3717	S	Lagon Est Thio 1876	2004	-21.74255333	166.50824	New Caledonia	P	Fished	78.6603091098	NA	NA	0	Slope	4.2	NA	Distance sampling	250	2.98333333333333	0.383333333333333	0	0	0	New Caledonia (France)	status	0	4-10m	-21.74255333_166.50824	319.368916666667	23.0430107526882	68.9293657169237	7.5	NA	0	New Caledonia	Provider 7	Lagon Est Thio 1876::2004::3717	24.3431561787923	0.362340291341146
Lagon Est Thio 1877::3719	3719	S	Lagon Est Thio 1877	2004	-21.72023667	166.50158	New Caledonia	P	Fished	64.9586051722	NA	NA	0	Slope	3.1	NA	Distance sampling	250	3.08333333333333	0.533333333333333	0	0	0	New Caledonia (France)	status	0	0-4m	-21.72023667_166.50158	322.321333333333	17.8190476190476	96.1358754606013	6.75	NA	0	New Caledonia	Provider 7	Lagon Est Thio 1877::2004::3719	24.3431561787923	0.362340291341146
Lagon Est Thio 1878::3721	3721	S	Lagon Est Thio 1878	2004	-21.72002667	166.4921633	New Caledonia	P	Fished	14.2885449264	NA	NA	0	Slope	3.4	NA	Distance sampling	250	3.08333333333333	0.533333333333333	0	0	0	New Caledonia (France)	status	0	0-4m	-21.72002667_166.4921633	327.60025	15.1538461538462	44.6264250165621	6.75	NA	0	New Caledonia	Provider 7	Lagon Est Thio 1878::2004::3721	24.3431561787923	0.362340291341146
Lagon Est Thio 1879::3709	3709	S	Lagon Est Thio 1879	2004	-21.65187931	166.374918	New Caledonia	P	Fished	16.9389509182	NA	NA	0	Flat	1.6	NA	Distance sampling	250	2.41666666666667	0.125	0	0	0	New Caledonia (France)	status	0	0-4m	-21.65187931_166.374918	325.830583333333	23.6	186.218751270663	228	NA	0	New Caledonia	Provider 7	Lagon Est Thio 1879::2004::3709	24.3431561787923	0.362340291341146
Lagon Est Thio 1880::3723	3723	S	Lagon Est Thio 1880	2004	-21.65926	166.3865233	New Caledonia	P	Fished	19.6437814679	NA	NA	0	Slope	3.5	NA	Distance sampling	250	2.61666666666667	0.233333333333333	0	0	0	New Caledonia (France)	status	0	0-4m	-21.65926_166.3865233	326.772666666667	17.9705882352941	110.935650056015	11	NA	0	New Caledonia	Provider 7	Lagon Est Thio 1880::2004::3723	24.3431561787923	0.362340291341146
Lagon Est Thio 1881::3725	3725	S	Lagon Est Thio 1881	2004	-21.67103667	166.40255	New Caledonia	P	Fished	42.6550329405	NA	NA	0	Slope	2.7	NA	Distance sampling	250	2.78888888888888	0.361111111111112	0	0	0	New Caledonia (France)	status	0	0-4m	-21.67103667_166.40255	328.659666666667	17.5744680851064	39.7293087551141	9	NA	0	New Caledonia	Provider 7	Lagon Est Thio 1881::2004::3725	24.3431561787923	0.362340291341146
Lagon Est Thio 1883::3727	3727	S	Lagon Est Thio 1883	2004	-21.67237667	166.3891533	New Caledonia	P	Fished	53.2237087906	NA	NA	0	Slope	3	NA	Distance sampling	250	2.68333333333333	0.283333333333333	0	0	0	New Caledonia (France)	status	0	0-4m	-21.67237667_166.3891533	328.659666666667	15.1162790697674	108.693782252176	10	NA	0	New Caledonia	Provider 7	Lagon Est Thio 1883::2004::3727	24.3431561787923	0.362340291341146
Lagon Est Thio 1884::3739	3739	S	Lagon Est Thio 1884	2004	-21.62326667	166.45105	New Caledonia	P	Fished	80.4280086802	NA	NA	0	Slope	2.3	NA	Distance sampling	250	2.9125	0.566666666666667	0	0	0	New Caledonia (France)	status	0	0-4m	-21.62326667_166.45105	332.015583333333	20.5555555555556	126.743023503034	8	NA	0	New Caledonia	Provider 7	Lagon Est Thio 1884::2004::3739	24.3431561787923	0.362340291341146
Lagon Est Thio 1885::3729	3729	S	Lagon Est Thio 1885	2004	-21.70256	166.4391033	New Caledonia	P	Fished	57.8455796498	NA	NA	0	Slope	4.7	NA	Distance sampling	250	2.78333333333333	0.329166666666667	0	0	0	New Caledonia (France)	status	0	4-10m	-21.70256_166.4391033	328.139833333333	16.7411764705882	136.411120511605	9	NA	0	New Caledonia	Provider 7	Lagon Est Thio 1885::2004::3729	24.3431561787923	0.362340291341146
Lagon Est Thio 1886::3731	3731	S	Lagon Est Thio 1886	2004	-21.66702667	166.5068	New Caledonia	P	Fished	60.5880200584	NA	NA	0	Slope	6	NA	Distance sampling	250	3.08333333333333	0.533333333333333	0	0	0	New Caledonia (France)	status	0.80663834042735	4-10m	-21.66702667_166.5068	330.288833333333	15.8965517241379	99.5866780454987	6.75	NA	0	New Caledonia	Provider 7	Lagon Est Thio 1886::2004::3731	24.3431561787923	0.362340291341146
Lagon Est Thio 1887::3733	3733	S	Lagon Est Thio 1887	2004	-21.65626	166.50228	New Caledonia	P	Fished	67.8464238519	NA	NA	0	Flat	1.65	NA	Distance sampling	250	3.18333333333333	0.683333333333333	0	0	0	New Caledonia (France)	status	0	0-4m	-21.65626_166.50228	328.659666666667	17.7281553398058	180.978739610267	6	NA	0	New Caledonia	Provider 7	Lagon Est Thio 1887::2004::3733	24.3431561787923	0.362340291341146
Lagon Est Thio 1887::3734	3734	S	Lagon Est Thio 1887	2004	-21.65626	166.50228	New Caledonia	P	Fished	19.285498885	NA	NA	0	Slope	2	NA	Distance sampling	250	3.18333333333333	0.683333333333333	0	0	0	New Caledonia (France)	status	1.82923368433735	0-4m	-21.65626_166.50228	328.659666666667	17.2098765432099	109.420198224517	6	NA	0	New Caledonia	Provider 7	Lagon Est Thio 1887::2004::3734	24.3431561787923	0.362340291341146
Lagon Est Thio 1888::3735	3735	S	Lagon Est Thio 1888	2004	-21.67020667	166.50622	New Caledonia	P	Fished	110.2320578677	NA	NA	0	Flat	1	NA	Distance sampling	250	3.08333333333333	0.533333333333333	0	0	0	New Caledonia (France)	status	0	0-4m	-21.67020667_166.50622	330.288833333333	18.3714285714286	61.1785263727392	6.75	NA	0	New Caledonia	Provider 7	Lagon Est Thio 1888::2004::3735	24.3431561787923	0.362340291341146
Lagon Est Thio 1889::3737	3737	S	Lagon Est Thio 1889	2004	-21.67454667	166.5167567	New Caledonia	P	Fished	14.8457144515	NA	NA	0	Slope	5.1	NA	Distance sampling	250	3.08333333333333	0.533333333333333	0	0	0	New Caledonia (France)	status	1.25579920490909	4-10m	-21.67454667_166.5167567	335.02025	14.6851851851852	98.1745548698566	6.75	NA	0	New Caledonia	Provider 7	Lagon Est Thio 1889::2004::3737	24.3431561787923	0.362340291341146
Lagon Est Thio 1890::3741	3741	S	Lagon Est Thio 1890	2004	-21.60095	166.4256467	New Caledonia	P	Fished	12.4009842499	NA	NA	0	Slope	5.4	NA	Distance sampling	250	2.9125	0.566666666666667	0	0	0	New Caledonia (France)	status	0	4-10m	-21.60095_166.4256467	326.998583333333	15.625	35.8152675163728	8	NA	0	New Caledonia	Provider 7	Lagon Est Thio 1890::2004::3741	24.3431561787923	0.362340291341146
Lagon Est Thio 1891::3743	3743	S	Lagon Est Thio 1891	2004	-21.60301	166.4226367	New Caledonia	P	Fished	148.69417543355	NA	NA	0	Slope	4.7	NA	Distance sampling	500	2.9125	0.566666666666667	0	0	0	New Caledonia (France)	status	0.353897764778325	4-10m	-21.60301_166.4226367	326.998583333333	17.8586387434555	185.136895510163	8	NA	0	New Caledonia	Provider 7	Lagon Est Thio 1891::2004::3743	24.3431561787923	0.362340291341146
Lagon Est Thio 1892::3744	3744	S	Lagon Est Thio 1892	2004	-21.62457667	166.4406433	New Caledonia	P	Fished	75.442736939	NA	NA	0	Slope	2	NA	Distance sampling	250	2.9125	0.566666666666667	0	0	0	New Caledonia (France)	status	0	0-4m	-21.62457667_166.4406433	333.220583333333	17.9325842696629	75.3549902370312	8	NA	0	New Caledonia	Provider 7	Lagon Est Thio 1892::2004::3744	24.3431561787923	0.362340291341146
Lagon Est Thio 1893::3746	3746	S	Lagon Est Thio 1893	2004	-21.72414667	166.4416233	New Caledonia	P	Fished	125.6704933594	NA	NA	0	Slope	2.7	NA	Distance sampling	250	2.78333333333333	0.329166666666667	0	0	0	New Caledonia (France)	status	0.243381490526316	0-4m	-21.72414667_166.4416233	327.60025	23.3157894736842	125.996271548312	9	NA	0	New Caledonia	Provider 7	Lagon Est Thio 1893::2004::3746	24.3431561787923	0.362340291341146
Lagon Ouest Kon� 1641::3780	3780	S	Lagon Ouest Kon� 1641	2004	-20.9869531	164.6216717	New Caledonia	P	Fished	23.8292131331	NA	NA	0	Slope	2.2	NA	Distance sampling	250	5.1375	0.129166666666667	0	0	0	New Caledonia (France)	status	0	0-4m	-20.9869531_164.6216717	316.000416666667	13.1746031746032	88.3319051275071	8.5	NA	0	New Caledonia	Provider 7	Lagon Ouest Kon� 1641::2004::3780	25.197717666626	0.347502708435059
Lagon Ouest Kon� 1644::3831	3831	S	Lagon Ouest Kon� 1644	2004	-20.99233723	164.5889339	New Caledonia	P	Fished	11.757231265	NA	NA	0	Flat	1.3	NA	Distance sampling	250	5.46666666666667	0.3375	0	0	0	New Caledonia (France)	status	0	0-4m	-20.99233723_164.5889339	316.000416666667	13.1607142857143	30.5789144826721	5.5	NA	0	New Caledonia	Provider 7	Lagon Ouest Kon� 1644::2004::3831	25.197717666626	0.347502708435059
Lagon Ouest Kon� 1645::3820	3820	S	Lagon Ouest Kon� 1645	2004	-20.99267769	164.5907593	New Caledonia	P	Fished	17.6310449645	NA	NA	0	Slope	2	NA	Distance sampling	250	5.37777777777778	0.377777777777778	0	0	0	New Caledonia (France)	status	0	0-4m	-20.99267769_164.5907593	316.000416666667	13.2950819672131	31.0849474330299	5.66666666666667	NA	0	New Caledonia	Provider 7	Lagon Ouest Kon� 1645::2004::3820	25.197717666626	0.347502708435059
Lagon Ouest Kon� 1649::3750	3750	S	Lagon Ouest Kon� 1649	2004	-21.00366338	164.608394	New Caledonia	P	Fished	18.9545714293	NA	NA	0	Flat	1	NA	Distance sampling	250	5.09444444444445	0.166666666666667	0	0	0	New Caledonia (France)	status	0	0-4m	-21.00366338_164.608394	316.608083333333	13.9807692307692	34.9756975734716	8.33333333333333	NA	0	New Caledonia	Provider 7	Lagon Ouest Kon� 1649::2004::3750	25.197717666626	0.347502708435059
Lagon Ouest Kon� 1652::3772	3772	S	Lagon Ouest Kon� 1652	2004	-21.05073	164.6231167	New Caledonia	P	Fished	5.220357537	NA	NA	0	Flat	1	NA	Distance sampling	250	4.99444444444445	0.255555555555555	0	0	0	New Caledonia (France)	status	0	0-4m	-21.05073_164.6231167	320.136083333333	12.6538461538462	19.4012482009266	8	NA	0	New Caledonia	Provider 7	Lagon Ouest Kon� 1652::2004::3772	25.197717666626	0.347502708435059
Lagon Ouest Kon� 1653::3774	3774	S	Lagon Ouest Kon� 1653	2004	-21.0428133	164.6373444	New Caledonia	P	Fished	161.6940050509	NA	NA	0	Flat	1	NA	Distance sampling	250	4.99444444444445	0.255555555555555	0	0	0	New Caledonia (France)	status	0	0-4m	-21.0428133_164.6373444	330.635333333333	17.4890510948905	55.116706336125	8	NA	0	New Caledonia	Provider 7	Lagon Ouest Kon� 1653::2004::3774	25.197717666626	0.347502708435059
Lagon Ouest Kon� 1655::3788	3788	S	Lagon Ouest Kon� 1655	2004	-21.05076	164.65116	New Caledonia	P	Fished	52.3460531317	NA	NA	0	Flat	1.7	NA	Distance sampling	250	4.99444444444445	0.255555555555555	0	0	0	New Caledonia (France)	status	0	0-4m	-21.05076_164.65116	320.136083333333	15.0731707317073	43.0699538420145	8	NA	0	New Caledonia	Provider 7	Lagon Ouest Kon� 1655::2004::3788	25.197717666626	0.347502708435059
Lagon Ouest Kon� 1657::3793	3793	S	Lagon Ouest Kon� 1657	2004	-21.02122625	164.6334133	New Caledonia	P	Fished	16.9926740634	NA	NA	0	Flat	1.8	NA	Distance sampling	250	4.975	0.225	0	0	0	New Caledonia (France)	status	0	0-4m	-21.02122625_164.6334133	315.811916666667	18.1463414634146	23.5316900504409	9	NA	0	New Caledonia	Provider 7	Lagon Ouest Kon� 1657::2004::3793	25.197717666626	0.347502708435059
Lagon Ouest Kon� 1658::3795	3795	S	Lagon Ouest Kon� 1658	2004	-21.01718667	164.6206267	New Caledonia	P	Fished	261.9794764116	NA	NA	0	Slope	3.9	NA	Distance sampling	250	5.09444444444445	0.166666666666667	0	0	0	New Caledonia (France)	status	0	0-4m	-21.01718667_164.6206267	315.811916666667	16.1764705882353	64.9033342057107	8.33333333333333	NA	0	New Caledonia	Provider 7	Lagon Ouest Kon� 1658::2004::3795	25.197717666626	0.347502708435059
Lagon Ouest Kon� 1660 and 1661::3798	3798	S	Lagon Ouest Kon� 1660 and 1661	2004	-20.98808289	164.6256027	New Caledonia	P	Fished	30.4526467187	NA	NA	0	Slope	5.2	NA	Distance sampling	500	5.1375	0.129166666666667	0	0	0	New Caledonia (France)	status	0	4-10m	-20.98808289_164.6256027	316.000416666667	14.9767441860465	66.9154198112792	8.5	NA	0	New Caledonia	Provider 7	Lagon Ouest Kon� 1660 and 1661::2004::3798	25.197717666626	0.347502708435059
Lagon Ouest Kon� 1663::3802	3802	S	Lagon Ouest Kon� 1663	2004	-21.1096487	164.6921825	New Caledonia	P	Fished	25.5038180513	NA	NA	0	Flat	1	NA	Distance sampling	250	5.03333333333333	0.316666666666667	0	0	0	New Caledonia (France)	status	0	0-4m	-21.1096487_164.6921825	315.137916666667	17.7931034482759	23.8150114049949	6	NA	0	New Caledonia	Provider 7	Lagon Ouest Kon� 1663::2004::3802	25.197717666626	0.347502708435059
Lagon Ouest Kon� 1664::3805	3805	S	Lagon Ouest Kon� 1664	2004	-21.11813545	164.7021713	New Caledonia	P	Fished	41.9433888257	NA	NA	0	Flat	1	NA	Distance sampling	250	4.95	0.25	0	0	0	New Caledonia (France)	status	0	0-4m	-21.11813545_164.7021713	315.991333333333	15.1195652173913	58.614657949097	6.5	NA	0	New Caledonia	Provider 7	Lagon Ouest Kon� 1664::2004::3805	25.197717666626	0.347502708435059
Lagon Ouest Kon� 1666::3756	3756	S	Lagon Ouest Kon� 1666	2004	-20.98675251	164.6213875	New Caledonia	P	Fished	26.3637773057	NA	NA	0	Slope	2	NA	Distance sampling	250	5.1375	0.129166666666667	0	0	0	New Caledonia (France)	status	0	0-4m	-20.98675251_164.6213875	316.000416666667	15.8526315789474	24.6900761478196	8.5	NA	0	New Caledonia	Provider 7	Lagon Ouest Kon� 1666::2004::3756	25.197717666626	0.347502708435059
Lagon Ouest Kon� 1668::3813	3813	S	Lagon Ouest Kon� 1668	2004	-21.08405333	164.6756967	New Caledonia	P	Fished	38.7044916683	NA	NA	0	Flat	1	NA	Distance sampling	250	4.99444444444445	0.255555555555555	0	0	0	New Caledonia (France)	status	0.202789195423729	0-4m	-21.08405333_164.6756967	319.530666666667	17.9310344827586	35.3879372063066	8	NA	0	New Caledonia	Provider 7	Lagon Ouest Kon� 1668::2004::3813	25.197717666626	0.347502708435059
Lagon Ouest Kon� 1669::3816	3816	S	Lagon Ouest Kon� 1669	2004	-21.1031847	164.6864643	New Caledonia	P	Fished	8.874343931	NA	NA	0	Slope	2	NA	Distance sampling	250	4.89166666666667	0.191666666666667	0	0	0	New Caledonia (France)	status	0	0-4m	-21.1031847_164.6864643	315.137916666667	13.8666666666667	32.3172925364148	9	NA	0	New Caledonia	Provider 7	Lagon Ouest Kon� 1669::2004::3816	25.197717666626	0.347502708435059
Lagon Ouest Kon� 1671::3818	3818	S	Lagon Ouest Kon� 1671	2004	-21.06766667	164.6707767	New Caledonia	P	Fished	46.1472678668	NA	NA	0	Flat	1	NA	Distance sampling	250	4.99444444444445	0.255555555555555	0	0	0	New Caledonia (France)	status	0	0-4m	-21.06766667_164.6707767	322.052083333333	13.5873015873016	168.066443337468	8	NA	0	New Caledonia	Provider 7	Lagon Ouest Kon� 1671::2004::3818	25.197717666626	0.347502708435059
Lagon Ouest Kon� 1673::3822	3822	S	Lagon Ouest Kon� 1673	2004	-20.96761608	164.5923748	New Caledonia	P	Fished	13.7321351334	NA	NA	0	Slope	2	NA	Distance sampling	250	5.26666666666667	0.216666666666667	0	0	0	New Caledonia (France)	status	0	0-4m	-20.96761608_164.5923748	322.884333333333	12.8	39.0998254317068	6.5	NA	0	New Caledonia	Provider 7	Lagon Ouest Kon� 1673::2004::3822	25.197717666626	0.347502708435059
Lagon Ouest Kon� 1674::3825	3825	S	Lagon Ouest Kon� 1674	2004	-20.95713043	164.588274	New Caledonia	P	Fished	307.796826704	NA	NA	0	Slope	3.4	NA	Distance sampling	250	5.42222222222222	0.216666666666667	0	0	0	New Caledonia (France)	status	0	0-4m	-20.95713043_164.588274	322.884333333333	18.5533333333333	182.848871598396	6	NA	0	New Caledonia	Provider 7	Lagon Ouest Kon� 1674::2004::3825	25.197717666626	0.347502708435059
Lagon Ouest Kon� 1676::3828	3828	S	Lagon Ouest Kon� 1676	2004	-20.95428975	164.5859203	New Caledonia	P	Fished	41.9200637472	NA	NA	0	Slope	2.75	NA	Distance sampling	250	5.42222222222222	0.216666666666667	0	0	0	New Caledonia (France)	status	0	0-4m	-20.95428975_164.5859203	326.907416666667	14.5176470588235	354.948937708129	6	NA	0	New Caledonia	Provider 7	Lagon Ouest Kon� 1676::2004::3828	25.197717666626	0.347502708435059
Lagon Ouest Kon� 1679::3834	3834	S	Lagon Ouest Kon� 1679	2004	-21.03354333	164.6386933	New Caledonia	P	Fished	10.0507513292	NA	NA	0	Slope	2	NA	Distance sampling	250	4.975	0.225	0	0	0	New Caledonia (France)	status	0	0-4m	-21.03354333_164.6386933	316.94175	12.8709677419355	40.9836386092125	9	NA	0	New Caledonia	Provider 7	Lagon Ouest Kon� 1679::2004::3834	25.197717666626	0.347502708435059
Lagon Ouest Kon� 1680::3837	3837	S	Lagon Ouest Kon� 1680	2004	-21.01774597	164.6248474	New Caledonia	P	Fished	68.0515715246	NA	NA	0	Slope	3.8	NA	Distance sampling	250	4.975	0.225	0	0	0	New Caledonia (France)	status	0	0-4m	-21.01774597_164.6248474	315.811916666667	16.1734693877551	125.675241919146	9	NA	0	New Caledonia	Provider 7	Lagon Ouest Kon� 1680::2004::3837	25.197717666626	0.347502708435059
Lagon Ouest Kon� 1683::3845	3845	S	Lagon Ouest Kon� 1683	2004	-21.17620087	164.7248173	New Caledonia	P	Fished	32.9455974301	NA	NA	0	Slope	2.2	NA	Distance sampling	250	4.87916666666667	0.379166666666667	0	0	0	New Caledonia (France)	status	0	0-4m	-21.17620087_164.7248173	319.420916666667	15.4214876033058	123.377811778734	5.75	NA	0	New Caledonia	Provider 7	Lagon Ouest Kon� 1683::2004::3845	25.197717666626	0.347502708435059
Lagon Ouest Kon� 1684::3848	3848	S	Lagon Ouest Kon� 1684	2004	-21.13552333	164.7168467	New Caledonia	P	Fished	35.9280547949	NA	NA	0	Slope	2.65	NA	Distance sampling	250	4.87916666666667	0.379166666666667	0	0	0	New Caledonia (France)	status	0	0-4m	-21.13552333_164.7168467	321.218333333333	15.375	54.4667197351986	5.75	NA	0	New Caledonia	Provider 7	Lagon Ouest Kon� 1684::2004::3848	25.197717666626	0.347502708435059
Lagon Ouest Kon� 1687::3853	3853	S	Lagon Ouest Kon� 1687	2004	-21.14307333	164.7166867	New Caledonia	P	Fished	250.984780785	NA	NA	0	Slope	2	NA	Distance sampling	250	4.87916666666667	0.379166666666667	0	0	0	New Caledonia (France)	status	0	0-4m	-21.14307333_164.7166867	320.8635	17.6105263157895	53.7076681892002	5.75	NA	0	New Caledonia	Provider 7	Lagon Ouest Kon� 1687::2004::3853	25.197717666626	0.347502708435059
Lagon Ouest Kon� 1689::3858	3858	S	Lagon Ouest Kon� 1689	2004	-21.2389679	164.7693729	New Caledonia	P	Fished	284.0456600004	NA	NA	0	Slope	3.1	NA	Distance sampling	250	4.75555555555555	0.544444444444445	0	0	0	New Caledonia (France)	status	0	0-4m	-21.2389679_164.7693729	320.0045	17.9390243902439	69.1315540229714	5	NA	0	New Caledonia	Provider 7	Lagon Ouest Kon� 1689::2004::3858	25.197717666626	0.347502708435059
Lagon Ouest Kon� 1690::3862	3862	S	Lagon Ouest Kon� 1690	2004	-21.24083333	164.7729667	New Caledonia	P	Fished	17.4352315085	NA	NA	0	Flat	1.7	NA	Distance sampling	250	4.61666666666667	0.45	0	0	0	New Caledonia (France)	status	0	0-4m	-21.24083333_164.7729667	320.0045	14.4074074074074	26.655805576835	5.5	NA	0	New Caledonia	Provider 7	Lagon Ouest Kon� 1690::2004::3862	25.197717666626	0.347502708435059
Lagon Ouest Kon� 1691::3864	3864	S	Lagon Ouest Kon� 1691	2004	-21.237813	164.7585697	New Caledonia	P	Fished	32.2087469129	NA	NA	0	Slope	2	NA	Distance sampling	250	4.75555555555555	0.544444444444445	0	0	0	New Caledonia (France)	status	0	0-4m	-21.237813_164.7585697	320.0045	13.2525252525253	82.2305874919083	5	NA	0	New Caledonia	Provider 7	Lagon Ouest Kon� 1691::2004::3864	25.197717666626	0.347502708435059
Lagon Ouest Kon� 1693::3867	3867	S	Lagon Ouest Kon� 1693	2004	-21.08561333	164.7571	New Caledonia	P	Fished	32.0727015909	NA	NA	0	Slope	4.8	NA	Distance sampling	250	5.0625	0.354166666666667	0	0	0	New Caledonia (France)	status	0	4-10m	-21.08561333_164.7571	315.653416666667	13.4324324324324	24.6912980130033	7	NA	0	New Caledonia	Provider 7	Lagon Ouest Kon� 1693::2004::3867	25.197717666626	0.347502708435059
Lagon Ouest Kon� 1694::3868	3868	S	Lagon Ouest Kon� 1694	2004	-20.97455667	164.6379133	New Caledonia	P	Fished	32.604084172	NA	NA	0	Flat	0.5	NA	Distance sampling	250	5.1375	0.129166666666667	0	0	0	New Caledonia (France)	status	1.21690745263158	0-4m	-20.97455667_164.6379133	316.000416666667	17.8421052631579	25.0067502558725	8.5	NA	0	New Caledonia	Provider 7	Lagon Ouest Kon� 1694::2004::3868	25.197717666626	0.347502708435059
Lagon SW Moindou 1770::4181	4181	S	Lagon SW Moindou 1770	2005	-21.75097	165.5709267	New Caledonia	P	Fished	1565.8446922351	NA	NA	0	Slope	4.3	NA	Distance sampling	250	2.87222222222222	0.338888888888888	0	0	0	New Caledonia (France)	status	0	4-10m	-21.75097_165.5709267	327.994	14.2058823529412	97.1118244721608	14.6666666666667	NA	0	New Caledonia	Provider 7	Lagon SW Moindou 1770::2005::4181	24.3431561787923	0.362340291341146
Lagon SW Moindou 1771::4183	4183	S	Lagon SW Moindou 1771	2005	-21.75095	165.5353533	New Caledonia	P	Fished	27.44221211985	NA	NA	0	Flat	1	NA	Distance sampling	500	2.87222222222222	0.338888888888888	0	0	0	New Caledonia (France)	status	0	0-4m	-21.75095_165.5353533	330.207583333333	12.9770114942529	66.5221229940854	14.6666666666667	NA	0	New Caledonia	Provider 7	Lagon SW Moindou 1771::2005::4183	24.3431561787923	0.362340291341146
Lagon SW Moindou 1772::4184	4184	S	Lagon SW Moindou 1772	2005	-21.75593	165.55408	New Caledonia	P	Fished	602.4748581635	NA	NA	0	Slope	11.1	NA	Distance sampling	250	2.87222222222222	0.338888888888888	0	0	0	New Caledonia (France)	status	0.704966923129252	>10m	-21.75593_165.55408	327.994	17.3379310344828	190.55857205528	14.6666666666667	NA	0	New Caledonia	Provider 7	Lagon SW Moindou 1772::2005::4184	24.3431561787923	0.362340291341146
Lagon SW Moindou 1773 and 1774::4188	4188	S	Lagon SW Moindou 1773 and 1774	2005	-21.7843771	165.5875587	New Caledonia	P	Fished	60.66208805035	NA	NA	0	Slope	3.3	NA	Distance sampling	500	2.70833333333333	0.254166666666667	0	0	0	New Caledonia (France)	status	0.0470167367378049	0-4m	-21.7843771_165.5875587	373.492166666667	17.8136645962733	150.088790934232	17	NA	0	New Caledonia	Provider 7	Lagon SW Moindou 1773 and 1774::2005::4188	24.3431561787923	0.362340291341146
Lagon SW Moindou 1773::4186	4186	S	Lagon SW Moindou 1773	2005	-21.75073	165.5838333	New Caledonia	P	Fished	20.8306626871	NA	NA	0	Slope	2.8	NA	Distance sampling	250	2.85833333333333	0.35	0	0	0	New Caledonia (France)	status	0	0-4m	-21.75073_165.5838333	327.994	14.3611111111111	48.1093229275243	15.5	NA	0	New Caledonia	Provider 7	Lagon SW Moindou 1773::2005::4186	24.3431561787923	0.362340291341146
Lagon SW Moindou 1775::4192	4192	S	Lagon SW Moindou 1775	2005	-21.80305386	165.6510773	New Caledonia	P	Fished	83.9791291036	NA	NA	0	Flat	1	NA	Distance sampling	250	2.70833333333333	0.254166666666667	0	0	0	New Caledonia (France)	status	0	0-4m	-21.80305386_165.6510773	335.372916666667	16.9537037037037	55.4342679486558	17	NA	0	New Caledonia	Provider 7	Lagon SW Moindou 1775::2005::4192	24.3431561787923	0.362340291341146
Lagon SW Moindou 1776::4195	4195	S	Lagon SW Moindou 1776	2005	-21.75386429	165.6354275	New Caledonia	P	Fished	124.9856182203	NA	NA	0	Flat	1.4	NA	Distance sampling	250	2.70833333333333	0.254166666666667	0	0	0	New Caledonia (France)	status	1.684222425	0-4m	-21.75386429_165.6354275	332.343166666667	17.4029850746269	53.2839389481026	17	NA	0	New Caledonia	Provider 7	Lagon SW Moindou 1776::2005::4195	24.3431561787923	0.362340291341146
Lagon SW Moindou 1776::4196	4196	S	Lagon SW Moindou 1776	2005	-21.75386429	165.6354275	New Caledonia	P	Fished	399.3753815962	NA	NA	0	Slope	2.3	NA	Distance sampling	250	2.70833333333333	0.254166666666667	0	0	0	New Caledonia (France)	status	0	0-4m	-21.75386429_165.6354275	332.343166666667	17.873417721519	120.369128350937	17	NA	0	New Caledonia	Provider 7	Lagon SW Moindou 1776::2005::4196	24.3431561787923	0.362340291341146
Lagon SW Moindou 1779::4199	4199	S	Lagon SW Moindou 1779	2005	-21.7870779	165.6677666	New Caledonia	P	Fished	7.7369288091	NA	NA	0	Slope	2.7	NA	Distance sampling	250	2.55833333333333	0.158333333333333	0	0	0	New Caledonia (France)	status	0	0-4m	-21.7870779_165.6677666	333.328416666667	13.8048780487805	92.134370126342	18.5	NA	0	New Caledonia	Provider 7	Lagon SW Moindou 1779::2005::4199	24.3431561787923	0.362340291341146
Lagon SW Moindou 1781::4202	4202	S	Lagon SW Moindou 1781	2005	-21.77172667	165.5861133	New Caledonia	P	Fished	14.1558689808	NA	NA	0	Slope	5.9	NA	Distance sampling	250	2.85833333333333	0.35	0	0	0	New Caledonia (France)	status	0	4-10m	-21.77172667_165.5861133	373.492166666667	13.3478260869565	95.2133235334413	15.5	NA	0	New Caledonia	Provider 7	Lagon SW Moindou 1781::2005::4202	24.3431561787923	0.362340291341146
Lagon SW Moindou 1782::4203	4203	S	Lagon SW Moindou 1782	2005	-21.80485	165.65227	New Caledonia	P	Fished	21.1941471749	NA	NA	0	Slope	5.4	NA	Distance sampling	250	2.70833333333333	0.254166666666667	0	0	0	New Caledonia (France)	status	0	4-10m	-21.80485_165.65227	334.714	18.2083333333333	56.5987955026351	17	NA	0	New Caledonia	Provider 7	Lagon SW Moindou 1782::2005::4203	24.3431561787923	0.362340291341146
Lagon SW Moindou 1783::4194	4194	S	Lagon SW Moindou 1783	2005	-21.80305386	165.6510773	New Caledonia	P	Fished	2.8343926713	NA	NA	0	Slope	4.4	NA	Distance sampling	250	2.70833333333333	0.254166666666667	0	0	0	New Caledonia (France)	status	0	4-10m	-21.80305386_165.6510773	335.372916666667	11.2903225806452	10.4983798994047	17	NA	0	New Caledonia	Provider 7	Lagon SW Moindou 1783::2005::4194	24.3431561787923	0.362340291341146
Lagon SW Moindou 1784::4205	4205	S	Lagon SW Moindou 1784	2005	-21.81815667	165.6681067	New Caledonia	P	Fished	116.9153751678	NA	NA	0	Flat	1.6	NA	Distance sampling	250	2.55833333333333	0.158333333333333	0	0	0	New Caledonia (France)	status	0	0-4m	-21.81815667_165.6681067	332.968583333333	14.1935483870968	303.702706799653	18.5	NA	0	New Caledonia	Provider 7	Lagon SW Moindou 1784::2005::4205	24.3431561787923	0.362340291341146
Lagon SW Moindou 1784::4206	4206	S	Lagon SW Moindou 1784	2005	-21.81815667	165.6681067	New Caledonia	P	Fished	138.5085804334	NA	NA	0	Slope	2.2	NA	Distance sampling	250	2.55833333333333	0.158333333333333	0	0	0	New Caledonia (France)	status	0	0-4m	-21.81815667_165.6681067	332.968583333333	17.0421052631579	128.680423275497	18.5	NA	0	New Caledonia	Provider 7	Lagon SW Moindou 1784::2005::4206	24.3431561787923	0.362340291341146
Lagon SW Moindou 1785::4207	4207	S	Lagon SW Moindou 1785	2005	-21.83677292	165.7033806	New Caledonia	P	Fished	84.6400523315	NA	NA	0	Slope	6.4	NA	Distance sampling	250	2.4	0.158333333333333	0	0	0	New Caledonia (France)	status	0.345419371315789	4-10m	-21.83677292_165.7033806	440.038333333333	18.214953271028	74.0057691712538	16	NA	0	New Caledonia	Provider 7	Lagon SW Moindou 1785::2005::4207	24.3431561787923	0.362340291341146
Lagon SW Moindou 1787::4210	4210	S	Lagon SW Moindou 1787	2005	-21.82253667	165.70052	New Caledonia	P	Fished	13.6469575967	NA	NA	0	Flat	1.8	NA	Distance sampling	250	2.4	0.158333333333333	0	0	0	New Caledonia (France)	status	0	0-4m	-21.82253667_165.70052	332.968583333333	14.4466019417476	36.1687466633084	16	NA	0	New Caledonia	Provider 7	Lagon SW Moindou 1787::2005::4210	24.3431561787923	0.362340291341146
Lagon SW Moindou 1788::4212	4212	S	Lagon SW Moindou 1788	2005	-21.81990667	165.75197	New Caledonia	P	Fished	66.9164006701	NA	NA	0	Slope	2	NA	Distance sampling	250	2.58888888888888	0.305555555555555	0	0	0	New Caledonia (France)	status	0	0-4m	-21.81990667_165.75197	340.52425	16.6846153846154	54.2819084587298	13.3333333333333	NA	0	New Caledonia	Provider 7	Lagon SW Moindou 1788::2005::4212	24.3431561787923	0.362340291341146
Lagon SW Moindou 1789::4214	4214	S	Lagon SW Moindou 1789	2005	-21.82061667	165.70579	New Caledonia	P	Fished	21.7438001989	NA	NA	0	Slope	3.3	NA	Distance sampling	250	2.43888888888888	0.122222222222222	0	0	0	New Caledonia (France)	status	0	0-4m	-21.82061667_165.70579	332.968583333333	15.2727272727273	73.7206851275647	19	NA	0	New Caledonia	Provider 7	Lagon SW Moindou 1789::2005::4214	24.3431561787923	0.362340291341146
Lagon SW Moindou 1790::4216	4216	S	Lagon SW Moindou 1790	2005	-21.82006667	165.6892433	New Caledonia	P	Fished	30.0244454406	NA	NA	0	Slope	2.4	NA	Distance sampling	250	2.43888888888888	0.122222222222222	0	0	0	New Caledonia (France)	status	0	0-4m	-21.82006667_165.6892433	332.968583333333	15.9906542056075	336.970681920291	19	NA	0	New Caledonia	Provider 7	Lagon SW Moindou 1790::2005::4216	24.3431561787923	0.362340291341146
Lagon SW Moindou 1791::4219	4219	S	Lagon SW Moindou 1791	2005	-21.80162	165.6711367	New Caledonia	P	Fished	61.5235758772	NA	NA	0	Slope	3	NA	Distance sampling	250	2.55833333333333	0.158333333333333	0	0	0	New Caledonia (France)	status	0	0-4m	-21.80162_165.6711367	335.372916666667	16.2222222222222	67.983049981953	18.5	NA	0	New Caledonia	Provider 7	Lagon SW Moindou 1791::2005::4219	24.3431561787923	0.362340291341146
Lambwe::8994	8994	S	Lambwe	2011	-12.23356667	44.28571667	Comoro Islands	I	Fished	33.244	NA	NA	0	Crest	2	NA	Standard belt transect	500	5.225	0.158333333333333	0	0	0	Comoros Isl.	status	NA	0-4m	-12.23356667_44.28571667	292.241	NA	NA	645.5	NA	NA	Comoro Islands	Provider 17	Lambwe::2011::8994	28.1977957089742	0.572158495585124
LAN-001::8088	8088	S	LAN-001	2005	20.9136	-157.0547	Hawaii	P	Fished	1.4986424513	NA	NA	0	Slope	14	NA	Standard belt transect	400	3.86666666666667	0.783333333333333	0	0	0	Hawaii	status	0	>10m	20.9136_-157.0547	259.61475	20	3649.71099326539	23	NA	0	Hawaii	Provider 2	LAN-001::2005::8088	25.3889636993408	-0.177632172902425
LAN-004::8095	8095	S	LAN-004	2008	20.78	-156.8203	Hawaii	P	Fished	67.2546268554	NA	NA	0	Slope	13	31.57352941	Standard belt transect	600	4.58333333333333	0.233333333333333	0	0	0	Hawaii	status	0	>10m	20.78_-156.8203	262.712666666667	21.1576729225295	49.8619057001212	35	NA	97.77502454	Hawaii	Provider 2	LAN-004::2008::8095	25.3889636993408	-0.177632172902425
LAN-005::8098	8098	S	LAN-005	2008	20.7412	-156.8758	Hawaii	P	Fished	45.5275682941667	NA	NA	0	Slope	13	28.70890411	Standard belt transect	600	4.86666666666667	0.333333333333333	0	0	0	Hawaii	status	0	>10m	20.7412_-156.8758	259.9815	19.2505998020182	31.1239797431291	27	NA	214.3351648	Hawaii	Provider 2	LAN-005::2008::8098	25.3889636993408	-0.177632172902425
LAN-007::8103	8103	S	LAN-007	2008	20.8706	-156.8348	Hawaii	P	Fished	13.3766108902	NA	NA	0	Slope	14	24.46698113	Standard belt transect	600	4.15	0.233333333333333	0	0	0	Hawaii	status	0	>10m	20.8706_-156.8348	259.9385	15.3848971541279	21.0667583337691	40.5	NA	57.04375	Hawaii	Provider 2	LAN-007::2008::8103	25.3889636993408	-0.177632172902425
LAN-008::8105	8105	S	LAN-008	2008	20.923033	-156.909367	Hawaii	P	Fished	10.0553446469333	NA	NA	0	Slope	15	31.69444444	Standard belt transect	600	3.95	0.358333333333333	0	0	0	Hawaii	status	0	>10m	20.923033_-156.909367	259.401666666667	15.0194919140016	20.7608404097903	33	NA	17.92746308	Hawaii	Provider 2	LAN-008::2008::8105	25.3889636993408	-0.177632172902425
LAN-050::8106	8106	S	LAN-050	2008	20.918517	-156.88985	Hawaii	P	Fished	6.87843419345	NA	NA	0	Slope	20	18.75	Standard belt transect	400	3.95	0.358333333333333	0	0	0	Hawaii	status	0	>10m	20.918517_-156.88985	262.54075	13.8100038182512	11.5110309109541	33	NA	0	Hawaii	Provider 2	LAN-050::2008::8106	25.3889636993408	-0.177632172902425
LAN-051::8107	8107	S	LAN-051	2008	20.91405	-156.886883	Hawaii	P	Fished	9.67920055035	NA	NA	0	Slope	4.5	29.36538462	Standard belt transect	400	4.06666666666667	0.283333333333333	0	0	0	Hawaii	status	0	4-10m	20.91405_-156.886883	262.54075	13.7413020434998	47.7971655009053	36.3333333333333	NA	23.9176875	Hawaii	Provider 2	LAN-051::2008::8107	25.3889636993408	-0.177632172902425
LAN-052::8108	8108	S	LAN-052	2008	20.8899	-156.858267	Hawaii	P	Fished	39.0197412964	NA	NA	0	Slope	4.5	21.62209302	Standard belt transect	400	4.06666666666667	0.283333333333333	0	0	0	Hawaii	status	0	4-10m	20.8899_-156.858267	260.504416666667	18.9887514416107	101.036426592627	36.3333333333333	NA	89.27717589	Hawaii	Provider 2	LAN-052::2008::8108	25.3889636993408	-0.177632172902425
LAN-053::8109	8109	S	LAN-053	2008	20.793117	-156.809517	Hawaii	P	Fished	24.26425913545	NA	NA	0	Slope	19	34.31481481	Standard belt transect	400	4.58333333333333	0.233333333333333	0	0	0	Hawaii	status	0	>10m	20.793117_-156.809517	262.934333333333	18.3903296913633	11.2252803989409	35	NA	0	Hawaii	Provider 2	LAN-053::2008::8109	25.3889636993408	-0.177632172902425
LAN-054::8110	8110	S	LAN-054	2008	20.829233	-156.80705	Hawaii	P	Fished	23.47122081785	NA	NA	0	Slope	5	28.2125	Standard belt transect	400	4.58333333333333	0.233333333333333	0	0	0	Hawaii	status	0	4-10m	20.829233_-156.80705	261.451	16.7423076923077	40.809331261079	35	NA	25.66465409	Hawaii	Provider 2	LAN-054::2008::8110	25.3889636993408	-0.177632172902425
LAN-055::8111	8111	S	LAN-055	2008	20.7332	-156.9085	Hawaii	P	Fished	31.1611738695	NA	NA	0	Slope	22	24.42261905	Standard belt transect	400	4.86666666666667	0.333333333333333	0	0	0	Hawaii	status	0	>10m	20.7332_-156.9085	259.9815	17.0674938650816	52.1086154289749	27	NA	148.8877309	Hawaii	Provider 2	LAN-055::2008::8111	25.3889636993408	-0.177632172902425
Laughlands E 376::1872	1872	S	Laughlands E 376	2000	18.4413	-77.2076167	Jamaica	C	Fished	13.7970018789	NA	NA	0	Slope	9	NA	Standard belt transect	600	0.0166666666666667	0.0166666666666667	0	0	0	Jamaica	status	0	4-10m	18.4413_-77.2076167	1312.48291666667	15.8333333333333	10.0272656404437	3943	NA	NA	Jamaica	Provider 19	Laughlands E 376::2000::1872	28.4242283503215	0.429452260335286
LCI001 377::1873	1873	S	LCI001 377	2003	12.30912	-82.9878	Nicaragua	C	Fished	59.1098945455455	NA	NA	0	Lagoon_Back reef	6.5	NA	Standard belt transect	660	4.45	0.75	0	0	0	NA	status	0.128444925020661	4-10m	12.30912_-82.9878	958.960833333333	20.0227272727273	24.1226939497639	30	NA	NA	Nicaragua	Provider 19	LCI001 377::2003::1873	28.5503575007121	0.575950463612874
LCI002 378::1874	1874	S	LCI002 378	2003	12.31568	-82.9804	Nicaragua	C	Fished	23.592253205	NA	NA	0	Slope	5.1	NA	Standard belt transect	600	4.56666666666667	1.025	0	0	0	NA	status	0	4-10m	12.31568_-82.9804	958.960833333333	17.8529411764706	11.7696027502572	29.5	NA	NA	Nicaragua	Provider 19	LCI002 378::2003::1874	28.5503575007121	0.575950463612874
LCI003 379::1875	1875	S	LCI003 379	2003	12.29153	-82.9694	Nicaragua	C	Fished	14.701856296	NA	NA	0	Slope	5.1	NA	Standard belt transect	660	4.45	0.75	0	0	0	NA	status	0	4-10m	12.29153_-82.9694	929.631416666667	19.4393939393939	142.87950822814	30	NA	NA	Nicaragua	Provider 19	LCI003 379::2003::1875	28.5503575007121	0.575950463612874
LCI004 380::1876	1876	S	LCI004 380	2003	12.29546	-82.9694	Nicaragua	C	Fished	41.0270400649	NA	NA	0	Slope	9.6	NA	Standard belt transect	600	4.45	0.75	0	0	0	NA	status	0	4-10m	12.29546_-82.9694	904.69325	21.4305555555556	26.20817758009	30	NA	NA	Nicaragua	Provider 19	LCI004 380::2003::1876	28.5503575007121	0.575950463612874
LCI005 381::1877	1877	S	LCI005 381	2003	12.29837	-82.9744	Nicaragua	C	Fished	20.768512435625	NA	NA	0	Lagoon_Back reef	2.3	NA	Standard belt transect	480	4.45	0.75	0	0	0	NA	status	0	0-4m	12.29837_-82.9744	904.69325	21.3235294117647	15.2653992117251	30	NA	NA	Nicaragua	Provider 19	LCI005 381::2003::1877	28.5503575007121	0.575950463612874
LCI006 382::1878	1878	S	LCI006 382	2003	12.2946	-82.9725	Nicaragua	C	Fished	24.20540671775	NA	NA	0	Crest	3.4	NA	Standard belt transect	480	4.45	0.75	0	0	0	NA	status	0.4715266171875	0-4m	12.2946_-82.9725	904.69325	22.9166666666667	20.2961679120449	30	NA	NA	Nicaragua	Provider 19	LCI006 382::2003::1878	28.5503575007121	0.575950463612874
LEH-001::8132	8132	S	LEH-001	2008	22.0165	-160.0914	Hawaii	P	Fished	76.6212682775	NA	NA	0	Slope	13.33333333	38.72685185	Standard belt transect	600	9.46666666666667	0.275	0	0	0	Hawaii	status	0.192111969537037	>10m	22.0165_-160.0914	257.0925	20.6172377798925	26.603356100394	5.5	NA	53.62684412	Hawaii	Provider 2	LEH-001::2008::8132	25.5933814048767	-0.156029542287191
LEH-002::8135	8135	S	LEH-002	2008	22.0216	-160.0939	Hawaii	P	Fished	80.5672006893333	NA	NA	0	Slope	16.33333333	39.94805195	Standard belt transect	600	9.46666666666667	0.275	0	0	0	Hawaii	status	0	>10m	22.0216_-160.0939	257.0925	21.240132560135	39.3315315667277	5.5	NA	50.60157084	Hawaii	Provider 2	LEH-002::2008::8135	25.5933814048767	-0.156029542287191
LEH-003::8136	8136	S	LEH-003	2005	22.0213	-160.1016	Hawaii	P	Fished	126.232956146933	NA	NA	0	Slope	15	NA	Standard belt transect	600	9.46666666666667	0.275	0	0	0	Hawaii	status	0.0466432824047619	>10m	22.0213_-160.1016	257.0925	28.9010700865761	29.5122809898723	5.5	NA	28.86789689	Hawaii	Provider 2	LEH-003::2005::8136	25.5933814048767	-0.156029542287191
LEH-050::8138	8138	S	LEH-050	2008	22.014533	-160.096633	Hawaii	P	Fished	68.1949942909	NA	NA	0	Slope	3.5	40.875	Standard belt transect	400	9.46666666666667	0.275	0	0	0	Hawaii	status	0	0-4m	22.014533_-160.096633	256.482083333333	21.2652425206361	58.8196487158661	5.5	NA	0	Hawaii	Provider 2	LEH-050::2008::8138	25.5933814048767	-0.156029542287191
LEH-051::8139	8139	S	LEH-051	2008	22.029283	-160.098417	Hawaii	P	Fished	64.73379397865	NA	NA	0	Slope	23	33.5	Standard belt transect	400	9.46666666666667	0.275	0	0	0	Hawaii	status	0.37727257625	>10m	22.029283_-160.098417	254.677166666667	32.238798894105	52.2313981531284	5.5	NA	42.45623846	Hawaii	Provider 2	LEH-051::2008::8139	25.5933814048767	-0.156029542287191
Lembeh Resort::294	294	S	Lembeh Resort	2007	1.45824219	125.2426703	Indonesia	P	Fished	10.8470279261	NA	NA	0	Slope	8	NA	Standard belt transect	750	1.93333333333333	0.0166666666666667	0	0	0	Indonesia	status	0	4-10m	1.45824219_125.2426703	272.815416666667	15.2272727272727	69.2129805346427	103	NA	30.82537838	Indonesia	Provider 4	Lembeh Resort::2007::294	29.5276883443197	0.564831733703613
Light House Point::MG_20988	MG_20988	MG	Light House Point	2008	-10.99	40.71	Mozambique	I	UnfishedHigh	37.6315	1	5	0	Crest	1.5	21.7	Standard belt transect	500	5.32777777777778	0.716666666666667	1	0	0	Mozambique	benchmark	NA	0-4m	-10.99_40.71	285.268	NA	NA	18.3333333333333	NA	NA	Mozambique	Provider 16	Light House Point::2008::MG_20988	28.0667379697164	0.564579645792643
Line Islands Northern 001::5373	5373	S	Line Islands Northern 001	2005	1.843816667	-157.5417	Kiribati	P	Fished	95.6750001938	NA	NA	1	Slope	14	NA	Standard belt transect	600	112.033333333333	0.0833333333333333	0	0	0	Kiribati	status	0.0201939785688073	>10m	1.843816667_-157.5417	341.74625	23.1834862385321	56.5398199074184	1.5	0	338.6565312	Kiribati	Provider 11	Line Islands Northern 001::2005::5373	26.9216794967651	-0.347607294718424
Line Islands Northern 002::5374	5374	S	Line Islands Northern 002	2005	1.84735	-157.5457333	Kiribati	P	Fished	83.1965279414333	NA	NA	1	Slope	14	NA	Standard belt transect	600	112.033333333333	0.0833333333333333	0	0	0	Kiribati	status	0	>10m	1.84735_-157.5457333	346.78975	19.35	59.4560210329524	1.5	0	189.7057738	Kiribati	Provider 11	Line Islands Northern 002::2005::5374	26.9216794967651	-0.347607294718424
Line Islands Northern 003::5375	5375	S	Line Islands Northern 003	2005	1.8563	-157.5539	Kiribati	P	Fished	163.4770548167	NA	NA	1	Slope	13	NA	Standard belt transect	600	112.033333333333	0.0833333333333333	0	0	0	Kiribati	status	0.0386252636692506	>10m	1.8563_-157.5539	346.64725	22.0416666666667	95.3377034672135	1.5	0	206.1174524	Kiribati	Provider 11	Line Islands Northern 003::2005::5375	26.9216794967651	-0.347607294718424
Line Islands Northern 004::5376	5376	S	Line Islands Northern 004	2005	1.859316667	-157.55555	Kiribati	P	Fished	79.6726662597	NA	NA	1	Slope	11	NA	Standard belt transect	600	112.033333333333	0.0833333333333333	0	0	0	Kiribati	status	0	>10m	1.859316667_-157.55555	346.64725	19.8095238095238	70.2297653464111	1.5	0	216.0651703	Kiribati	Provider 11	Line Islands Northern 004::2005::5376	26.9216794967651	-0.347607294718424
Line Islands Northern 005::5377	5377	S	Line Islands Northern 005	2005	1.874483333	-157.5642333	Kiribati	P	Fished	83.4030967131333	NA	NA	1	Slope	11	NA	Standard belt transect	600	112.033333333333	0.0833333333333333	0	0	0	Kiribati	status	0	>10m	1.874483333_-157.5642333	342.62375	21.6974789915966	70.5749697498996	1.5	0	126.4457068	Kiribati	Provider 11	Line Islands Northern 005::2005::5377	26.9216794967651	-0.347607294718424
Line Islands Northern 006::5378	5378	S	Line Islands Northern 006	2005	1.885866667	-157.5524667	Kiribati	P	Fished	177.950469834667	NA	NA	1	Slope	11	NA	Standard belt transect	600	112.033333333333	0.0833333333333333	0	0	0	Kiribati	status	0	>10m	1.885866667_-157.5524667	340.456583333333	21.9622641509434	73.7123325498292	1.5	0	287.6168204	Kiribati	Provider 11	Line Islands Northern 006::2005::5378	26.9216794967651	-0.347607294718424
Line Islands Northern 007::5379	5379	S	Line Islands Northern 007	2005	1.891283333	-157.54475	Kiribati	P	Fished	147.564665836333	NA	NA	1	Slope	11	NA	Standard belt transect	600	112.033333333333	0.0833333333333333	0	0	0	Kiribati	status	0	>10m	1.891283333_-157.54475	340.197333333333	21.3464566929134	69.3262659571767	1.5	0	209.1292243	Kiribati	Provider 11	Line Islands Northern 007::2005::5379	26.9216794967651	-0.347607294718424
Line Islands Northern 008::5380	5380	S	Line Islands Northern 008	2005	1.8997	-157.5387667	Kiribati	P	Fished	107.489259736067	NA	NA	1	Slope	11	NA	Standard belt transect	600	112.033333333333	0.0833333333333333	0	0	0	Kiribati	status	0	>10m	1.8997_-157.5387667	340.197333333333	20.6293103448276	60.3166344836359	1.5	0	318.2529879	Kiribati	Provider 11	Line Islands Northern 008::2005::5380	26.9216794967651	-0.347607294718424
Line Islands Northern 009::5381	5381	S	Line Islands Northern 009	2005	1.9097	-157.5350167	Kiribati	P	Fished	83.8072188469333	NA	NA	1	Slope	14	NA	Standard belt transect	600	111.75	0.0666666666666667	0	0	0	Kiribati	status	0	>10m	1.9097_-157.5350167	339.877666666667	21.5849056603774	69.2084318191678	2	0	285.9311093	Kiribati	Provider 11	Line Islands Northern 009::2005::5381	26.9216794967651	-0.347607294718424
Line Islands Northern 010::5382	5382	S	Line Islands Northern 010	2005	1.915633333	-157.5259	Kiribati	P	Fished	73.8830882236	NA	NA	1	Slope	13	NA	Standard belt transect	600	111.725	0.141666666666667	0	0	0	Kiribati	status	0	>10m	1.915633333_-157.5259	339.877666666667	20.2959183673469	64.7770028597834	2	0	194.9147783	Kiribati	Provider 11	Line Islands Northern 010::2005::5382	26.9216794967651	-0.347607294718424
Line Islands Northern 011::5383	5383	S	Line Islands Northern 011	2005	1.9181	-157.5199333	Kiribati	P	Fished	136.3216845863	NA	NA	1	Slope	15	NA	Standard belt transect	600	111.725	0.141666666666667	0	0	0	Kiribati	status	0	>10m	1.9181_-157.5199333	338.557333333333	19.4732142857143	117.519855847997	2	0	132.9640608	Kiribati	Provider 11	Line Islands Northern 011::2005::5383	26.9216794967651	-0.347607294718424
Line Islands Northern 012::5384	5384	S	Line Islands Northern 012	2005	1.924116667	-157.5128333	Kiribati	P	Fished	115.423201738567	NA	NA	1	Slope	10	NA	Standard belt transect	600	111.725	0.141666666666667	0	0	0	Kiribati	status	0	>10m	1.924116667_-157.5128333	338.557333333333	23.0431034482759	62.6502380867793	2	0	229.4749972	Kiribati	Provider 11	Line Islands Northern 012::2005::5384	26.9216794967651	-0.347607294718424
Line Islands Northern 013::5385	5385	S	Line Islands Northern 013	2005	1.928533333	-157.5080333	Kiribati	P	Fished	88.8129978110333	NA	NA	1	Slope	18	NA	Standard belt transect	600	111.725	0.141666666666667	0	0	0	Kiribati	status	0	>10m	1.928533333_-157.5080333	338.557333333333	21.3495145631068	91.0479482213485	2	0	126.8851658	Kiribati	Provider 11	Line Islands Northern 013::2005::5385	26.9216794967651	-0.347607294718424
Line Islands Northern 014::5386	5386	S	Line Islands Northern 014	2005	1.932283333	-157.5013333	Kiribati	P	Fished	85.5491414653333	NA	NA	1	Slope	10	NA	Standard belt transect	600	111.441666666667	0.170833333333333	0	0	0	Kiribati	status	0	>10m	1.932283333_-157.5013333	338.557333333333	22.0425531914894	78.9353725011219	6.75	0	178.1212082	Kiribati	Provider 11	Line Islands Northern 014::2005::5386	26.9216794967651	-0.347607294718424
Line Islands Northern 015::5387	5387	S	Line Islands Northern 015	2005	1.939266667	-157.49625	Kiribati	P	Fished	73.6122966713333	NA	NA	1	Slope	14	NA	Standard belt transect	600	111.441666666667	0.170833333333333	0	0	0	Kiribati	status	0	>10m	1.939266667_-157.49625	344.05425	19.6292134831461	189.859274325765	6.75	0	134.9160786	Kiribati	Provider 11	Line Islands Northern 015::2005::5387	26.9216794967651	-0.347607294718424
Line Islands Northern 016::5388	5388	S	Line Islands Northern 016	2005	1.9579	-157.4894667	Kiribati	P	Fished	111.3484822184	NA	NA	1	Slope	12	NA	Standard belt transect	600	111.441666666667	0.170833333333333	0	0	0	Kiribati	status	0	>10m	1.9579_-157.4894667	344.528833333333	20.7241379310345	77.1297524182017	6.75	0	132.0670523	Kiribati	Provider 11	Line Islands Northern 016::2005::5388	26.9216794967651	-0.347607294718424
Line Islands Northern 017::5389	5389	S	Line Islands Northern 017	2005	1.9842	-157.48185	Kiribati	P	Fished	122.190313692567	NA	NA	1	Slope	11	NA	Standard belt transect	600	111.441666666667	0.170833333333333	0	0	0	Kiribati	status	0	>10m	1.9842_-157.48185	341.275	19.5833333333333	76.3620916418838	6.75	0	174.369102	Kiribati	Provider 11	Line Islands Northern 017::2005::5389	26.9216794967651	-0.347607294718424
Line Islands Northern 018::5390	5390	S	Line Islands Northern 018	2005	1.992266667	-157.4833333	Kiribati	P	Fished	27.0651045116	NA	NA	1	Slope	13	NA	Standard belt transect	600	111.338888888889	0.205555555555555	0	0	0	Kiribati	status	0	>10m	1.992266667_-157.4833333	341.275	18.2173913043478	40.1253781208088	8.33333333333333	0	0	Kiribati	Provider 11	Line Islands Northern 018::2005::5390	26.9216794967651	-0.347607294718424
Line Islands Northern 019::5391	5391	S	Line Islands Northern 019	2005	1.998966667	-157.48595	Kiribati	P	Fished	84.5757720927333	NA	NA	1	Slope	11	NA	Standard belt transect	600	111.158333333333	0.2	0	0	0	Kiribati	status	0	>10m	1.998966667_-157.48595	342.17325	20.8828828828829	75.2314285563087	11.5	0	155.9777239	Kiribati	Provider 11	Line Islands Northern 019::2005::5391	26.9216794967651	-0.347607294718424
Line Islands Northern 020::5392	5392	S	Line Islands Northern 020	2005	2.001166667	-157.4859833	Kiribati	P	Fished	27.9171881637333	NA	NA	1	Slope	13	NA	Standard belt transect	600	111.158333333333	0.2	0	0	0	Kiribati	status	0	>10m	2.001166667_-157.4859833	342.17325	19.8055555555556	139.234789541212	11.5	0	19.11451553	Kiribati	Provider 11	Line Islands Northern 020::2005::5392	26.9216794967651	-0.347607294718424
Line Islands Northern 021::5393	5393	S	Line Islands Northern 021	2005	2.008683333	-157.4889333	Kiribati	P	Fished	62.3535912167	NA	NA	1	Slope	13	NA	Standard belt transect	600	111.158333333333	0.2	0	0	0	Kiribati	status	0	>10m	2.008683333_-157.4889333	339.120583333333	19.7613636363636	51.0661837460494	11.5	0	91.74184696	Kiribati	Provider 11	Line Islands Northern 021::2005::5393	26.9216794967651	-0.347607294718424
Line Islands Northern 022::5394	5394	S	Line Islands Northern 022	2005	2.01795	-157.49465	Kiribati	P	Fished	90.9846740897333	NA	NA	1	Slope	14	NA	Standard belt transect	600	111.158333333333	0.2	0	0	0	Kiribati	status	0	>10m	2.01795_-157.49465	339.120583333333	20.7678571428571	70.9421954158504	11.5	0	164.2611627	Kiribati	Provider 11	Line Islands Northern 022::2005::5394	26.9216794967651	-0.347607294718424
Line Islands Northern 023::5395	5395	S	Line Islands Northern 023	2005	2.024866667	-157.4965333	Kiribati	P	Fished	128.9563600946	NA	NA	1	Slope	8	NA	Standard belt transect	600	111.158333333333	0.2	0	0	0	Kiribati	status	0	4-10m	2.024866667_-157.4965333	340.248416666667	20.5	69.5874225356927	11.5	0	183.0435096	Kiribati	Provider 11	Line Islands Northern 023::2005::5395	26.9216794967651	-0.347607294718424
Line Islands Northern 024::5396	5396	S	Line Islands Northern 024	2005	2.038	-157.4982833	Kiribati	P	Fished	125.214373230533	NA	NA	1	Slope	9	NA	Standard belt transect	600	111.158333333333	0.2	0	0	0	Kiribati	status	0	4-10m	2.038_-157.4982833	343.0725	21.8613861386139	100.029368365412	11.5	0	118.9745712	Kiribati	Provider 11	Line Islands Northern 024::2005::5396	26.9216794967651	-0.347607294718424
Line Islands Northern 025::5397	5397	S	Line Islands Northern 025	2005	2.046466667	-157.4939667	Kiribati	P	Fished	82.3972854103667	NA	NA	1	Slope	8	NA	Standard belt transect	600	111.158333333333	0.2	0	0	0	Kiribati	status	0	4-10m	2.046466667_-157.4939667	341.836833333333	20.8089887640449	54.6275782739448	11.5	0	126.3626223	Kiribati	Provider 11	Line Islands Northern 025::2005::5397	26.9216794967651	-0.347607294718424
Line Islands Northern 026::5398	5398	S	Line Islands Northern 026	2005	3.803866667	-159.3111667	Kiribati	P	Fished	131.623304733067	NA	NA	1	Slope	13	NA	Standard belt transect	600	101.225	0.075	0	0	0	Kiribati	status	0.0426580460282051	>10m	3.803866667_-159.3111667	314.576333333333	21.8934426229508	101.344660187766	3	0	265.7218408	Kiribati	Provider 11	Line Islands Northern 026::2005::5398	27.1206577618917	-0.362779299418132
Line Islands Northern 027::5399	5399	S	Line Islands Northern 027	2005	3.8044	-159.3215	Kiribati	P	Fished	61.9983372998	NA	NA	1	Slope	13	NA	Standard belt transect	600	101.266666666667	0.05	0	0	0	Kiribati	status	0.0339636927203065	>10m	3.8044_-159.3215	314.576333333333	21.7974683544304	92.3488079423334	4	0	148.1779361	Kiribati	Provider 11	Line Islands Northern 027::2005::5399	27.1206577618917	-0.362779299418132
[truncated: 1,065 more rows]
