# Supplementary material for: Sustainable reference points for multispecies coral reef fisheries
Source: Nat Commun. 2023 Sep 4;14:5368. doi: 10.1038/s41467-023-41040-z (PMC10477311; doi:10.1038/s41467-023-41040-z)
Supplement: Supplementary file 5 — Supplementary Dataset 2 [file 41467_2023_41040_MOESM5_ESM.csv]

area_name	Larger	EEZ_lat	EEZ_long	Region	CoralReefArea_km2	Rfishers_km2r	HDI	meanTgrav_nh2	Tourists_km2l	meanTTpop_h	meanTTmarket_h	mpa_perc	popgrow_prop	pop_n	median_totalcatch_t	mean_totalcatch_t	mean_tcatch_notindus_t	mean_tcatch_onlyreported_t	mean_tcatch_notindus_onlyrep_t	mean_spatial_totalcatch_reefs_t	reef_area_spatial_km2	VoiceAccountability
American Samoa	American Samoa	-13.85166919	-169.057621	P	45.426853	1.31	0.91	13.93	115.5	1.211166667	6.666666667	8.71	-0.03	55637	61.16834757	61.98933405	61.98933405	24.11815735	24.11815735	63.13093513	45.426853	0.9882845
Anguilla (UK)		18.460414	-63.163709	C	24.465644	9.97	0.9	42.22	116.96	0.185166667	0.561166667	20.24	0.24	13769	498.0394696	508.426405	508.426405	248.1510306	248.1510306	NA	24.465644	0.9882845
Antigua & Barbuda	Antigua	18.71902871	-60.54490741	C	55.198742	120.43	0.78	536	522.73	0.220333333	1.688	0.19	0.13	94661	1182.308043	1264.72966	1264.72966	1011.26373	1011.26373	1013.808817	55.198742	0.495849
Australia	Australia	-16.5442317	151.8933976	P	32404.48229	0.91	0.93	6.74	0.75	4.890833333	15.16133333	40.65	0.15	22031750	11962.27226	12171.86889	7227.28482	5746.672553	2620.734341	6748.297472	32404.48229	1.419766
Bahamas		25.20652605	-75.56186808	C	2236.357857	17.01	0.79	34.7	136.86	1.8075	7.753833333	0.57	0.21	360832	2476.688733	2432.50273	2286.167875	1015.177718	888.4690476	2408.884993	2236.357857	0.9882097
Bahrain		26.33315481	50.70362868	I	216.73104	284.61	0.81	1890.67	15685.04	0.7075	1.185166667	1.24	0.87	1240862	11005.39979	10882.23047	10882.23047	3195.607143	3195.607143	7457.481303	216.73104	-0.9659101
Bangladesh		20.95976297	90.74664456	I	4.553952	100455.19	0.55	462.5	2.33	0.195833333	4.2375	5.36	0.16	152149102	6788.204001	6907.750549	330.3294571	375.9084194	0	56.24173197	4.553952	-0.2680953
Barbados		13.30195985	-57.99490786	C	31.411343	10.02	0.78	2386.77	1237.21	0.156333333	0.653833333	0.01	0.04	279569	488.6607749	471.6017324	466.0252995	56.43835732	50.86192436	461.5392824	31.411343	1.136577
Belize	Belize	17.22371044	-87.55465316	C	897.964851	10.21	0.7	115.58	10.61	0.824166667	2.0205	10.08	0.3	321608	1461.945357	1466.190757	1466.190757	95.07599232	95.07599232	1577.832776	897.964851	0.6853012
Bermuda (UK)		32.3335825	-64.76795219	C	530.439961	2.37	0.9	300.73	4640	0.496166667	0.749166667	0.03	0.05	65124	153.766381	178.5749221	178.5749221	100.9507792	100.9507792	353.8088369	530.439961	0.9882845
Brazil (mainland)	Brazil	-32.988421	-39.691991	C	747.618389	328.6	0.72	1261.57	0.62	0.572333333	5.2275	1.68	0.12	196796269	46241.20994	45363.92123	41485.62204	32534.74964	28865.03221	5647.118884	747.618389	0.5713488
British Virgin Isl. (UK)	British Virgin Islands	20.37255018	-64.51569012	C	138.026263	3.13	0.9	161.92	2200	0.278	1.498666667	0.06	0.32	27224	2193.806578	2148.012833	2148.012833	760.2078764	760.2078764	1424.741556	138.026263	1.289994
Brunei Darussalam		6.18	113.27	I	63.152438	17.44	0.85	102	40.61	1.045666667	2.105333333	0.2	0.17	388662	138.9769983	134.044994	133.4393736	0.60562041	0	1433.165764	63.152438	-0.6505712
Cambodia		10.22845126	102.5594223	P	47.762963	564.53	0.53	281.86	14.21	1.582166667	3.906	0.19	0.18	14308740	121738.9979	121458.6081	324.9753751	4037.591827	0	3337.683776	47.762963	-0.9272553
Cayman Isl. (UK)	Cayman Islands	19.15113701	-81.13408109	C	280.962949	2.62	0.9	251.74	1200	0.291166667	4.086833333	0.08	0.33	55507	13.49503566	10.32185106	3.65	5.777033624	0	9.863045928	280.962949	0.5776708
Chagos Archipelago (UK)	British Indian Ocean Territory	-6.341239	71.87003	I	194.537536	10.28	0.9	0	116.96	35.43566667	66.376	20.24	NA	2000	21.69	24.47871429	24.47871429	0	0	NA	194.537536	1.289994
China		22.612024	116.787143	P	1345.670643	229.08	0.7	479.79	5.93	8.9975	16.05866667	3.77	0.06	1337705000	1015.48017	126367.4108	45291.09077	128702.0287	31728.54468	113807.7109	1345.670643	-1.680548
Christmas Isl. (Australia)		-11.24353973	105.3652265	I	5.066106	NA	0.93	11.4	0.75	0.476666667	0.723333333	40.65	0.54	2167	10.592064	9.813871544	9.813871544	0	0	9.813871543	5.066106	1.419766
Cocos (Keeling) Isl. (Australia)		-12.03198595	96.85333805	I	115.860349	NA	0.93	1	0.75	0.503333333	1.22	40.65	NA	544	99.12709414	98.69266126	98.69266126	0	0	NA	115.860349	1.419766
Colombia (Caribbean)	Colombia	12.69215393	-76.6072326	C	944.521965	5.01	0.7	330.05	1.27	1.133833333	3.712833333	2.06	0.14	45918097	3983.170887	3037.894678	1515.08972	1139.808426	824.0814921	1791.220648	944.521965	-0.1323792
Comoros Isl.	Comoro Islands	-11.39329721	43.48880351	I	221.926985	46.35	0.48	625.2	8.22	0.201833333	2.890166667	0.02	0.27	689692	12.94478688	16.73155813	16.72139634	9.010161784	9	17.27593446	221.926985	-0.4222873
Cook Islands		-15.03807126	-161.3064453	P	254.693498	0.22	0.93	19.83	0.75	5.055166667	27.55083333	40.65	0.02	18545	287.0344953	279.5341487	279.5341487	279.5341487	279.5341487	329.1126773	254.693498	-0.3573337
Costa Rica		6.67163601	-86.61098744	C	70.352654	23.67	0.75	184.67	41.13	2.376333333	4.44	0.83	0.16	4545280	1164.984364	501.7517085	594.8420966	238.1428571	238.1428571	1336.52171	70.352654	1.03989
Cuba	Cuba	21.65613401	-81.2575355	C	5745.258873	105.22	0.78	214.3	23.55	0.7475	2.6705	4.32	0.02	11333051	6847.080664	6805.904376	6787.697298	3386.47678	3368.269703	4373.467607	5745.258873	-1.616888
Djibouti		12.00726607	43.43502813	I	259.196117	0.84	0.45	2504.76	2.2	0.1785	0.908333333	0.54	0.19	851146	1161.790852	1227.518835	821.8934574	654.9649955	654.9649955	1124.02744	259.196117	-1.265671
Dominica		15.49774357	-60.71986925	C	16.45348	117.64	0.72	611.93	102.67	0.112166667	0.861166667	0.01	0.03	71440	182.9443781	184.5463111	184.5463111	46.22471392	46.22471392	203.1775302	16.45348	0.9825406
Dominican Republic	Dominican Republic	18.13257402	-69.94418188	C	352.46696	654.31	0.7	1028.17	85.39	0.192166667	1.241166667	9.08	0.16	9897985	20464.91683	21487.60816	19703.70314	4524.900216	2740.995203	13396.82283	352.46696	0.0738616
Easter Isl. (Chile)		-26.813989	-107.488859	P	33	NA	0.82	NA	3.767154608	NA	NA	12.59520309	0.102669512	16993354	0.79052	2.390285714	2.390285714	2.197571429	2.197571429	NA	NA	1.095609
Ecuador		-0.9809767	-82.22356197	P	201.667343	101.32	0.71	0.51	4.22	1.523333333	5.8755	13.05	0.18	14934690	152.2021945	1300.136398	975.9594742	356.2883405	356.2883405	101.911952	201.667343	-0.2310853
Egypt (Red Sea)	Egypt	25.31573096	35.04	I	2387.001683	97.48	0.67	460.89	14.12	0.564333333	3.260833333	4.95	0.2	84107606	3509.696403	3314.53842	983.5341221	2213.148735	144.381371	2226.375899	2387.001683	-1.188054
Eritrea		15.805397	40.605205	I	1641.091707	3.23	0.41	216.73	0.83	0.4725	4.2665	0	0.29	4390840	977.4530328	1028.443372	525.4831137	703.3207328	215.9240754	600.5289069	1641.091707	-2.198293
Fiji	Fiji	-17.271296	176.382438	P	3429.207928	1.43	0.71	26.69	34.59	1.163833333	13.53366667	0.92	0.06	859950	11360.43753	11573.47457	11573.47457	11314.89196	11314.89196	12155.04874	3429.207928	-1.106356
French Polynesia	French Polynesia	-18.70826018	-143.9905467	P	3016.244139	0.25	0.88	25.47	42.08	0.516666667	27.419	0	0.13	267820	4863.790869	4963.328838	4963.328838	2195.049313	2195.049313	4406.536567	3016.244139	1.202857
Grenada		12.21289702	-62.0155574	C	50.691204	52.6	0.74	117.47	323.53	0.170666667	1.604833333	0.04	0.03	104677	324.6846052	371.3946117	371.3884975	148.7152784	148.7091642	662.8107187	50.691204	0.7911725
Guadeloupe (France)		16.45	-61.17	C	113.976391	21.46058476	0.882	NA	139.9799473	NA	NA	26.16684852	0.032042757	450718	416.431517	415.9150965	415.9150965	0	0	385.1625587	113.976391
Guam (USA)	Guam	12.976952	143.581362	P	137.697181	21.64	0.91	44.96	2216.67	0.955833333	3.755	0.01	0.03	159444	43.74848778	44.62776387	44.62776387	44.62776387	44.62776387	47.14920328	137.697181	0.7674289
Guatemala (Caribbean)		15.98	-88.57	C	62	NA	0.61	172.5	12.92	0.925	1.470833333	0.81	0.26	14630417	364.7601349	381.4510971	234.8491363	84.80003885	0	NA	NA	-0.3033077
Haiti		17.82781246	-73.76256318	C	327.33829	286.83	0.47	1903.04	9.25	0.246166667	1.479666667	0	0.17	9999617	9967.210254	9833.725705	9814.309268	6219.855988	6203.043651	9523.516465	327.33829	-0.7115129
Hawaii	Hawaii	23.944978	-165.638399	P	3355.350476	0	0.91	385.64	6.56	28.2475	39.16	41.08	0.1	309338421	2473.01426	1456.437131	1016.46468	76.7520582	101.8140453	2472.881078	3355.350476	1.133606
Honduras (Caribbean)	Honduras	16.99755389	-83.80201591	C	12119.81324	0.62	0.61	53.73	7.71	2.924333333	4.333166667	4.18	0.26	8194778	1140.637189	1156.220497	710.7565565	450.3597579	264.8325079	2469.520421	12119.81324	-0.503611
India		16.29336813	84.10271898	I	2151.44976	765.11	0.58	43.28	1.94	0.3315	8.866333333	0.17	0.17	1230980691	135667.1791	76756.722	41399.75683	16944.1737	4976.050086	20309.49051	2151.44976	0.4432724
Indonesia	Indonesia	-3.17903697	117.8492901	P	26384.6627	35.16	0.66	225.17	3.87	0.585833333	12.383	2.88	0.15	242524123	161612.9283	243176.5628	34242.01853	123988.6102	30433.41678	271100.702	26384.6627	-0.0377742
Iran		26.52128877	54.98789504	I	118.97365	255.24	0.75	360.78	1.8	0.275333333	5.443833333	0.8	0.13	74567511	55007.65102	23398.14551	29225.77969	18716.24603	25600.79582	22110.63889	118.97365	-1.606163
Israel (Red Sea)	Israel	22.65	36.94	I	1.25	614.68	0.88	NA	129.53	NA	NA	0.03	0.21	7623600	46.58484	47.23842381	47.23842381	11	11	2.900405585	1.25	0.5838454
Jamaica	Jamaica	16.70498732	-77.28930404	C	439.426651	138.21	0.72	353.9	177.47	1.357833333	2.1315	0.75	0.06	2817210	14144.0243	13467.46021	13467.46021	5527.590772	5527.590772	13489.06628	439.426651	0.4628276
Japan		29.507561	138.4766658	P	1107.561826	5.46	0.88	601.58	23.62	1.119	8.968666667	0.49	0.01	128070000	12138	3467.999999	2583.714286	2741.571429	1926.571429	106287.7419	1107.561826	1.040693
Jordan		29.45316	34.94416	I	4.262026	1.95	0.74	332	47.39	0.566666667	2.7	35.22	0.41	7182390	71.4777	76.66461949	76.66461949	23.04878571	23.04878571	NA	4.262026	-0.7993262
Kenya	Kenya	-3.54293252	41.75979042	I	985.966028	5.64	0.53	1327.63	2.58	0.272166667	3.466	0.8	0.31	41350152	4734.174976	4708.868645	4108.290523	2554.873283	2554.843286	6498.569421	985.966028	-0.2189553
Kiribati	Kiribati	-0.27350525	172.8544785	P	1973.21972	4.38	0.59	1.57	5.8	1.4385	94.21866667	11.81	0.22	102652	181.4379783	103.2995295	75.41693634	36.41161755	57.95344318	2257.284742	1973.21972	0.6353967
Kuwait		29.21082975	48.62988399	I	73	77.59	0.79	2065.4	11.62	0.47	1.525	1.48	0.46	2998083	522.0624472	549.5327477	549.5327477	448.5714286	448.5714286	659.8878298	73	-0.5244356
Madagascar	Madagascar	-21.4633789	50.07964807	I	13833.10471	0.25	0.5	94.06	0.34	0.641833333	5.368833333	0.36	0.34	21151640	29584.0823	27767.74555	27087.78762	19691.19988	19682.50844	21866.59254	13833.10471	-0.8454349
Malaysia		5.05162412	112.7659959	I	2279.827986	10.91	0.77	192.7	74.8	2.314	8.95	1.41	0.21	28112289	370632.6268	105895.0362	12600.90687	29290.87648	9083.133067	145478.7453	2279.827986	-0.4999781
Maldives	Maldives	2.44690754	73.09013615	I	2714.084461	0.05	0.66	27.8	2640	0.275666667	11.1905	0.05	0.3	364511	18029.26237	17496.33797	15472.46351	10676.1531	10676.07163	17602.10014	2714.084461	-0.0626937
Marshall Isl.	Marshall Islands	10.11552459	167.4911369	P	2005.142413	0.24	0.74	8.18	25.56	1.053666667	21.6005	0.27	0.01	52425	2029.735674	2030.241254	2030.241254	1220.459429	1220.459429	2227.53992	2005.142413	1.112288
Martinique (France)		14.975115	-60.200546	C	72.429821	96.7	0.88	484.16	139.98	0.155333333	0.9255	26.17	0.02	394910	723.5187116	713.7471402	713.7471402	265.7238161	265.7238161	751.8501479	72.429821	0.5465734
Mauritius	Mauritius	-16.77622338	60.09243508	I	1708.910986	3.72	0.75	1082.87	460.59	7.022333333	16.0855	0	0.05	1250400	4406.15442	4930.408256	1142.685165	3409.480333	471.3866053	3485.298607	1708.910986	0.7896773
Mayotte (France)	Mayotte	-13.181374	45.359802	I	242.428994	0.02	0.88	184.53	139.98	0.848	1.883833333	26.17	0.36	208718	711.5129424	841.3420395	810.4065787	802.0673126	802.0520908	NA	242.428994	1.202857
Mexico	Mexico	22.28735	-91.9483	C	938.699222	62.77	0.75	446.95	11.98	2.457333333	6.135	2.25	0.15	117318941	89461.3718	53270.86345	32385.88544	22751.8889	28060.03176	18467.75425	938.699222	0.1785069
Micronesia (Federated States of)	Federated States of Micronesia	6.77407027	150.326906	P	3192.407083	0.07	0.64	3.93	63.86	3.293166667	31.78383333	0.02	-0.04	103616	7624.520646	7652.902236	7652.902236	5975.585531	5975.585531	4640.337254	3192.407083	1.050894
Montserrat (UK)		16.43813354	-62.46436223	C	2.43699	NA	0.9	19.75	116.96	0.333333333	0.454166667	20.24	0	4944	13.51203823	12.10126215	12.10126215	9.869125773	9.869125773	14.99373435	2.43699	1.289994
Mozambique	Mozambique	-24.17994571	36.90613919	I	6767.11808	0.03	0.4	106.57	2.18	0.528166667	4.431666667	2.23	0.34	24221405	15813.35599	16966.92492	16042.72333	15846.27019	15846.24966	8486.906837	6767.11808	-0.120655
Mozambique Channel Isl. (France)		-20.84378949	39.43711425	I	658.292213	NA	0.88	1	139.98	18.2375	22.5625	26.17	NA	NA	14.38774663	13.21153819	0	0.431984614	0	13.62632538	658.292213	1.202857
Myanmar		15.1553794	94.48384547	I	613.52067	316.53	0.53	96.16	1.21	0.348333333	7.039666667	0.05	0.09	50155896	125944.7081	126067.1568	29200.87688	48620.61222	9735.80996	11123.58085	613.52067	-2.067405
Nauru		-0.58104165	166.123734	P	5.955291	0.99	NA	15.5	NA	0.191666667	0.316666667	0	0	10025	31.23170198	31.08897054	31.08897054	20.1616673	20.1616673	26.6635987	5.955291	1.066605
Netherlands Antilles	Netherlands Antilles	12.31	-68.64	C	422.706869	0.24	0.91	94.82	322.65	0.1925	2.984833333	21.49	0.45	20940	70.57255212	68.3706363	66.87463212	28.34511268	37.27259641	NA	422.706869	1.450569
New Caledonia (France)	New Caledonia	-21.57855027	164.3386023	P	4597.982369	1.08	0.88	9.66	5.42	7.769833333	16.14983333	96.34	0.17	249750	3406.245293	3604.058811	3574.288811	162.6897249	132.9197249	3418.605608	4597.982369	1.202857
Nicaragua (Caribbean)	Nicaragua	13.632711	-82.340787	C	467.449035	18.64	0.62	20.6	8.4	2.751166667	6.228333333	2.93	0.14	5737723	5075.965523	5144.954323	2773.717589	1308.193714	1114.907514	8124.335208	467.449035	-0.4776356
Niue (New Zealand)		-19.50786138	-169.3366566	P	15.463474	1.09	0.9	6.89	9.25	1.174	1.372166667	30.34	-0.14	1630	13.91773637	12.73475107	12.73475107	1.525605491	1.525605491	28.13111341	15.463474	-0.3573337
Northern Marianas (USA)	Northern Mariana Islands	18.318329	146.028419	P	81.875725	7.53	0.91	15.97	823.91	2.108666667	4.793166667	33.23	-0.21	54424	50.15102038	47.5566776	47.5566776	16.41231934	16.41231934	69.6839454	81.875725	1.133606
Oman	Oman	19.09017422	58.75597207	I	304.486721	51.75	0.8	141.7	4.66	0.5435	13.67383333	0.12	0.34	3041460	17441.89435	7606.65285	9710.307078	6832.415599	6498.714098	6325.389367	304.486721	-1.044803
Pakistan		23.55092443	64.70231685	I	50	NA	0.53	NA	1.18	NA	NA	0.77	0.23	170560182	84985.6642	85301.65937	58761.53291	30726.85571	12291.12629	NA	NA	-0.7986631
Palau	Palau	6.38358429	133.0760627	P	509.703208	0.27	0.77	3.42	184.78	0.954666667	7.576833333	82.99	0.07	20470	2054.407149	2067.852387	2067.852387	835.7245688	835.7245688	2079.040419	509.703208	1.192971
Panama	Panama	10.391099	-79.444357	C	634.628865	3.98	0.76	71.97	17.81	0.404666667	3.463666667	1.68	0.2	3643222	8412.783977	4104.983848	2543.007143	1868.571429	1868.571429	4866.809113	634.628865	0.5371985
Papua New Guinea	Papua New Guinea	-5.47163182	150.7177012	P	7771.908608	0.82	0.49	26.07	0.31	0.871333333	7.489	0.19	0.28	7108239	15769.84364	15665.00525	15586.65395	1424.03985	1424.03985	12604.84551	7771.908608	-0.0305316
Philippines	Philippines	18.34323473	124.0969886	P	14939.31636	43.56	0.67	523.04	11.81	1.406	14.06833333	1.16	0.2	93726624	75742.79563	71536.84515	39142.93565	32382.44336	0	94381.63882	14939.31636	-0.0391025
Pitcairn (UK)		-24.59914125	-127.4242258	P	39.579696	NA	0.9	0	116.96	9.237	9.251833333	20.24	NA	50	0.4	0.4	0.4	0.4	0.4	NA	39.579696	1.289994
PRIA	PRIA	-1.110215	-176.967953	P	174.305987	0	0.91	0	6.56	32.08333333	87.8945	41.08	0	0	0.148543074	0.042440878	0.06285292	0	0	0.002453819	174.305987	1.133606
Puerto Rico (USA)	Puerto Rico	16.877383	-66.43622	C	158.9997	1005.68	0.91	1363.38	359.19	0.271666667	1.187666667	1.75	-0.02	3721525	704.8579988	712.4077939	712.4077939	492.5659531	492.5659531	660.0136709	158.9997	0.8381408
Qatar		25.85023576	25.85023576	I	268.048426	24.42	0.83	289.08	146.38	1.428833333	2.3465	0.18	2	1779676	16854.05354	16915.09132	16915.09132	16350.85714	16350.85714	11780.51541	268.048426	-1.012166
Réunion (France)	Reunion	-21.74209092	54.70225457	I	12.183592	87.46	0.88	344	139.98	4.598166667	7.288833333	26.17	0.13	830519	53.60354755	64.73352374	63.69551476	24.20001435	23.16200536	36.71161932	12.183592	1.20914
Saint Kitts & Nevis		17.02489228	-62.85774593	C	42.05309	93.2	0.74	103.44	376.92	0.192666667	0.742666667	0.17	0.13	51445	425.8934792	412.1842544	412.1842544	103.6293735	103.6293735	377.4790673	42.05309	1.165698
Saint Lucia	St Lucia	13.875941	-61.102578	C	29.651474	25.57	0.73	375.42	501.64	0.125	1.376333333	0.22	0.1	172580	177.2322658	179.9288391	179.9288391	178.085338	178.085338	132.8764253	29.651474	1.202204
Saint Vincent & the Grenadines		13.15185205	-61.69325445	C	40.646402	0.43	0.71	30.15	184.62	0.224333333	1.894833333	0.22	0.01	109315	391.4420126	442.5618384	312.3461908	325.5333696	253.1087574	115.2141312	40.646402	1.13385
Samoa	Samoa	-13.27920631	-172.7613151	P	201.190184	9.5	0.69	138.81	43.11	0.143833333	1.695	0.09	0.07	186205	3416.159046	3453.44903	3453.44903	2594.075788	2594.075788	3348.201091	201.190184	0.4342228
Saudi Arabia		21.59112414	38.60696575	I	4931.41801	2.21	0.8	456.41	5.05	0.8575	5.039833333	1.53	0.32	27425676	30545.95381	17515.26489	12635.42101	12790.2004	9067.218701	23192.29871	4931.41801	-1.788064
Seychelles	Seychelles	-6.54178492	52.48150626	I	2283.817561	0.05	0.74	32.53	380.43	4.427333333	13.7835	0.04	0.11	89770	1703.15	1872.361215	1872.287899	1597.35903	1597.285714	3688.505441	2283.817561	0.1016565
Singapore		1.30216572	103.9771322	I	3.876426	NA	0.91	7882.33	13049.86	0.135166667	0.666666667	0	0.26	5076732	486.5707071	490.4227553	490.4227553	169.1695214	169.1695214	NA	3.876426	-0.2089662
Solomon Isl.	Solomon Islands	-10.04458677	163.6553905	P	2975.522975	0.55	0.5	12.52	0.73	0.713333333	12.76233333	0.12	0.28	527790	15370.66301	15391.32944	15391.32944	7622.368713	7622.368713	14247.36206	2975.522975	0.065894
Somalia		4.91153157	48.41362865	I	508.030786	7.28	NA	1680.36	NA	0.202	1.618166667	0	0.34	12053223	32896.08332	33100.78123	5064.168161	8769.521099	1205.294906	2515.280733	508.030786	-2.010569
South Africa (Indian Ocean Coast)		-26.8471	36.533	I	1.404362	NA	0.64	229.67	6.66	0.2555	2.433333333	12.08	0.13	51584663	1131.037186	1143.485733	1076.619942	66.86579097	0	41.95897454	1.404362	0.6020697
Sri Lanka		7.89873952	83.37163062	I	122.547481	106.17	0.75	2742.56	10.43	0.223166667	2.443833333	0.07	0.08	20198353	20794.50124	23224.13277	14657.77374	8566.359035	0	8286.018437	122.547481	-0.5052291
St Barthelemy (France)		18.147784	-62.399177	C	10.771608	NA	NA	NA	NA	NA	NA	NA	NA	NA	147.7106227	116.0583464	116.0583464	23.21166928	23.21166928	126.9554377	10.771608
St Martin (France)		17.3683	-63.39418	C	6.980529	NA	0.88	148	NA	0.116666667	0.933333333	96.57	0.07	30235	160.5494506	244.6467818	244.6467818	48.92935636	48.92935636	629.8321285	6.980529	1.202857
Sudan		19.787633	38.163147	I	1259.474662	0.03	0.46	65.04	0.21	0.761833333	4.598333333	15.96	0.26	34385963	1026.277559	1040.684929	1024.937043	943.5299342	929.7419455	484.9463259	1259.474662	-1.72559
Taiwan		21.57382495	118.86224	P	377.013672	50.91	NA	372.6	NA	1.999166667	5.7585	NA	0.06	23102406	1352.498704	1230.106262	304.8663591	696.9106181	139.3359498	84235.59466	377.013672	0.8312752
Tanzania	Tanzania	-7.21340065	41.1640054	I	5362.472549	4.52	0.5	905.26	0.85	0.380333333	2.627166667	2.5	0.35	46098591	29076.38559	30150.42078	29877.62742	24278.87051	24278.86438	27361.72904	5362.472549	-0.1308912
Thailand		9.01350012	96.94251638	P	185.496398	792.49	0.72	235.47	31.19	0.305166667	2.330166667	1.88	0.07	67208808	155533.5059	121117.1368	45193.92486	83727.79695	12047.34448	11158.87834	185.496398	-0.495822
Timor Leste		-9.12502487	126.4721731	I	37.130507	3.04	0.61	109.57	2.69	0.154	2.7035	1.37	0.27	1109591	2059.366802	2062.360441	2062.360441	1048.4317	1048.4317	1075.68067	37.130507	0.0616594
Tokelau (New Zealand)		-8.6364479	-172.0796131	P	97.189844	0.13	0.9	0.71	9.25	0.385666667	30.0155	30.34	-0.27	1140	15.365113	15.18501141	15.18501141	1.826636362	1.826636362	NA	97.189844	1.507506
Tonga	Tonga	-20.19900336	-174.760148	P	997.213436	0.71	0.71	26.23	65.42	0.6555	9.031166667	1.51	0.06	104137	1593.374049	1593.234713	1593.234713	578.3919907	578.3919907	2505.539851	997.213436	0.2928134
Trinidad & Tobago		10.93052729	-59.91838772	C	32.225446	347.34	0.77	91.67	75.63	0.2755	4.458833333	0.05	0.05	1328100	3195.813583	3143.370608	2774.680552	2354.888454	2352.803114	1191.437616	32.225446	0.5233462
Turks & Caicos Isl. (UK)	Turks and Caicos Islands	22.56548973	-70.30295288	C	192.564277	3.88	0.9	42.21	295.79	0.547166667	4.1035	0.1	0.64	30994	778.1196029	772.9120238	772.9120238	0	0	685.0960706	192.564277	1.289994
Tuvalu		-7.001415	-176.366477	P	1167.541601	0.36	NA	2.72	56.67	5.167666667	15.2005	0.01	0.12	10531	122.2957462	122.274449	122.274449	90.30315386	90.30315386	25.11029231	1167.541601	0.7213817
United Arab Emirates	United Arab Emirates	24.98509283	53.98043428	I	128.166622	138.57	0.82	264.1	NA	0.881666667	3.8135	4.27	1.62	8270684	26551.31283	11777.29549	11777.29064	13302.04023	10347.23412	11593.86498	128.166622	-0.9035128
US Virgin Isl.	US Virgin Islands	18.03217	-64.79305	C	34.170728	9.09	0.91	1050.5	1634.29	0.2575	2.718166667	0.85	0	108358	250.01904	227.2026529	227.2026529	227.2026529	227.2026529	660.8540631	34.170728	0.7674289
USA (Gulf of Mexico)	Florida	26.75	-83.58	C	763.872186	0	0.91	1423.82	6.56	0.819	4.228833333	41.08	0.1	309338421	17184.87284	18750.78744	16553.26457	6161.812165	6102.869246	3497.992822	763.872186	1.133606
Vanuatu		-16.60268861	168.476874	P	710.960678	0.02	0.59	22.98	7.97	0.261333333	12.72766667	0.01	0.28	236295	1486.440407	1497.883388	1497.883388	910.8648783	910.8648783	1724.906286	710.960678	0.4961333
Venezuela	Venezuela	12.81627045	-65.94575349	C	424.293577	73.61	0.76	366.28	0.6	2.115	4.364333333	3.49	0.19	29028033	13145.19909	14164.51839	13928.64716	9530.945305	9510.284147	5256.190413	424.293577	-0.8705474
Viet Nam		8.593415	107.374242	I	492.58408	709.84	0.66	487.47	16.29	4.6815	7.0765	0.56	0.1	88472512	49987.54395	53276.49928	15450.92394	38996.01572	13300.17838	26641.28989	492.58408	-1.496983
Wallis & Futuna Isl. (France)	Wallis and Futuna	-12.79979	-176.918196	P	426.26358	0.04	0.88	2.27	139.98	6.016166667	8.112166667	26.17	-0.07	13428	568.5205275	574.9260232	574.9260232	523.9140996	523.9140996	572.4709601	426.26358	1.202857
Yemen		12.94171403	52.17961914	I	692.025975	28.05	0.49	259.26	1.94	0.5995	3.101333333	0.47	0.32	23606779	13538.15745	7828.820488	4531.923662	6085.315184	5569.078471	7267.197067	692.025975	-1.331269
