# Supplementary material for: Sustainable reference points for multispecies coral reef fisheries
Source: Nat Commun. 2023 Sep 4;14:5368. doi: 10.1038/s41467-023-41040-z (PMC10477311; doi:10.1038/s41467-023-41040-z)
Supplement: Supplementary file 6 — Supplementary Dataset 3 [file 41467_2023_41040_MOESM6_ESM.csv]

FullSpecies	UniqueSite	dataset	Number	Family	Genus	Species
Acanthopagrus bifasciatus	673	S	1	Sparidae	Acanthopagrus	bifasciatus
Acanthopagrus bifasciatus	674	S	1	Sparidae	Acanthopagrus	bifasciatus
Acanthopagrus bifasciatus	672	S	3	Sparidae	Acanthopagrus	bifasciatus
Acanthopagrus bifasciatus	672	S	3	Sparidae	Acanthopagrus	bifasciatus
Acanthopagrus bifasciatus	672	S	1	Sparidae	Acanthopagrus	bifasciatus
Acanthopagrus bifasciatus	672	S	3	Sparidae	Acanthopagrus	bifasciatus
Acanthopagrus bifasciatus	673	S	4	Sparidae	Acanthopagrus	bifasciatus
Acanthopagrus bifasciatus	674	S	2	Sparidae	Acanthopagrus	bifasciatus
Acanthopagrus bifasciatus	672	S	1	Sparidae	Acanthopagrus	bifasciatus
Acanthopagrus bifasciatus	674	S	1	Sparidae	Acanthopagrus	bifasciatus
Acanthuridae	3368	S	1	Acanthuridae	unknown	unknown
Acanthuridae	3368	S	10	Acanthuridae	unknown	unknown
Acanthuridae	3374	S	1	Acanthuridae	unknown	unknown
Acanthuridae	3365	S	10	Acanthuridae	unknown	unknown
Acanthuridae	3374	S	1	Acanthuridae	unknown	unknown
Acanthuridae	3368	S	1	Acanthuridae	unknown	unknown
Acanthuridae	3368	S	1	Acanthuridae	unknown	unknown
Acanthuridae	3374	S	1	Acanthuridae	unknown	unknown
Acanthuridae	2399	S	3	Acanthuridae	unknown	unknown
Acanthuridae	3368	S	1	Acanthuridae	unknown	unknown
Acanthuridae	3368	S	4	Acanthuridae	unknown	unknown
Acanthurus achilles	9468	S	1	Acanthuridae	Acanthurus	achilles
Acanthurus achilles	9458	S	3	Acanthuridae	Acanthurus	achilles
Acanthurus achilles	9456	S	4	Acanthuridae	Acanthurus	achilles
Acanthurus achilles	8608	S	1	Acanthuridae	Acanthurus	achilles
Acanthurus achilles	9475	S	2	Acanthuridae	Acanthurus	achilles
Acanthurus achilles	9468	S	2	Acanthuridae	Acanthurus	achilles
Acanthurus achilles	8748	S	1	Acanthuridae	Acanthurus	achilles
Acanthurus achilles	8608	S	2	Acanthuridae	Acanthurus	achilles
Acanthurus achilles	9458	S	5	Acanthuridae	Acanthurus	achilles
Acanthurus achilles	9474	S	1	Acanthuridae	Acanthurus	achilles
Acanthurus achilles	9455	S	3	Acanthuridae	Acanthurus	achilles
Acanthurus achilles	9473	S	4	Acanthuridae	Acanthurus	achilles
Acanthurus achilles	9456	S	5	Acanthuridae	Acanthurus	achilles
Acanthurus achilles	9477	S	2	Acanthuridae	Acanthurus	achilles
Acanthurus achilles	8611	S	1	Acanthuridae	Acanthurus	achilles
Acanthurus achilles	9445	S	2	Acanthuridae	Acanthurus	achilles
Acanthurus achilles	7964	S	1	Acanthuridae	Acanthurus	achilles
Acanthurus achilles	9478	S	1	Acanthuridae	Acanthurus	achilles
Acanthurus achilles	9429	S	1	Acanthuridae	Acanthurus	achilles
Acanthurus achilles	8602	S	3	Acanthuridae	Acanthurus	achilles
Acanthurus achilles	9450	S	6	Acanthuridae	Acanthurus	achilles
Acanthurus achilles	9437	S	1	Acanthuridae	Acanthurus	achilles
Acanthurus achilles	9440	S	2	Acanthuridae	Acanthurus	achilles
Acanthurus achilles	9476	S	2	Acanthuridae	Acanthurus	achilles
Acanthurus achilles	9461	S	1	Acanthuridae	Acanthurus	achilles
Acanthurus achilles	9452	S	2	Acanthuridae	Acanthurus	achilles
Acanthurus achilles	8693	S	1	Acanthuridae	Acanthurus	achilles
Acanthurus achilles	9458	S	1	Acanthuridae	Acanthurus	achilles
Acanthurus achilles	9464	S	1	Acanthuridae	Acanthurus	achilles
Acanthurus achilles	9436	S	2	Acanthuridae	Acanthurus	achilles
Acanthurus achilles	8604	S	2	Acanthuridae	Acanthurus	achilles
Acanthurus achilles	9426	S	1	Acanthuridae	Acanthurus	achilles
Acanthurus achilles	9453	S	1	Acanthuridae	Acanthurus	achilles
Acanthurus achilles	9474	S	3	Acanthuridae	Acanthurus	achilles
Acanthurus achilles	9444	S	20	Acanthuridae	Acanthurus	achilles
Acanthurus achilles	9444	S	1	Acanthuridae	Acanthurus	achilles
Acanthurus achilles	9460	S	2	Acanthuridae	Acanthurus	achilles
Acanthurus achilles	9457	S	5	Acanthuridae	Acanthurus	achilles
Acanthurus achilles	8602	S	5	Acanthuridae	Acanthurus	achilles
Acanthurus achilles	9468	S	3	Acanthuridae	Acanthurus	achilles
Acanthurus achilles	9463	S	1	Acanthuridae	Acanthurus	achilles
Acanthurus achilles	9476	S	2	Acanthuridae	Acanthurus	achilles
Acanthurus achilles	9464	S	1	Acanthuridae	Acanthurus	achilles
Acanthurus achilles	9460	S	3	Acanthuridae	Acanthurus	achilles
Acanthurus achilles	9441	S	7	Acanthuridae	Acanthurus	achilles
Acanthurus achilles	9448	S	1	Acanthuridae	Acanthurus	achilles
Acanthurus achilles	9450	S	3	Acanthuridae	Acanthurus	achilles
Acanthurus achilles	9457	S	6	Acanthuridae	Acanthurus	achilles
Acanthurus achilles	8593	S	2	Acanthuridae	Acanthurus	achilles
Acanthurus achilles	8609	S	2	Acanthuridae	Acanthurus	achilles
Acanthurus achilles	9442	S	18	Acanthuridae	Acanthurus	achilles
Acanthurus achilles	5377	S	1	Acanthuridae	Acanthurus	achilles
Acanthurus achilles	9464	S	2	Acanthuridae	Acanthurus	achilles
Acanthurus achilles	7946	S	1	Acanthuridae	Acanthurus	achilles
Acanthurus achilles	9462	S	2	Acanthuridae	Acanthurus	achilles
Acanthurus achilles	3370	S	1	Acanthuridae	Acanthurus	achilles
Acanthurus achilles	9438	S	2	Acanthuridae	Acanthurus	achilles
Acanthurus achilles	9441	S	5	Acanthuridae	Acanthurus	achilles
Acanthurus achilles	8008	S	1	Acanthuridae	Acanthurus	achilles
Acanthurus achilles	9446	S	3	Acanthuridae	Acanthurus	achilles
Acanthurus achilles	9473	S	8	Acanthuridae	Acanthurus	achilles
Acanthurus achilles	9478	S	2	Acanthuridae	Acanthurus	achilles
Acanthurus achilles	8604	S	2	Acanthuridae	Acanthurus	achilles
Acanthurus achilles	8425	S	2	Acanthuridae	Acanthurus	achilles
Acanthurus achilles	9431	S	3	Acanthuridae	Acanthurus	achilles
Acanthurus achilles	9445	S	4	Acanthuridae	Acanthurus	achilles
Acanthurus achilles	8604	S	2	Acanthuridae	Acanthurus	achilles
Acanthurus achilles	9431	S	2	Acanthuridae	Acanthurus	achilles
Acanthurus achilles	8793	S	1	Acanthuridae	Acanthurus	achilles
Acanthurus achilles	8688	S	2	Acanthuridae	Acanthurus	achilles
Acanthurus achilles	8607	S	4	Acanthuridae	Acanthurus	achilles
Acanthurus achilles	8695	S	1	Acanthuridae	Acanthurus	achilles
Acanthurus achilles	3370	S	1	Acanthuridae	Acanthurus	achilles
Acanthurus achilles	9427	S	1	Acanthuridae	Acanthurus	achilles
Acanthurus achilles	9453	S	2	Acanthuridae	Acanthurus	achilles
Acanthurus achilles	9471	S	1	Acanthuridae	Acanthurus	achilles
Acanthurus achilles	7952	S	1	Acanthuridae	Acanthurus	achilles
Acanthurus achilles	8603	S	1	Acanthuridae	Acanthurus	achilles
Acanthurus achilles	9434	S	2	Acanthuridae	Acanthurus	achilles
Acanthurus achilles	9452	S	3	Acanthuridae	Acanthurus	achilles
Acanthurus achilles	8611	S	2	Acanthuridae	Acanthurus	achilles
Acanthurus achilles	9474	S	1	Acanthuridae	Acanthurus	achilles
Acanthurus achilles	8610	S	1	Acanthuridae	Acanthurus	achilles
Acanthurus achilles	5419	S	1	Acanthuridae	Acanthurus	achilles
Acanthurus achilles	9439	S	1	Acanthuridae	Acanthurus	achilles
Acanthurus achilles	9468	S	10	Acanthuridae	Acanthurus	achilles
Acanthurus achilles	9440	S	3	Acanthuridae	Acanthurus	achilles
Acanthurus achilles	9427	S	1	Acanthuridae	Acanthurus	achilles
Acanthurus achilles	3370	S	1	Acanthuridae	Acanthurus	achilles
Acanthurus achilles	8602	S	6	Acanthuridae	Acanthurus	achilles
Acanthurus achilles	9455	S	1	Acanthuridae	Acanthurus	achilles
Acanthurus achilles	9440	S	1	Acanthuridae	Acanthurus	achilles
Acanthurus achilles	9467	S	1	Acanthuridae	Acanthurus	achilles
Acanthurus achilles	9471	S	2	Acanthuridae	Acanthurus	achilles
Acanthurus achilles	9450	S	3	Acanthuridae	Acanthurus	achilles
Acanthurus achilles	7963	S	3	Acanthuridae	Acanthurus	achilles
Acanthurus achilles	8607	S	2	Acanthuridae	Acanthurus	achilles
Acanthurus achilles	5397	S	2	Acanthuridae	Acanthurus	achilles
Acanthurus achilles	9467	S	1	Acanthuridae	Acanthurus	achilles
Acanthurus achilles	9468	S	10	Acanthuridae	Acanthurus	achilles
Acanthurus achilles	9439	S	4	Acanthuridae	Acanthurus	achilles
Acanthurus achilles	9473	S	2	Acanthuridae	Acanthurus	achilles
Acanthurus achilles	9439	S	1	Acanthuridae	Acanthurus	achilles
Acanthurus achilles	9446	S	1	Acanthuridae	Acanthurus	achilles
Acanthurus achilles	9478	S	3	Acanthuridae	Acanthurus	achilles
Acanthurus achilles	8604	S	1	Acanthuridae	Acanthurus	achilles
Acanthurus achilles	9448	S	2	Acanthuridae	Acanthurus	achilles
Acanthurus achilles	8425	S	2	Acanthuridae	Acanthurus	achilles
Acanthurus achilles	9464	S	2	Acanthuridae	Acanthurus	achilles
Acanthurus achilles	9439	S	1	Acanthuridae	Acanthurus	achilles
Acanthurus achilles	8607	S	2	Acanthuridae	Acanthurus	achilles
Acanthurus achilles	9446	S	15	Acanthuridae	Acanthurus	achilles
Acanthurus achilles	9442	S	20	Acanthuridae	Acanthurus	achilles
Acanthurus achilles	9437	S	2	Acanthuridae	Acanthurus	achilles
Acanthurus achilles	9434	S	4	Acanthuridae	Acanthurus	achilles
Acanthurus achilles	9455	S	3	Acanthuridae	Acanthurus	achilles
Acanthurus achilles	9456	S	2	Acanthuridae	Acanthurus	achilles
Acanthurus achilles	9452	S	3	Acanthuridae	Acanthurus	achilles
Acanthurus achilles	9447	S	1	Acanthuridae	Acanthurus	achilles
Acanthurus achilles	9436	S	1	Acanthuridae	Acanthurus	achilles
Acanthurus achilles	5377	S	1	Acanthuridae	Acanthurus	achilles
Acanthurus achilles	9446	S	5	Acanthuridae	Acanthurus	achilles
Acanthurus achilles	8689	S	2	Acanthuridae	Acanthurus	achilles
Acanthurus achilles	8812	S	1	Acanthuridae	Acanthurus	achilles
Acanthurus achilles	9474	S	1	Acanthuridae	Acanthurus	achilles
Acanthurus achilles	9458	S	3	Acanthuridae	Acanthurus	achilles
Acanthurus achilles	8604	S	1	Acanthuridae	Acanthurus	achilles
Acanthurus achilles	9447	S	1	Acanthuridae	Acanthurus	achilles
Acanthurus achilles	9469	S	3	Acanthuridae	Acanthurus	achilles
Acanthurus achilles	8602	S	1	Acanthuridae	Acanthurus	achilles
Acanthurus achilles	7969	S	1	Acanthuridae	Acanthurus	achilles
Acanthurus achilles	9474	S	3	Acanthuridae	Acanthurus	achilles
Acanthurus achilles	8420	S	1	Acanthuridae	Acanthurus	achilles
Acanthurus achilles	9432	S	2	Acanthuridae	Acanthurus	achilles
Acanthurus achilles	9473	S	4	Acanthuridae	Acanthurus	achilles
Acanthurus achilles	9462	S	2	Acanthuridae	Acanthurus	achilles
Acanthurus achilles	9466	S	4	Acanthuridae	Acanthurus	achilles
Acanthurus achilles	8599	S	2	Acanthuridae	Acanthurus	achilles
Acanthurus achilles	9473	S	5	Acanthuridae	Acanthurus	achilles
Acanthurus achilles	9472	S	2	Acanthuridae	Acanthurus	achilles
Acanthurus achilles	9464	S	2	Acanthuridae	Acanthurus	achilles
Acanthurus achilles	9458	S	5	Acanthuridae	Acanthurus	achilles
Acanthurus achilles	7933	S	1	Acanthuridae	Acanthurus	achilles
Acanthurus achilles	7952	S	1	Acanthuridae	Acanthurus	achilles
Acanthurus achilles	8689	S	1	Acanthuridae	Acanthurus	achilles
Acanthurus achilles	404	S	2	Acanthuridae	Acanthurus	achilles
Acanthurus achilles	7952	S	1	Acanthuridae	Acanthurus	achilles
Acanthurus achilles	9475	S	5	Acanthuridae	Acanthurus	achilles
Acanthurus achilles	9476	S	2	Acanthuridae	Acanthurus	achilles
Acanthurus achilles	7963	S	1	Acanthuridae	Acanthurus	achilles
Acanthurus achilles	9468	S	1	Acanthuridae	Acanthurus	achilles
Acanthurus achilles	9442	S	20	Acanthuridae	Acanthurus	achilles
Acanthurus achilles	8425	S	3	Acanthuridae	Acanthurus	achilles
Acanthurus achilles	8689	S	1	Acanthuridae	Acanthurus	achilles
Acanthurus achilles	9455	S	3	Acanthuridae	Acanthurus	achilles
Acanthurus achilles	9466	S	4	Acanthuridae	Acanthurus	achilles
Acanthurus achilles	9462	S	3	Acanthuridae	Acanthurus	achilles
Acanthurus achilles	9464	S	2	Acanthuridae	Acanthurus	achilles
Acanthurus achilles	4708	S	1	Acanthuridae	Acanthurus	achilles
Acanthurus achilles	9448	S	1	Acanthuridae	Acanthurus	achilles
Acanthurus achilles	8684	S	2	Acanthuridae	Acanthurus	achilles
Acanthurus achilles	9437	S	2	Acanthuridae	Acanthurus	achilles
Acanthurus achilles	9465	S	3	Acanthuridae	Acanthurus	achilles
Acanthurus achilles	5397	S	1	Acanthuridae	Acanthurus	achilles
Acanthurus achilles	9478	S	1	Acanthuridae	Acanthurus	achilles
Acanthurus achilles	9457	S	5	Acanthuridae	Acanthurus	achilles
Acanthurus achilles	9439	S	4	Acanthuridae	Acanthurus	achilles
Acanthurus achilles	9437	S	4	Acanthuridae	Acanthurus	achilles
Acanthurus achilles	9457	S	5	Acanthuridae	Acanthurus	achilles
Acanthurus achilles	9434	S	4	Acanthuridae	Acanthurus	achilles
Acanthurus achilles	9460	S	2	Acanthuridae	Acanthurus	achilles
Acanthurus achilles	9474	S	1	Acanthuridae	Acanthurus	achilles
Acanthurus achilles	5396	S	1	Acanthuridae	Acanthurus	achilles
Acanthurus achilles	9452	S	1	Acanthuridae	Acanthurus	achilles
Acanthurus achilles	9462	S	1	Acanthuridae	Acanthurus	achilles
Acanthurus achilles	9476	S	2	Acanthuridae	Acanthurus	achilles
Acanthurus achilles	9434	S	3	Acanthuridae	Acanthurus	achilles
Acanthurus achilles	9471	S	1	Acanthuridae	Acanthurus	achilles
Acanthurus achilles	9470	S	5	Acanthuridae	Acanthurus	achilles
Acanthurus achilles	9478	S	1	Acanthuridae	Acanthurus	achilles
Acanthurus achilles	9456	S	5	Acanthuridae	Acanthurus	achilles
Acanthurus achilles	9453	S	2	Acanthuridae	Acanthurus	achilles
Acanthurus achilles	8680	S	1	Acanthuridae	Acanthurus	achilles
Acanthurus achilles	9460	S	2	Acanthuridae	Acanthurus	achilles
Acanthurus achilles	9467	S	2	Acanthuridae	Acanthurus	achilles
Acanthurus achilles	9458	S	3	Acanthuridae	Acanthurus	achilles
Acanthurus achilles	9465	S	1	Acanthuridae	Acanthurus	achilles
Acanthurus achilles	8713	S	2	Acanthuridae	Acanthurus	achilles
Acanthurus achilles	8607	S	2	Acanthuridae	Acanthurus	achilles
Acanthurus achilles	8603	S	1	Acanthuridae	Acanthurus	achilles
Acanthurus achilles	9439	S	1	Acanthuridae	Acanthurus	achilles
Acanthurus achilles	9466	S	3	Acanthuridae	Acanthurus	achilles
Acanthurus achilles	8599	S	1	Acanthuridae	Acanthurus	achilles
Acanthurus achilles	9466	S	1	Acanthuridae	Acanthurus	achilles
Acanthurus achilles	3237	S	1	Acanthuridae	Acanthurus	achilles
Acanthurus achilles	9449	S	2	Acanthuridae	Acanthurus	achilles
Acanthurus achilles	9462	S	3	Acanthuridae	Acanthurus	achilles
Acanthurus achilles	404	S	1	Acanthuridae	Acanthurus	achilles
Acanthurus achilles	9465	S	7	Acanthuridae	Acanthurus	achilles
Acanthurus achilles	8587	S	1	Acanthuridae	Acanthurus	achilles
Acanthurus achilles	9474	S	2	Acanthuridae	Acanthurus	achilles
Acanthurus achilles	9432	S	1	Acanthuridae	Acanthurus	achilles
Acanthurus achilles	9432	S	3	Acanthuridae	Acanthurus	achilles
Acanthurus achilles	9475	S	3	Acanthuridae	Acanthurus	achilles
Acanthurus achilles	382	S	1	Acanthuridae	Acanthurus	achilles
Acanthurus achilles	3370	S	1	Acanthuridae	Acanthurus	achilles
Acanthurus achilles	9473	S	4	Acanthuridae	Acanthurus	achilles
Acanthurus achilles	9474	S	3	Acanthuridae	Acanthurus	achilles
Acanthurus achilles	9438	S	2	Acanthuridae	Acanthurus	achilles
Acanthurus achilles	9429	S	1	Acanthuridae	Acanthurus	achilles
Acanthurus achilles	9454	S	1	Acanthuridae	Acanthurus	achilles
Acanthurus achilles	8689	S	5	Acanthuridae	Acanthurus	achilles
Acanthurus achilles	8212	S	2	Acanthuridae	Acanthurus	achilles
Acanthurus achilles	9442	S	10	Acanthuridae	Acanthurus	achilles
Acanthurus achilles	8608	S	2	Acanthuridae	Acanthurus	achilles
Acanthurus achilles	9444	S	10	Acanthuridae	Acanthurus	achilles
Acanthurus achilles	9450	S	4	Acanthuridae	Acanthurus	achilles
Acanthurus achilles	9451	S	2	Acanthuridae	Acanthurus	achilles
Acanthurus achilles	9451	S	7	Acanthuridae	Acanthurus	achilles
Acanthurus achilles	9441	S	4	Acanthuridae	Acanthurus	achilles
Acanthurus achilles	8602	S	1	Acanthuridae	Acanthurus	achilles
Acanthurus achilles	9449	S	6	Acanthuridae	Acanthurus	achilles
Acanthurus achilles	8611	S	1	Acanthuridae	Acanthurus	achilles
Acanthurus achilles	9434	S	10	Acanthuridae	Acanthurus	achilles
Acanthurus achilles	9436	S	2	Acanthuridae	Acanthurus	achilles
Acanthurus achilles	9468	S	4	Acanthuridae	Acanthurus	achilles
Acanthurus achilles	9456	S	2	Acanthuridae	Acanthurus	achilles
Acanthurus achilles	3370	S	2	Acanthuridae	Acanthurus	achilles
Acanthurus achilles	3370	S	1	Acanthuridae	Acanthurus	achilles
Acanthurus achilles	9446	S	10	Acanthuridae	Acanthurus	achilles
Acanthurus achilles	9457	S	5	Acanthuridae	Acanthurus	achilles
Acanthurus achilles	3370	S	3	Acanthuridae	Acanthurus	achilles
Acanthurus achilles	9478	S	1	Acanthuridae	Acanthurus	achilles
Acanthurus achilles	9460	S	2	Acanthuridae	Acanthurus	achilles
Acanthurus achilles	8420	S	2	Acanthuridae	Acanthurus	achilles
Acanthurus achilles	9457	S	4	Acanthuridae	Acanthurus	achilles
Acanthurus achilles	9475	S	1	Acanthuridae	Acanthurus	achilles
Acanthurus achilles	9466	S	2	Acanthuridae	Acanthurus	achilles
Acanthurus achilles	9465	S	4	Acanthuridae	Acanthurus	achilles
Acanthurus achilles	8346	S	1	Acanthuridae	Acanthurus	achilles
Acanthurus achilles	8689	S	2	Acanthuridae	Acanthurus	achilles
Acanthurus achilles	382	S	1	Acanthuridae	Acanthurus	achilles
Acanthurus achilles	9460	S	1	Acanthuridae	Acanthurus	achilles
Acanthurus achilles	8684	S	1	Acanthuridae	Acanthurus	achilles
Acanthurus achilles	8607	S	2	Acanthuridae	Acanthurus	achilles
Acanthurus achilles	8611	S	1	Acanthuridae	Acanthurus	achilles
Acanthurus achilles	9449	S	1	Acanthuridae	Acanthurus	achilles
Acanthurus achilles	9432	S	1	Acanthuridae	Acanthurus	achilles
Acanthurus achilles	9440	S	2	Acanthuridae	Acanthurus	achilles
Acanthurus achilles	9428	S	3	Acanthuridae	Acanthurus	achilles
Acanthurus achilles	9445	S	4	Acanthuridae	Acanthurus	achilles
Acanthurus achilles	9457	S	4	Acanthuridae	Acanthurus	achilles
Acanthurus achilles	8690	S	1	Acanthuridae	Acanthurus	achilles
Acanthurus achilles	8587	S	1	Acanthuridae	Acanthurus	achilles
Acanthurus achilles	9439	S	2	Acanthuridae	Acanthurus	achilles
Acanthurus achilles	9445	S	5	Acanthuridae	Acanthurus	achilles
Acanthurus achilles	9453	S	1	Acanthuridae	Acanthurus	achilles
Acanthurus achilles	9429	S	1	Acanthuridae	Acanthurus	achilles
Acanthurus achilles	8713	S	1	Acanthuridae	Acanthurus	achilles
Acanthurus achilles	9474	S	1	Acanthuridae	Acanthurus	achilles
Acanthurus achilles	3370	S	1	Acanthuridae	Acanthurus	achilles
Acanthurus achilles	9469	S	3	Acanthuridae	Acanthurus	achilles
Acanthurus achilles	9472	S	1	Acanthuridae	Acanthurus	achilles
Acanthurus achilles	8610	S	1	Acanthuridae	Acanthurus	achilles
Acanthurus achilles	9454	S	1	Acanthuridae	Acanthurus	achilles
Acanthurus achilles	9431	S	4	Acanthuridae	Acanthurus	achilles
Acanthurus achilles	9448	S	1	Acanthuridae	Acanthurus	achilles
Acanthurus achilles	404	S	1	Acanthuridae	Acanthurus	achilles
Acanthurus achilles	9443	S	1	Acanthuridae	Acanthurus	achilles
Acanthurus achilles	9428	S	1	Acanthuridae	Acanthurus	achilles
Acanthurus achilles	9465	S	1	Acanthuridae	Acanthurus	achilles
Acanthurus achilles	9443	S	1	Acanthuridae	Acanthurus	achilles
Acanthurus achilles	9468	S	4	Acanthuridae	Acanthurus	achilles
Acanthurus achilles	9426	S	3	Acanthuridae	Acanthurus	achilles
Acanthurus achilles	9436	S	1	Acanthuridae	Acanthurus	achilles
Acanthurus achilles	9437	S	2	Acanthuridae	Acanthurus	achilles
Acanthurus achilles	5377	S	1	Acanthuridae	Acanthurus	achilles
Acanthurus achilles	9438	S	3	Acanthuridae	Acanthurus	achilles
Acanthurus achilles	8609	S	7	Acanthuridae	Acanthurus	achilles
Acanthurus achilles	8611	S	2	Acanthuridae	Acanthurus	achilles
Acanthurus achilles	9465	S	2	Acanthuridae	Acanthurus	achilles
Acanthurus achilles	9428	S	3	Acanthuridae	Acanthurus	achilles
Acanthurus achilles	9426	S	3	Acanthuridae	Acanthurus	achilles
Acanthurus achilles	9473	S	6	Acanthuridae	Acanthurus	achilles
Acanthurus achilles	9426	S	3	Acanthuridae	Acanthurus	achilles
Acanthurus achilles	9474	S	2	Acanthuridae	Acanthurus	achilles
Acanthurus achilles	9433	S	2	Acanthuridae	Acanthurus	achilles
Acanthurus achilles	9442	S	10	Acanthuridae	Acanthurus	achilles
Acanthurus achilles	7964	S	1	Acanthuridae	Acanthurus	achilles
Acanthurus achilles	9434	S	3	Acanthuridae	Acanthurus	achilles
Acanthurus achilles	9454	S	1	Acanthuridae	Acanthurus	achilles
Acanthurus achilles	9468	S	8	Acanthuridae	Acanthurus	achilles
Acanthurus achilles	8044	S	1	Acanthuridae	Acanthurus	achilles
Acanthurus achilles	9476	S	5	Acanthuridae	Acanthurus	achilles
Acanthurus achilles	9456	S	2	Acanthuridae	Acanthurus	achilles
Acanthurus achilles	9473	S	2	Acanthuridae	Acanthurus	achilles
Acanthurus achilles	9434	S	2	Acanthuridae	Acanthurus	achilles
Acanthurus achilles	8587	S	2	Acanthuridae	Acanthurus	achilles
Acanthurus achilles	8609	S	1	Acanthuridae	Acanthurus	achilles
Acanthurus achilles	8608	S	1	Acanthuridae	Acanthurus	achilles
Acanthurus achilles	9475	S	3	Acanthuridae	Acanthurus	achilles
Acanthurus achilles	9461	S	1	Acanthuridae	Acanthurus	achilles
Acanthurus achilles	8613	S	1	Acanthuridae	Acanthurus	achilles
Acanthurus achilles	9436	S	2	Acanthuridae	Acanthurus	achilles
Acanthurus achilles	9474	S	1	Acanthuridae	Acanthurus	achilles
Acanthurus achilles	8603	S	1	Acanthuridae	Acanthurus	achilles
Acanthurus achilles	9431	S	3	Acanthuridae	Acanthurus	achilles
Acanthurus achilles	8603	S	2	Acanthuridae	Acanthurus	achilles
Acanthurus achilles	8585	S	1	Acanthuridae	Acanthurus	achilles
Acanthurus achilles	8602	S	2	Acanthuridae	Acanthurus	achilles
Acanthurus achilles	8212	S	1	Acanthuridae	Acanthurus	achilles
Acanthurus achilles	9460	S	2	Acanthuridae	Acanthurus	achilles
Acanthurus achilles	9465	S	3	Acanthuridae	Acanthurus	achilles
Acanthurus achilles	8680	S	3	Acanthuridae	Acanthurus	achilles
Acanthurus achilles	3370	S	1	Acanthuridae	Acanthurus	achilles
Acanthurus achilles	9442	S	20	Acanthuridae	Acanthurus	achilles
Acanthurus achilles	9445	S	4	Acanthuridae	Acanthurus	achilles
Acanthurus achilles	9460	S	2	Acanthuridae	Acanthurus	achilles
Acanthurus achilles	9449	S	2	Acanthuridae	Acanthurus	achilles
Acanthurus achilles	7869	S	1	Acanthuridae	Acanthurus	achilles
Acanthurus achilles	8689	S	2	Acanthuridae	Acanthurus	achilles
Acanthurus achilles	9450	S	3	Acanthuridae	Acanthurus	achilles
Acanthurus achilles	9463	S	1	Acanthuridae	Acanthurus	achilles
Acanthurus achilles	8689	S	2	Acanthuridae	Acanthurus	achilles
Acanthurus achilles	8607	S	1	Acanthuridae	Acanthurus	achilles
Acanthurus achilles	9426	S	3	Acanthuridae	Acanthurus	achilles
Acanthurus achilles	8585	S	2	Acanthuridae	Acanthurus	achilles
Acanthurus achilles	8585	S	2	Acanthuridae	Acanthurus	achilles
Acanthurus achilles	8608	S	1	Acanthuridae	Acanthurus	achilles
Acanthurus achilles	8610	S	11	Acanthuridae	Acanthurus	achilles
Acanthurus achilles	8688	S	1	Acanthuridae	Acanthurus	achilles
Acanthurus achilles	9454	S	2	Acanthuridae	Acanthurus	achilles
Acanthurus achilles	9440	S	2	Acanthuridae	Acanthurus	achilles
Acanthurus achilles	8357	S	3	Acanthuridae	Acanthurus	achilles
Acanthurus achilles	8607	S	1	Acanthuridae	Acanthurus	achilles
Acanthurus achilles	8607	S	1	Acanthuridae	Acanthurus	achilles
Acanthurus achilles	7966	S	2	Acanthuridae	Acanthurus	achilles
Acanthurus achilles	8599	S	1	Acanthuridae	Acanthurus	achilles
Acanthurus achilles	9439	S	1	Acanthuridae	Acanthurus	achilles
Acanthurus achilles	9450	S	3	Acanthuridae	Acanthurus	achilles
Acanthurus achilles	9439	S	2	Acanthuridae	Acanthurus	achilles
Acanthurus achilles	5393	S	1	Acanthuridae	Acanthurus	achilles
Acanthurus achilles	9461	S	2	Acanthuridae	Acanthurus	achilles
Acanthurus achilles	5419	S	1	Acanthuridae	Acanthurus	achilles
Acanthurus achilles	9465	S	4	Acanthuridae	Acanthurus	achilles
Acanthurus achilles	9429	S	1	Acanthuridae	Acanthurus	achilles
Acanthurus achilles	9462	S	1	Acanthuridae	Acanthurus	achilles
Acanthurus achilles	5377	S	1	Acanthuridae	Acanthurus	achilles
Acanthurus achilles	9475	S	5	Acanthuridae	Acanthurus	achilles
Acanthurus achilles	9427	S	1	Acanthuridae	Acanthurus	achilles
Acanthurus achilles	9469	S	1	Acanthuridae	Acanthurus	achilles
Acanthurus achilles	8689	S	1	Acanthuridae	Acanthurus	achilles
Acanthurus achilles	9441	S	12	Acanthuridae	Acanthurus	achilles
Acanthurus achilles	9435	S	3	Acanthuridae	Acanthurus	achilles
Acanthurus achilles	9449	S	1	Acanthuridae	Acanthurus	achilles
Acanthurus achilles	9458	S	5	Acanthuridae	Acanthurus	achilles
Acanthurus achilles	9475	S	4	Acanthuridae	Acanthurus	achilles
Acanthurus achilles	9456	S	2	Acanthuridae	Acanthurus	achilles
Acanthurus achilles	8608	S	2	Acanthuridae	Acanthurus	achilles
Acanthurus achilles	9458	S	4	Acanthuridae	Acanthurus	achilles
Acanthurus achilles	8603	S	1	Acanthuridae	Acanthurus	achilles
Acanthurus achilles	4708	S	1	Acanthuridae	Acanthurus	achilles
Acanthurus achilles	9468	S	5	Acanthuridae	Acanthurus	achilles
Acanthurus achilles	8593	S	1	Acanthuridae	Acanthurus	achilles
Acanthurus achilles	7952	S	1	Acanthuridae	Acanthurus	achilles
Acanthurus achilles	9450	S	2	Acanthuridae	Acanthurus	achilles
Acanthurus achilles	9471	S	3	Acanthuridae	Acanthurus	achilles
Acanthurus achilles	9446	S	10	Acanthuridae	Acanthurus	achilles
Acanthurus achilles	9466	S	2	Acanthuridae	Acanthurus	achilles
Acanthurus achilles	9473	S	6	Acanthuridae	Acanthurus	achilles
Acanthurus achilles	9468	S	5	Acanthuridae	Acanthurus	achilles
Acanthurus achilles	9474	S	3	Acanthuridae	Acanthurus	achilles
Acanthurus achilles	9465	S	3	Acanthuridae	Acanthurus	achilles
Acanthurus achilles	9427	S	1	Acanthuridae	Acanthurus	achilles
Acanthurus achilles	9474	S	2	Acanthuridae	Acanthurus	achilles
Acanthurus achilles	9430	S	1	Acanthuridae	Acanthurus	achilles
Acanthurus achilles	7963	S	1	Acanthuridae	Acanthurus	achilles
Acanthurus achilles	9439	S	1	Acanthuridae	Acanthurus	achilles
Acanthurus achilles	9467	S	1	Acanthuridae	Acanthurus	achilles
Acanthurus achilles	8613	S	1	Acanthuridae	Acanthurus	achilles
Acanthurus achilles	7933	S	1	Acanthuridae	Acanthurus	achilles
Acanthurus achilles	9435	S	4	Acanthuridae	Acanthurus	achilles
Acanthurus achilles	9469	S	3	Acanthuridae	Acanthurus	achilles
Acanthurus achilles	513	S	1	Acanthuridae	Acanthurus	achilles
Acanthurus achilles	9463	S	2	Acanthuridae	Acanthurus	achilles
Acanthurus achilles	8587	S	1	Acanthuridae	Acanthurus	achilles
Acanthurus achilles	8688	S	1	Acanthuridae	Acanthurus	achilles
Acanthurus achilles	9450	S	2	Acanthuridae	Acanthurus	achilles
Acanthurus achilles	9436	S	1	Acanthuridae	Acanthurus	achilles
Acanthurus achilles	8610	S	2	Acanthuridae	Acanthurus	achilles
Acanthurus achilles	9427	S	1	Acanthuridae	Acanthurus	achilles
Acanthurus achilles	9449	S	5	Acanthuridae	Acanthurus	achilles
Acanthurus achilles	8609	S	1	Acanthuridae	Acanthurus	achilles
Acanthurus achilles	404	S	2	Acanthuridae	Acanthurus	achilles
Acanthurus achilles	8603	S	2	Acanthuridae	Acanthurus	achilles
Acanthurus achilles	3370	S	2	Acanthuridae	Acanthurus	achilles
Acanthurus achilles	8603	S	2	Acanthuridae	Acanthurus	achilles
Acanthurus achilles	3370	S	1	Acanthuridae	Acanthurus	achilles
Acanthurus achilles	9427	S	3	Acanthuridae	Acanthurus	achilles
Acanthurus achilles	9474	S	1	Acanthuridae	Acanthurus	achilles
Acanthurus achilles	8603	S	2	Acanthuridae	Acanthurus	achilles
Acanthurus achilles	9434	S	5	Acanthuridae	Acanthurus	achilles
Acanthurus achilles	9455	S	5	Acanthuridae	Acanthurus	achilles
Acanthurus achilles	9444	S	8	Acanthuridae	Acanthurus	achilles
Acanthurus achilles	9455	S	3	Acanthuridae	Acanthurus	achilles
Acanthurus achilles	8714	S	1	Acanthuridae	Acanthurus	achilles
Acanthurus achilles	8777	S	1	Acanthuridae	Acanthurus	achilles
Acanthurus achilles	9446	S	5	Acanthuridae	Acanthurus	achilles
Acanthurus achilles	9455	S	3	Acanthuridae	Acanthurus	achilles
Acanthurus achilles	9428	S	1	Acanthuridae	Acanthurus	achilles
Acanthurus achilles	5396	S	1	Acanthuridae	Acanthurus	achilles
Acanthurus achilles	9451	S	4	Acanthuridae	Acanthurus	achilles
Acanthurus achilles	8346	S	1	Acanthuridae	Acanthurus	achilles
Acanthurus achilles	9426	S	3	Acanthuridae	Acanthurus	achilles
Acanthurus achilles	8603	S	3	Acanthuridae	Acanthurus	achilles
Acanthurus achilles	8688	S	1	Acanthuridae	Acanthurus	achilles
Acanthurus albipectoralis	5366	S	1	Acanthuridae	Acanthurus	albipectoralis
Acanthurus albipectoralis	9494	S	5	Acanthuridae	Acanthurus	albipectoralis
Acanthurus albipectoralis	3661	S	14	Acanthuridae	Acanthurus	albipectoralis
Acanthurus albipectoralis	3291	S	19	Acanthuridae	Acanthurus	albipectoralis
Acanthurus albipectoralis	9525	S	2	Acanthuridae	Acanthurus	albipectoralis
Acanthurus albipectoralis	9551	S	5	Acanthuridae	Acanthurus	albipectoralis
Acanthurus albipectoralis	3305	S	1	Acanthuridae	Acanthurus	albipectoralis
Acanthurus albipectoralis	3306	S	5	Acanthuridae	Acanthurus	albipectoralis
Acanthurus albipectoralis	3264	S	13	Acanthuridae	Acanthurus	albipectoralis
Acanthurus albipectoralis	9479	S	5	Acanthuridae	Acanthurus	albipectoralis
Acanthurus albipectoralis	9525	S	16	Acanthuridae	Acanthurus	albipectoralis
Acanthurus albipectoralis	5366	S	1	Acanthuridae	Acanthurus	albipectoralis
Acanthurus albipectoralis	3291	S	12	Acanthuridae	Acanthurus	albipectoralis
Acanthurus albipectoralis	3291	S	2	Acanthuridae	Acanthurus	albipectoralis
Acanthurus albipectoralis	9528	S	25	Acanthuridae	Acanthurus	albipectoralis
Acanthurus albipectoralis	3291	S	6	Acanthuridae	Acanthurus	albipectoralis
Acanthurus albipectoralis	9497	S	10	Acanthuridae	Acanthurus	albipectoralis
Acanthurus albipectoralis	3007	S	14	Acanthuridae	Acanthurus	albipectoralis
Acanthurus albipectoralis	5366	S	3	Acanthuridae	Acanthurus	albipectoralis
Acanthurus albipectoralis	3013	S	20	Acanthuridae	Acanthurus	albipectoralis
Acanthurus albipectoralis	9480	S	2	Acanthuridae	Acanthurus	albipectoralis
Acanthurus albipectoralis	9498	S	15	Acanthuridae	Acanthurus	albipectoralis
Acanthurus albipectoralis	5405	S	1	Acanthuridae	Acanthurus	albipectoralis
Acanthurus albipectoralis	5367	S	3	Acanthuridae	Acanthurus	albipectoralis
Acanthurus albipectoralis	3270	S	11	Acanthuridae	Acanthurus	albipectoralis
Acanthurus albipectoralis	9480	S	6	Acanthuridae	Acanthurus	albipectoralis
Acanthurus albipectoralis	3291	S	10	Acanthuridae	Acanthurus	albipectoralis
Acanthurus albipectoralis	9551	S	1	Acanthuridae	Acanthurus	albipectoralis
Acanthurus albipectoralis	9551	S	10	Acanthuridae	Acanthurus	albipectoralis
Acanthurus albipectoralis	3306	S	5	Acanthuridae	Acanthurus	albipectoralis
Acanthurus albipectoralis	5358	S	1	Acanthuridae	Acanthurus	albipectoralis
Acanthurus albipectoralis	5366	S	1	Acanthuridae	Acanthurus	albipectoralis
Acanthurus albipectoralis	9507	S	1	Acanthuridae	Acanthurus	albipectoralis
Acanthurus albipectoralis	9547	S	5	Acanthuridae	Acanthurus	albipectoralis
Acanthurus albipectoralis	3025	S	6	Acanthuridae	Acanthurus	albipectoralis
Acanthurus albipectoralis	9557	S	1	Acanthuridae	Acanthurus	albipectoralis
Acanthurus albipectoralis	5366	S	1	Acanthuridae	Acanthurus	albipectoralis
Acanthurus albipectoralis	9497	S	15	Acanthuridae	Acanthurus	albipectoralis
Acanthurus albipectoralis	9558	S	2	Acanthuridae	Acanthurus	albipectoralis
Acanthurus albipectoralis	3016	S	21	Acanthuridae	Acanthurus	albipectoralis
Acanthurus albipectoralis	9500	S	26	Acanthuridae	Acanthurus	albipectoralis
Acanthurus albipectoralis	3307	S	10	Acanthuridae	Acanthurus	albipectoralis
Acanthurus albipectoralis	3013	S	30	Acanthuridae	Acanthurus	albipectoralis
Acanthurus albipectoralis	3237	S	4	Acanthuridae	Acanthurus	albipectoralis
Acanthurus albipectoralis	9497	S	10	Acanthuridae	Acanthurus	albipectoralis
Acanthurus albipectoralis	3057	S	1	Acanthuridae	Acanthurus	albipectoralis
Acanthurus albipectoralis	5366	S	1	Acanthuridae	Acanthurus	albipectoralis
Acanthurus auranticavus	5498	S	1	Acanthuridae	Acanthurus	auranticavus
Acanthurus auranticavus	418	S	1	Acanthuridae	Acanthurus	auranticavus
Acanthurus auranticavus	563	S	4	Acanthuridae	Acanthurus	auranticavus
Acanthurus auranticavus	730	S	50	Acanthuridae	Acanthurus	auranticavus
Acanthurus auranticavus	5492	S	1	Acanthuridae	Acanthurus	auranticavus
Acanthurus auranticavus	563	S	8	Acanthuridae	Acanthurus	auranticavus
Acanthurus auranticavus	427	S	2	Acanthuridae	Acanthurus	auranticavus
Acanthurus auranticavus	98	S	3	Acanthuridae	Acanthurus	auranticavus
Acanthurus auranticavus	294	S	4	Acanthuridae	Acanthurus	auranticavus
Acanthurus auranticavus	547	S	2	Acanthuridae	Acanthurus	auranticavus
Acanthurus auranticavus	5655	S	1	Acanthuridae	Acanthurus	auranticavus
Acanthurus auranticavus	530	S	4	Acanthuridae	Acanthurus	auranticavus
Acanthurus auranticavus	5498	S	1	Acanthuridae	Acanthurus	auranticavus
Acanthurus auranticavus	560	S	2	Acanthuridae	Acanthurus	auranticavus
Acanthurus auranticavus	2982	S	3	Acanthuridae	Acanthurus	auranticavus
Acanthurus auranticavus	5498	S	1	Acanthuridae	Acanthurus	auranticavus
Acanthurus auranticavus	730	S	40	Acanthuridae	Acanthurus	auranticavus
Acanthurus auranticavus	546	S	2	Acanthuridae	Acanthurus	auranticavus
Acanthurus auranticavus	567	S	1	Acanthuridae	Acanthurus	auranticavus
Acanthurus auranticavus	567	S	5	Acanthuridae	Acanthurus	auranticavus
Acanthurus auranticavus	732	S	1	Acanthuridae	Acanthurus	auranticavus
Acanthurus bahianus	1654	S	2	Acanthuridae	Acanthurus	bahianus
Acanthurus bahianus	1650	S	2	Acanthuridae	Acanthurus	bahianus
Acanthurus bahianus	2913	S	4	Acanthuridae	Acanthurus	bahianus
Acanthurus bahianus	1633	S	4	Acanthuridae	Acanthurus	bahianus
Acanthurus bahianus	1778	S	7	Acanthuridae	Acanthurus	bahianus
Acanthurus bahianus	2079	S	1	Acanthuridae	Acanthurus	bahianus
Acanthurus bahianus	1505	S	1	Acanthuridae	Acanthurus	bahianus
Acanthurus bahianus	2016	S	4	Acanthuridae	Acanthurus	bahianus
Acanthurus bahianus	1474	S	2	Acanthuridae	Acanthurus	bahianus
Acanthurus bahianus	2938	S	2	Acanthuridae	Acanthurus	bahianus
Acanthurus bahianus	2162	S	2	Acanthuridae	Acanthurus	bahianus
Acanthurus bahianus	1572	S	1	Acanthuridae	Acanthurus	bahianus
Acanthurus bahianus	1608	S	1	Acanthuridae	Acanthurus	bahianus
Acanthurus bahianus	1645	S	2	Acanthuridae	Acanthurus	bahianus
Acanthurus bahianus	1937	S	3	Acanthuridae	Acanthurus	bahianus
Acanthurus bahianus	1537	S	10	Acanthuridae	Acanthurus	bahianus
Acanthurus bahianus	1766	S	3	Acanthuridae	Acanthurus	bahianus
Acanthurus bahianus	2951	S	1	Acanthuridae	Acanthurus	bahianus
Acanthurus bahianus	1658	S	4	Acanthuridae	Acanthurus	bahianus
Acanthurus bahianus	1595	S	3	Acanthuridae	Acanthurus	bahianus
Acanthurus bahianus	1840	S	2	Acanthuridae	Acanthurus	bahianus
Acanthurus bahianus	1736	S	4	Acanthuridae	Acanthurus	bahianus
Acanthurus bahianus	2031	S	3	Acanthuridae	Acanthurus	bahianus
Acanthurus bahianus	1510	S	1	Acanthuridae	Acanthurus	bahianus
Acanthurus bahianus	1483	S	1	Acanthuridae	Acanthurus	bahianus
Acanthurus bahianus	1642	S	1	Acanthuridae	Acanthurus	bahianus
Acanthurus bahianus	1614	S	6	Acanthuridae	Acanthurus	bahianus
Acanthurus bahianus	1621	S	1	Acanthuridae	Acanthurus	bahianus
Acanthurus bahianus	2106	S	1	Acanthuridae	Acanthurus	bahianus
Acanthurus bahianus	2090	S	4	Acanthuridae	Acanthurus	bahianus
Acanthurus bahianus	2031	S	1	Acanthuridae	Acanthurus	bahianus
Acanthurus bahianus	1840	S	1	Acanthuridae	Acanthurus	bahianus
Acanthurus bahianus	1560	S	1	Acanthuridae	Acanthurus	bahianus
Acanthurus bahianus	1673	S	2	Acanthuridae	Acanthurus	bahianus
Acanthurus bahianus	1688	S	1	Acanthuridae	Acanthurus	bahianus
Acanthurus bahianus	1987	S	3	Acanthuridae	Acanthurus	bahianus
Acanthurus bahianus	1732	S	6	Acanthuridae	Acanthurus	bahianus
Acanthurus bahianus	1724	S	1	Acanthuridae	Acanthurus	bahianus
Acanthurus bahianus	745	S	1	Acanthuridae	Acanthurus	bahianus
Acanthurus bahianus	1865	S	6	Acanthuridae	Acanthurus	bahianus
Acanthurus bahianus	1509	S	4	Acanthuridae	Acanthurus	bahianus
Acanthurus bahianus	2919	S	2	Acanthuridae	Acanthurus	bahianus
Acanthurus bahianus	1736	S	1	Acanthuridae	Acanthurus	bahianus
Acanthurus bahianus	2109	S	1	Acanthuridae	Acanthurus	bahianus
Acanthurus bahianus	2039	S	3	Acanthuridae	Acanthurus	bahianus
Acanthurus bahianus	2027	S	1	Acanthuridae	Acanthurus	bahianus
Acanthurus bahianus	1504	S	1	Acanthuridae	Acanthurus	bahianus
Acanthurus bahianus	1567	S	7	Acanthuridae	Acanthurus	bahianus
Acanthurus bahianus	1658	S	4	Acanthuridae	Acanthurus	bahianus
Acanthurus bahianus	1688	S	1	Acanthuridae	Acanthurus	bahianus
Acanthurus bahianus	1706	S	2	Acanthuridae	Acanthurus	bahianus
Acanthurus bahianus	1856	S	30	Acanthuridae	Acanthurus	bahianus
Acanthurus bahianus	1596	S	1	Acanthuridae	Acanthurus	bahianus
Acanthurus bahianus	1614	S	3	Acanthuridae	Acanthurus	bahianus
Acanthurus bahianus	1796	S	3	Acanthuridae	Acanthurus	bahianus
Acanthurus bahianus	1724	S	2	Acanthuridae	Acanthurus	bahianus
Acanthurus bahianus	1474	S	2	Acanthuridae	Acanthurus	bahianus
Acanthurus bahianus	1633	S	2	Acanthuridae	Acanthurus	bahianus
Acanthurus bahianus	1819	S	2	Acanthuridae	Acanthurus	bahianus
Acanthurus bahianus	1674	S	12	Acanthuridae	Acanthurus	bahianus
Acanthurus bahianus	2106	S	1	Acanthuridae	Acanthurus	bahianus
Acanthurus bahianus	1977	S	1	Acanthuridae	Acanthurus	bahianus
Acanthurus bahianus	1892	S	1	Acanthuridae	Acanthurus	bahianus
Acanthurus bahianus	2013	S	7	Acanthuridae	Acanthurus	bahianus
Acanthurus bahianus	1803	S	2	Acanthuridae	Acanthurus	bahianus
Acanthurus bahianus	1706	S	3	Acanthuridae	Acanthurus	bahianus
Acanthurus bahianus	1946	S	1	Acanthuridae	Acanthurus	bahianus
Acanthurus bahianus	1773	S	2	Acanthuridae	Acanthurus	bahianus
Acanthurus bahianus	1539	S	2	Acanthuridae	Acanthurus	bahianus
Acanthurus bahianus	2093	S	2	Acanthuridae	Acanthurus	bahianus
Acanthurus bahianus	1618	S	1	Acanthuridae	Acanthurus	bahianus
Acanthurus bahianus	1713	S	1	Acanthuridae	Acanthurus	bahianus
Acanthurus bahianus	1663	S	1	Acanthuridae	Acanthurus	bahianus
Acanthurus bahianus	1948	S	6	Acanthuridae	Acanthurus	bahianus
Acanthurus bahianus	1897	S	1	Acanthuridae	Acanthurus	bahianus
Acanthurus bahianus	1689	S	3	Acanthuridae	Acanthurus	bahianus
Acanthurus bahianus	1679	S	2	Acanthuridae	Acanthurus	bahianus
Acanthurus bahianus	1999	S	2	Acanthuridae	Acanthurus	bahianus
Acanthurus bahianus	1733	S	5	Acanthuridae	Acanthurus	bahianus
Acanthurus bahianus	1711	S	5	Acanthuridae	Acanthurus	bahianus
Acanthurus bahianus	1674	S	1	Acanthuridae	Acanthurus	bahianus
Acanthurus bahianus	2130	S	2	Acanthuridae	Acanthurus	bahianus
Acanthurus bahianus	1946	S	2	Acanthuridae	Acanthurus	bahianus
Acanthurus bahianus	1782	S	2	Acanthuridae	Acanthurus	bahianus
Acanthurus bahianus	2136	S	4	Acanthuridae	Acanthurus	bahianus
Acanthurus bahianus	2130	S	1	Acanthuridae	Acanthurus	bahianus
Acanthurus bahianus	1601	S	4	Acanthuridae	Acanthurus	bahianus
Acanthurus bahianus	2017	S	1	Acanthuridae	Acanthurus	bahianus
Acanthurus bahianus	2931	S	1	Acanthuridae	Acanthurus	bahianus
Acanthurus bahianus	1897	S	4	Acanthuridae	Acanthurus	bahianus
Acanthurus bahianus	2961	S	65	Acanthuridae	Acanthurus	bahianus
Acanthurus bahianus	1775	S	1	Acanthuridae	Acanthurus	bahianus
Acanthurus bahianus	1596	S	1	Acanthuridae	Acanthurus	bahianus
Acanthurus bahianus	1622	S	2	Acanthuridae	Acanthurus	bahianus
Acanthurus bahianus	1647	S	1	Acanthuridae	Acanthurus	bahianus
Acanthurus bahianus	737	S	4	Acanthuridae	Acanthurus	bahianus
Acanthurus bahianus	1525	S	2	Acanthuridae	Acanthurus	bahianus
Acanthurus bahianus	1560	S	1	Acanthuridae	Acanthurus	bahianus
Acanthurus bahianus	1683	S	9	Acanthuridae	Acanthurus	bahianus
Acanthurus bahianus	2076	S	1	Acanthuridae	Acanthurus	bahianus
Acanthurus bahianus	1572	S	2	Acanthuridae	Acanthurus	bahianus
Acanthurus bahianus	1778	S	6	Acanthuridae	Acanthurus	bahianus
Acanthurus bahianus	1683	S	1	Acanthuridae	Acanthurus	bahianus
Acanthurus bahianus	2000	S	1	Acanthuridae	Acanthurus	bahianus
Acanthurus bahianus	1711	S	1	Acanthuridae	Acanthurus	bahianus
Acanthurus bahianus	2017	S	2	Acanthuridae	Acanthurus	bahianus
Acanthurus bahianus	1682	S	2	Acanthuridae	Acanthurus	bahianus
Acanthurus bahianus	1776	S	2	Acanthuridae	Acanthurus	bahianus
Acanthurus bahianus	2106	S	1	Acanthuridae	Acanthurus	bahianus
Acanthurus bahianus	2090	S	4	Acanthuridae	Acanthurus	bahianus
Acanthurus bahianus	1689	S	7	Acanthuridae	Acanthurus	bahianus
Acanthurus bahianus	2940	S	7	Acanthuridae	Acanthurus	bahianus
Acanthurus bahianus	2053	S	4	Acanthuridae	Acanthurus	bahianus
Acanthurus bahianus	1818	S	4	Acanthuridae	Acanthurus	bahianus
Acanthurus bahianus	2150	S	1	Acanthuridae	Acanthurus	bahianus
Acanthurus bahianus	1794	S	1	Acanthuridae	Acanthurus	bahianus
Acanthurus bahianus	1620	S	1	Acanthuridae	Acanthurus	bahianus
Acanthurus bahianus	2147	S	5	Acanthuridae	Acanthurus	bahianus
Acanthurus bahianus	1781	S	3	Acanthuridae	Acanthurus	bahianus
Acanthurus bahianus	1885	S	2	Acanthuridae	Acanthurus	bahianus
Acanthurus bahianus	1628	S	2	Acanthuridae	Acanthurus	bahianus
Acanthurus bahianus	1596	S	1	Acanthuridae	Acanthurus	bahianus
Acanthurus bahianus	1781	S	5	Acanthuridae	Acanthurus	bahianus
Acanthurus bahianus	1866	S	2	Acanthuridae	Acanthurus	bahianus
Acanthurus bahianus	1707	S	1	Acanthuridae	Acanthurus	bahianus
Acanthurus bahianus	1659	S	2	Acanthuridae	Acanthurus	bahianus
Acanthurus bahianus	2021	S	4	Acanthuridae	Acanthurus	bahianus
Acanthurus bahianus	1505	S	7	Acanthuridae	Acanthurus	bahianus
Acanthurus bahianus	1778	S	15	Acanthuridae	Acanthurus	bahianus
Acanthurus bahianus	1576	S	2	Acanthuridae	Acanthurus	bahianus
Acanthurus bahianus	1820	S	1	Acanthuridae	Acanthurus	bahianus
Acanthurus bahianus	1941	S	3	Acanthuridae	Acanthurus	bahianus
Acanthurus bahianus	1737	S	2	Acanthuridae	Acanthurus	bahianus
Acanthurus bahianus	1470	S	3	Acanthuridae	Acanthurus	bahianus
Acanthurus bahianus	1632	S	1	Acanthuridae	Acanthurus	bahianus
Acanthurus bahianus	1686	S	1	Acanthuridae	Acanthurus	bahianus
Acanthurus bahianus	1628	S	1	Acanthuridae	Acanthurus	bahianus
Acanthurus bahianus	1778	S	7	Acanthuridae	Acanthurus	bahianus
Acanthurus bahianus	2951	S	3	Acanthuridae	Acanthurus	bahianus
Acanthurus bahianus	2048	S	1	Acanthuridae	Acanthurus	bahianus
Acanthurus bahianus	2028	S	1	Acanthuridae	Acanthurus	bahianus
Acanthurus bahianus	1949	S	1	Acanthuridae	Acanthurus	bahianus
Acanthurus bahianus	1462	S	3	Acanthuridae	Acanthurus	bahianus
Acanthurus bahianus	2042	S	1	Acanthuridae	Acanthurus	bahianus
Acanthurus bahianus	1650	S	3	Acanthuridae	Acanthurus	bahianus
Acanthurus bahianus	1645	S	1	Acanthuridae	Acanthurus	bahianus
Acanthurus bahianus	1509	S	2	Acanthuridae	Acanthurus	bahianus
Acanthurus bahianus	2017	S	3	Acanthuridae	Acanthurus	bahianus
Acanthurus bahianus	1463	S	2	Acanthuridae	Acanthurus	bahianus
Acanthurus bahianus	1467	S	1	Acanthuridae	Acanthurus	bahianus
Acanthurus bahianus	2106	S	1	Acanthuridae	Acanthurus	bahianus
Acanthurus bahianus	2916	S	2	Acanthuridae	Acanthurus	bahianus
Acanthurus bahianus	1805	S	1	Acanthuridae	Acanthurus	bahianus
Acanthurus bahianus	1939	S	2	Acanthuridae	Acanthurus	bahianus
Acanthurus bahianus	2940	S	2	Acanthuridae	Acanthurus	bahianus
Acanthurus bahianus	1546	S	3	Acanthuridae	Acanthurus	bahianus
Acanthurus bahianus	1658	S	5	Acanthuridae	Acanthurus	bahianus
Acanthurus bahianus	1800	S	8	Acanthuridae	Acanthurus	bahianus
Acanthurus bahianus	1562	S	3	Acanthuridae	Acanthurus	bahianus
Acanthurus bahianus	1840	S	1	Acanthuridae	Acanthurus	bahianus
Acanthurus bahianus	1974	S	2	Acanthuridae	Acanthurus	bahianus
Acanthurus bahianus	1782	S	2	Acanthuridae	Acanthurus	bahianus
Acanthurus bahianus	2016	S	1	Acanthuridae	Acanthurus	bahianus
Acanthurus bahianus	1655	S	1	Acanthuridae	Acanthurus	bahianus
Acanthurus bahianus	1897	S	1	Acanthuridae	Acanthurus	bahianus
Acanthurus bahianus	2914	S	3	Acanthuridae	Acanthurus	bahianus
Acanthurus bahianus	1556	S	1	Acanthuridae	Acanthurus	bahianus
Acanthurus bahianus	2164	S	3	Acanthuridae	Acanthurus	bahianus
Acanthurus bahianus	1803	S	3	Acanthuridae	Acanthurus	bahianus
Acanthurus bahianus	2101	S	1	Acanthuridae	Acanthurus	bahianus
Acanthurus bahianus	1508	S	1	Acanthuridae	Acanthurus	bahianus
Acanthurus bahianus	1503	S	2	Acanthuridae	Acanthurus	bahianus
Acanthurus bahianus	2047	S	3	Acanthuridae	Acanthurus	bahianus
Acanthurus bahianus	1736	S	1	Acanthuridae	Acanthurus	bahianus
Acanthurus bahianus	1779	S	11	Acanthuridae	Acanthurus	bahianus
Acanthurus bahianus	2974	S	76	Acanthuridae	Acanthurus	bahianus
Acanthurus bahianus	2147	S	4	Acanthuridae	Acanthurus	bahianus
Acanthurus bahianus	1775	S	6	Acanthuridae	Acanthurus	bahianus
Acanthurus bahianus	1601	S	5	Acanthuridae	Acanthurus	bahianus
Acanthurus bahianus	1558	S	2	Acanthuridae	Acanthurus	bahianus
Acanthurus bahianus	1545	S	1	Acanthuridae	Acanthurus	bahianus
Acanthurus bahianus	1474	S	1	Acanthuridae	Acanthurus	bahianus
Acanthurus bahianus	1531	S	5	Acanthuridae	Acanthurus	bahianus
Acanthurus bahianus	2017	S	1	Acanthuridae	Acanthurus	bahianus
Acanthurus bahianus	1508	S	3	Acanthuridae	Acanthurus	bahianus
Acanthurus bahianus	1650	S	1	Acanthuridae	Acanthurus	bahianus
Acanthurus bahianus	1509	S	4	Acanthuridae	Acanthurus	bahianus
Acanthurus bahianus	1988	S	2	Acanthuridae	Acanthurus	bahianus
Acanthurus bahianus	2938	S	2	Acanthuridae	Acanthurus	bahianus
Acanthurus bahianus	1892	S	1	Acanthuridae	Acanthurus	bahianus
Acanthurus bahianus	2051	S	2	Acanthuridae	Acanthurus	bahianus
Acanthurus bahianus	2136	S	4	Acanthuridae	Acanthurus	bahianus
Acanthurus bahianus	1481	S	3	Acanthuridae	Acanthurus	bahianus
Acanthurus bahianus	1805	S	2	Acanthuridae	Acanthurus	bahianus
Acanthurus bahianus	2014	S	1	Acanthuridae	Acanthurus	bahianus
Acanthurus bahianus	2100	S	4	Acanthuridae	Acanthurus	bahianus
Acanthurus bahianus	746	S	3	Acanthuridae	Acanthurus	bahianus
Acanthurus bahianus	1601	S	5	Acanthuridae	Acanthurus	bahianus
Acanthurus bahianus	2106	S	2	Acanthuridae	Acanthurus	bahianus
Acanthurus bahianus	1938	S	1	Acanthuridae	Acanthurus	bahianus
Acanthurus bahianus	1983	S	3	Acanthuridae	Acanthurus	bahianus
Acanthurus bahianus	1938	S	3	Acanthuridae	Acanthurus	bahianus
Acanthurus bahianus	1646	S	6	Acanthuridae	Acanthurus	bahianus
Acanthurus bahianus	738	S	1	Acanthuridae	Acanthurus	bahianus
Acanthurus bahianus	1551	S	3	Acanthuridae	Acanthurus	bahianus
Acanthurus bahianus	1964	S	4	Acanthuridae	Acanthurus	bahianus
Acanthurus bahianus	1726	S	3	Acanthuridae	Acanthurus	bahianus
Acanthurus bahianus	1481	S	8	Acanthuridae	Acanthurus	bahianus
Acanthurus bahianus	1721	S	1	Acanthuridae	Acanthurus	bahianus
Acanthurus bahianus	1690	S	12	Acanthuridae	Acanthurus	bahianus
Acanthurus bahianus	1505	S	6	Acanthuridae	Acanthurus	bahianus
Acanthurus bahianus	1656	S	1	Acanthuridae	Acanthurus	bahianus
Acanthurus bahianus	1925	S	3	Acanthuridae	Acanthurus	bahianus
Acanthurus bahianus	1967	S	5	Acanthuridae	Acanthurus	bahianus
Acanthurus bahianus	1604	S	6	Acanthuridae	Acanthurus	bahianus
Acanthurus bahianus	2106	S	2	Acanthuridae	Acanthurus	bahianus
Acanthurus bahianus	2105	S	1	Acanthuridae	Acanthurus	bahianus
Acanthurus bahianus	1689	S	2	Acanthuridae	Acanthurus	bahianus
Acanthurus bahianus	1779	S	1	Acanthuridae	Acanthurus	bahianus
Acanthurus bahianus	1544	S	4	Acanthuridae	Acanthurus	bahianus
Acanthurus bahianus	1577	S	1	Acanthuridae	Acanthurus	bahianus
Acanthurus bahianus	1671	S	1	Acanthuridae	Acanthurus	bahianus
Acanthurus bahianus	1579	S	1	Acanthuridae	Acanthurus	bahianus
Acanthurus bahianus	1715	S	2	Acanthuridae	Acanthurus	bahianus
Acanthurus bahianus	1867	S	1	Acanthuridae	Acanthurus	bahianus
Acanthurus bahianus	1587	S	4	Acanthuridae	Acanthurus	bahianus
Acanthurus bahianus	2013	S	3	Acanthuridae	Acanthurus	bahianus
Acanthurus bahianus	2068	S	1	Acanthuridae	Acanthurus	bahianus
Acanthurus bahianus	1732	S	1	Acanthuridae	Acanthurus	bahianus
Acanthurus bahianus	1737	S	1	Acanthuridae	Acanthurus	bahianus
Acanthurus bahianus	2136	S	2	Acanthuridae	Acanthurus	bahianus
Acanthurus bahianus	1613	S	1	Acanthuridae	Acanthurus	bahianus
Acanthurus bahianus	1783	S	1	Acanthuridae	Acanthurus	bahianus
Acanthurus bahianus	1885	S	1	Acanthuridae	Acanthurus	bahianus
Acanthurus bahianus	1654	S	1	Acanthuridae	Acanthurus	bahianus
Acanthurus bahianus	1804	S	2	Acanthuridae	Acanthurus	bahianus
Acanthurus bahianus	1980	S	5	Acanthuridae	Acanthurus	bahianus
Acanthurus bahianus	2901	S	7	Acanthuridae	Acanthurus	bahianus
Acanthurus bahianus	1586	S	1	Acanthuridae	Acanthurus	bahianus
Acanthurus bahianus	2951	S	2	Acanthuridae	Acanthurus	bahianus
Acanthurus bahianus	1776	S	3	Acanthuridae	Acanthurus	bahianus
Acanthurus bahianus	2163	S	3	Acanthuridae	Acanthurus	bahianus
Acanthurus bahianus	1891	S	2	Acanthuridae	Acanthurus	bahianus
Acanthurus bahianus	2145	S	1	Acanthuridae	Acanthurus	bahianus
Acanthurus bahianus	1736	S	7	Acanthuridae	Acanthurus	bahianus
Acanthurus bahianus	1658	S	3	Acanthuridae	Acanthurus	bahianus
Acanthurus bahianus	2017	S	2	Acanthuridae	Acanthurus	bahianus
Acanthurus bahianus	2017	S	1	Acanthuridae	Acanthurus	bahianus
Acanthurus bahianus	1673	S	3	Acanthuridae	Acanthurus	bahianus
Acanthurus bahianus	1933	S	1	Acanthuridae	Acanthurus	bahianus
Acanthurus bahianus	1943	S	1	Acanthuridae	Acanthurus	bahianus
Acanthurus bahianus	1792	S	1	Acanthuridae	Acanthurus	bahianus
Acanthurus bahianus	1796	S	4	Acanthuridae	Acanthurus	bahianus
Acanthurus bahianus	1810	S	3	Acanthuridae	Acanthurus	bahianus
Acanthurus bahianus	1461	S	1	Acanthuridae	Acanthurus	bahianus
Acanthurus bahianus	2102	S	2	Acanthuridae	Acanthurus	bahianus
Acanthurus bahianus	1537	S	7	Acanthuridae	Acanthurus	bahianus
Acanthurus bahianus	1775	S	5	Acanthuridae	Acanthurus	bahianus
Acanthurus bahianus	1706	S	1	Acanthuridae	Acanthurus	bahianus
Acanthurus bahianus	1767	S	3	Acanthuridae	Acanthurus	bahianus
Acanthurus bahianus	1793	S	2	Acanthuridae	Acanthurus	bahianus
Acanthurus bahianus	2013	S	1	Acanthuridae	Acanthurus	bahianus
Acanthurus bahianus	1534	S	7	Acanthuridae	Acanthurus	bahianus
Acanthurus bahianus	2047	S	4	Acanthuridae	Acanthurus	bahianus
Acanthurus bahianus	2026	S	1	Acanthuridae	Acanthurus	bahianus
Acanthurus bahianus	2962	S	1	Acanthuridae	Acanthurus	bahianus
Acanthurus bahianus	1789	S	2	Acanthuridae	Acanthurus	bahianus
Acanthurus bahianus	2130	S	1	Acanthuridae	Acanthurus	bahianus
Acanthurus bahianus	1706	S	1	Acanthuridae	Acanthurus	bahianus
Acanthurus bahianus	1736	S	1	Acanthuridae	Acanthurus	bahianus
Acanthurus bahianus	1983	S	1	Acanthuridae	Acanthurus	bahianus
Acanthurus bahianus	1804	S	7	Acanthuridae	Acanthurus	bahianus
Acanthurus bahianus	1667	S	1	Acanthuridae	Acanthurus	bahianus
Acanthurus bahianus	1894	S	1	Acanthuridae	Acanthurus	bahianus
Acanthurus bahianus	1642	S	1	Acanthuridae	Acanthurus	bahianus
Acanthurus bahianus	1819	S	1	Acanthuridae	Acanthurus	bahianus
Acanthurus bahianus	1638	S	1	Acanthuridae	Acanthurus	bahianus
Acanthurus bahianus	1718	S	3	Acanthuridae	Acanthurus	bahianus
Acanthurus bahianus	1471	S	3	Acanthuridae	Acanthurus	bahianus
Acanthurus bahianus	2009	S	1	Acanthuridae	Acanthurus	bahianus
Acanthurus bahianus	1925	S	1	Acanthuridae	Acanthurus	bahianus
Acanthurus bahianus	1886	S	1	Acanthuridae	Acanthurus	bahianus
Acanthurus bahianus	1723	S	1	Acanthuridae	Acanthurus	bahianus
Acanthurus bahianus	1710	S	1	Acanthuridae	Acanthurus	bahianus
Acanthurus bahianus	2096	S	3	Acanthuridae	Acanthurus	bahianus
Acanthurus bahianus	2938	S	3	Acanthuridae	Acanthurus	bahianus
Acanthurus bahianus	1687	S	1	Acanthuridae	Acanthurus	bahianus
Acanthurus bahianus	1662	S	1	Acanthuridae	Acanthurus	bahianus
Acanthurus bahianus	1659	S	1	Acanthuridae	Acanthurus	bahianus
Acanthurus bahianus	2045	S	1	Acanthuridae	Acanthurus	bahianus
Acanthurus bahianus	2016	S	2	Acanthuridae	Acanthurus	bahianus
Acanthurus bahianus	1618	S	1	Acanthuridae	Acanthurus	bahianus
Acanthurus bahianus	1687	S	2	Acanthuridae	Acanthurus	bahianus
Acanthurus bahianus	2916	S	1	Acanthuridae	Acanthurus	bahianus
Acanthurus bahianus	1782	S	1	Acanthuridae	Acanthurus	bahianus
Acanthurus bahianus	2011	S	2	Acanthuridae	Acanthurus	bahianus
Acanthurus bahianus	1608	S	4	Acanthuridae	Acanthurus	bahianus
Acanthurus bahianus	1779	S	4	Acanthuridae	Acanthurus	bahianus
Acanthurus bahianus	2940	S	4	Acanthuridae	Acanthurus	bahianus
Acanthurus bahianus	1946	S	6	Acanthuridae	Acanthurus	bahianus
Acanthurus bahianus	1504	S	5	Acanthuridae	Acanthurus	bahianus
Acanthurus bahianus	1732	S	2	Acanthuridae	Acanthurus	bahianus
Acanthurus bahianus	1718	S	1	Acanthuridae	Acanthurus	bahianus
Acanthurus bahianus	1842	S	1	Acanthuridae	Acanthurus	bahianus
Acanthurus bahianus	1950	S	1	Acanthuridae	Acanthurus	bahianus
Acanthurus bahianus	1942	S	3	Acanthuridae	Acanthurus	bahianus
Acanthurus bahianus	1983	S	4	Acanthuridae	Acanthurus	bahianus
Acanthurus bahianus	1471	S	5	Acanthuridae	Acanthurus	bahianus
Acanthurus bahianus	2946	S	2	Acanthuridae	Acanthurus	bahianus
Acanthurus bahianus	1581	S	2	Acanthuridae	Acanthurus	bahianus
Acanthurus bahianus	1679	S	1	Acanthuridae	Acanthurus	bahianus
Acanthurus bahianus	1708	S	4	Acanthuridae	Acanthurus	bahianus
Acanthurus bahianus	2094	S	1	Acanthuridae	Acanthurus	bahianus
Acanthurus bahianus	2017	S	2	Acanthuridae	Acanthurus	bahianus
Acanthurus bahianus	2166	S	3	Acanthuridae	Acanthurus	bahianus
Acanthurus bahianus	2931	S	4	Acanthuridae	Acanthurus	bahianus
Acanthurus bahianus	2938	S	1	Acanthuridae	Acanthurus	bahianus
Acanthurus bahianus	2053	S	3	Acanthuridae	Acanthurus	bahianus
Acanthurus bahianus	2946	S	5	Acanthuridae	Acanthurus	bahianus
Acanthurus bahianus	2016	S	1	Acanthuridae	Acanthurus	bahianus
Acanthurus bahianus	2051	S	2	Acanthuridae	Acanthurus	bahianus
Acanthurus bahianus	1514	S	1	Acanthuridae	Acanthurus	bahianus
Acanthurus bahianus	2013	S	7	Acanthuridae	Acanthurus	bahianus
Acanthurus bahianus	1689	S	4	Acanthuridae	Acanthurus	bahianus
Acanthurus bahianus	1775	S	3	Acanthuridae	Acanthurus	bahianus
Acanthurus bahianus	2023	S	1	Acanthuridae	Acanthurus	bahianus
Acanthurus bahianus	2034	S	1	Acanthuridae	Acanthurus	bahianus
Acanthurus bahianus	1683	S	5	Acanthuridae	Acanthurus	bahianus
Acanthurus bahianus	1938	S	1	Acanthuridae	Acanthurus	bahianus
Acanthurus bahianus	1560	S	1	Acanthuridae	Acanthurus	bahianus
Acanthurus bahianus	1474	S	2	Acanthuridae	Acanthurus	bahianus
Acanthurus bahianus	1644	S	2	Acanthuridae	Acanthurus	bahianus
Acanthurus bahianus	1933	S	2	Acanthuridae	Acanthurus	bahianus
Acanthurus bahianus	1521	S	1	Acanthuridae	Acanthurus	bahianus
Acanthurus bahianus	2913	S	8	Acanthuridae	Acanthurus	bahianus
Acanthurus bahianus	1632	S	1	Acanthuridae	Acanthurus	bahianus
Acanthurus bahianus	2150	S	2	Acanthuridae	Acanthurus	bahianus
Acanthurus bahianus	2068	S	3	Acanthuridae	Acanthurus	bahianus
Acanthurus bahianus	1934	S	1	Acanthuridae	Acanthurus	bahianus
Acanthurus bahianus	1596	S	2	Acanthuridae	Acanthurus	bahianus
Acanthurus bahianus	1922	S	1	Acanthuridae	Acanthurus	bahianus
Acanthurus bahianus	2080	S	1	Acanthuridae	Acanthurus	bahianus
Acanthurus bahianus	2038	S	2	Acanthuridae	Acanthurus	bahianus
Acanthurus bahianus	1718	S	1	Acanthuridae	Acanthurus	bahianus
Acanthurus bahianus	1922	S	1	Acanthuridae	Acanthurus	bahianus
Acanthurus bahianus	1726	S	5	Acanthuridae	Acanthurus	bahianus
Acanthurus bahianus	1631	S	3	Acanthuridae	Acanthurus	bahianus
Acanthurus bahianus	2154	S	1	Acanthuridae	Acanthurus	bahianus
Acanthurus bahianus	1666	S	1	Acanthuridae	Acanthurus	bahianus
Acanthurus bahianus	1705	S	1	Acanthuridae	Acanthurus	bahianus
Acanthurus bahianus	1783	S	1	Acanthuridae	Acanthurus	bahianus
Acanthurus bahianus	2025	S	4	Acanthuridae	Acanthurus	bahianus
Acanthurus bahianus	1804	S	3	Acanthuridae	Acanthurus	bahianus
Acanthurus bahianus	1604	S	2	Acanthuridae	Acanthurus	bahianus
Acanthurus bahianus	1682	S	1	Acanthuridae	Acanthurus	bahianus
Acanthurus bahianus	1974	S	8	Acanthuridae	Acanthurus	bahianus
Acanthurus bahianus	1885	S	1	Acanthuridae	Acanthurus	bahianus
Acanthurus bahianus	1936	S	2	Acanthuridae	Acanthurus	bahianus
Acanthurus bahianus	1971	S	9	Acanthuridae	Acanthurus	bahianus
Acanthurus bahianus	768	S	13	Acanthuridae	Acanthurus	bahianus
Acanthurus bahianus	1778	S	1	Acanthuridae	Acanthurus	bahianus
Acanthurus bahianus	1776	S	1	Acanthuridae	Acanthurus	bahianus
Acanthurus bahianus	1558	S	4	Acanthuridae	Acanthurus	bahianus
Acanthurus bahianus	1805	S	3	Acanthuridae	Acanthurus	bahianus
Acanthurus bahianus	2069	S	2	Acanthuridae	Acanthurus	bahianus
Acanthurus bahianus	1485	S	1	Acanthuridae	Acanthurus	bahianus
Acanthurus bahianus	1783	S	3	Acanthuridae	Acanthurus	bahianus
Acanthurus bahianus	1587	S	3	Acanthuridae	Acanthurus	bahianus
Acanthurus bahianus	2013	S	1	Acanthuridae	Acanthurus	bahianus
Acanthurus bahianus	1471	S	4	Acanthuridae	Acanthurus	bahianus
Acanthurus bahianus	1779	S	7	Acanthuridae	Acanthurus	bahianus
Acanthurus bahianus	1780	S	4	Acanthuridae	Acanthurus	bahianus
Acanthurus bahianus	1708	S	1	Acanthuridae	Acanthurus	bahianus
Acanthurus bahianus	1610	S	2	Acanthuridae	Acanthurus	bahianus
Acanthurus bahianus	1846	S	6	Acanthuridae	Acanthurus	bahianus
Acanthurus bahianus	1514	S	3	Acanthuridae	Acanthurus	bahianus
Acanthurus bahianus	1504	S	2	Acanthuridae	Acanthurus	bahianus
Acanthurus bahianus	1689	S	3	Acanthuridae	Acanthurus	bahianus
Acanthurus bahianus	2083	S	1	Acanthuridae	Acanthurus	bahianus
Acanthurus bahianus	738	S	1	Acanthuridae	Acanthurus	bahianus
Acanthurus bahianus	1800	S	2	Acanthuridae	Acanthurus	bahianus
Acanthurus bahianus	1630	S	1	Acanthuridae	Acanthurus	bahianus
Acanthurus bahianus	2017	S	1	Acanthuridae	Acanthurus	bahianus
Acanthurus bahianus	1537	S	5	Acanthuridae	Acanthurus	bahianus
Acanthurus bahianus	1943	S	1	Acanthuridae	Acanthurus	bahianus
Acanthurus bahianus	1796	S	5	Acanthuridae	Acanthurus	bahianus
Acanthurus bahianus	1611	S	1	Acanthuridae	Acanthurus	bahianus
Acanthurus bahianus	2053	S	5	Acanthuridae	Acanthurus	bahianus
Acanthurus bahianus	1654	S	3	Acanthuridae	Acanthurus	bahianus
Acanthurus bahianus	1977	S	2	Acanthuridae	Acanthurus	bahianus
Acanthurus bahianus	2940	S	5	Acanthuridae	Acanthurus	bahianus
Acanthurus bahianus	1901	S	4	Acanthuridae	Acanthurus	bahianus
Acanthurus bahianus	1504	S	2	Acanthuridae	Acanthurus	bahianus
Acanthurus bahianus	1721	S	3	Acanthuridae	Acanthurus	bahianus
Acanthurus bahianus	2953	S	1	Acanthuridae	Acanthurus	bahianus
Acanthurus bahianus	1626	S	2	Acanthuridae	Acanthurus	bahianus
Acanthurus bahianus	1800	S	7	Acanthuridae	Acanthurus	bahianus
Acanthurus bahianus	1736	S	22	Acanthuridae	Acanthurus	bahianus
Acanthurus bahianus	2015	S	2	Acanthuridae	Acanthurus	bahianus
Acanthurus bahianus	1555	S	1	Acanthuridae	Acanthurus	bahianus
Acanthurus bahianus	1666	S	2	Acanthuridae	Acanthurus	bahianus
Acanthurus bahianus	1544	S	2	Acanthuridae	Acanthurus	bahianus
Acanthurus bahianus	1505	S	3	Acanthuridae	Acanthurus	bahianus
Acanthurus bahianus	2961	S	46	Acanthuridae	Acanthurus	bahianus
Acanthurus bahianus	1943	S	3	Acanthuridae	Acanthurus	bahianus
Acanthurus bahianus	1643	S	3	Acanthuridae	Acanthurus	bahianus
Acanthurus bahianus	2084	S	1	Acanthuridae	Acanthurus	bahianus
Acanthurus bahianus	2945	S	4	Acanthuridae	Acanthurus	bahianus
Acanthurus bahianus	1897	S	1	Acanthuridae	Acanthurus	bahianus
Acanthurus bahianus	1847	S	2	Acanthuridae	Acanthurus	bahianus
Acanthurus bahianus	1650	S	1	Acanthuridae	Acanthurus	bahianus
Acanthurus bahianus	1806	S	1	Acanthuridae	Acanthurus	bahianus
Acanthurus bahianus	1654	S	3	Acanthuridae	Acanthurus	bahianus
Acanthurus bahianus	1687	S	5	Acanthuridae	Acanthurus	bahianus
Acanthurus bahianus	1774	S	1	Acanthuridae	Acanthurus	bahianus
Acanthurus bahianus	1775	S	8	Acanthuridae	Acanthurus	bahianus
Acanthurus bahianus	1759	S	5	Acanthuridae	Acanthurus	bahianus
Acanthurus bahianus	2931	S	8	Acanthuridae	Acanthurus	bahianus
Acanthurus bahianus	1650	S	2	Acanthuridae	Acanthurus	bahianus
Acanthurus bahianus	1672	S	1	Acanthuridae	Acanthurus	bahianus
Acanthurus bahianus	1613	S	1	Acanthuridae	Acanthurus	bahianus
Acanthurus bahianus	1818	S	12	Acanthuridae	Acanthurus	bahianus
Acanthurus bahianus	1463	S	1	Acanthuridae	Acanthurus	bahianus
Acanthurus bahianus	1894	S	2	Acanthuridae	Acanthurus	bahianus
Acanthurus bahianus	1782	S	3	Acanthuridae	Acanthurus	bahianus
Acanthurus bahianus	1971	S	2	Acanthuridae	Acanthurus	bahianus
Acanthurus bahianus	1586	S	2	Acanthuridae	Acanthurus	bahianus
Acanthurus bahianus	1674	S	2	Acanthuridae	Acanthurus	bahianus
Acanthurus bahianus	1783	S	1	Acanthuridae	Acanthurus	bahianus
Acanthurus bahianus	2940	S	4	Acanthuridae	Acanthurus	bahianus
Acanthurus bahianus	2042	S	1	Acanthuridae	Acanthurus	bahianus
Acanthurus bahianus	1567	S	60	Acanthuridae	Acanthurus	bahianus
Acanthurus bahianus	1792	S	1	Acanthuridae	Acanthurus	bahianus
Acanthurus bahianus	1633	S	2	Acanthuridae	Acanthurus	bahianus
Acanthurus bahianus	1706	S	2	Acanthuridae	Acanthurus	bahianus
Acanthurus bahianus	1858	S	1	Acanthuridae	Acanthurus	bahianus
Acanthurus bahianus	1938	S	2	Acanthuridae	Acanthurus	bahianus
Acanthurus bahianus	2167	S	1	Acanthuridae	Acanthurus	bahianus
Acanthurus bahianus	1585	S	2	Acanthuridae	Acanthurus	bahianus
Acanthurus bahianus	2072	S	1	Acanthuridae	Acanthurus	bahianus
Acanthurus bahianus	1653	S	1	Acanthuridae	Acanthurus	bahianus
Acanthurus bahianus	1946	S	1	Acanthuridae	Acanthurus	bahianus
Acanthurus bahianus	1978	S	1	Acanthuridae	Acanthurus	bahianus
Acanthurus bahianus	2149	S	1	Acanthuridae	Acanthurus	bahianus
Acanthurus bahianus	1897	S	5	Acanthuridae	Acanthurus	bahianus
Acanthurus bahianus	1534	S	5	Acanthuridae	Acanthurus	bahianus
Acanthurus bahianus	1848	S	2	Acanthuridae	Acanthurus	bahianus
Acanthurus bahianus	1819	S	1	Acanthuridae	Acanthurus	bahianus
Acanthurus bahianus	1678	S	1	Acanthuridae	Acanthurus	bahianus
Acanthurus bahianus	2172	S	1	Acanthuridae	Acanthurus	bahianus
Acanthurus bahianus	2160	S	1	Acanthuridae	Acanthurus	bahianus
Acanthurus bahianus	1970	S	6	Acanthuridae	Acanthurus	bahianus
Acanthurus bahianus	2023	S	2	Acanthuridae	Acanthurus	bahianus
Acanthurus bahianus	1933	S	1	Acanthuridae	Acanthurus	bahianus
Acanthurus bahianus	2101	S	2	Acanthuridae	Acanthurus	bahianus
Acanthurus bahianus	1537	S	7	Acanthuridae	Acanthurus	bahianus
Acanthurus bahianus	2048	S	1	Acanthuridae	Acanthurus	bahianus
Acanthurus bahianus	1507	S	1	Acanthuridae	Acanthurus	bahianus
Acanthurus bahianus	1494	S	3	Acanthuridae	Acanthurus	bahianus
Acanthurus bahianus	1781	S	12	Acanthuridae	Acanthurus	bahianus
Acanthurus bahianus	768	S	2	Acanthuridae	Acanthurus	bahianus
Acanthurus bahianus	2913	S	1	Acanthuridae	Acanthurus	bahianus
Acanthurus bahianus	1537	S	7	Acanthuridae	Acanthurus	bahianus
Acanthurus bahianus	2145	S	1	Acanthuridae	Acanthurus	bahianus
Acanthurus bahianus	1989	S	2	Acanthuridae	Acanthurus	bahianus
Acanthurus bahianus	1673	S	3	Acanthuridae	Acanthurus	bahianus
Acanthurus bahianus	1660	S	1	Acanthuridae	Acanthurus	bahianus
Acanthurus bahianus	1884	S	1	Acanthuridae	Acanthurus	bahianus
Acanthurus bahianus	2084	S	1	Acanthuridae	Acanthurus	bahianus
Acanthurus bahianus	1610	S	4	Acanthuridae	Acanthurus	bahianus
Acanthurus bahianus	1901	S	2	Acanthuridae	Acanthurus	bahianus
Acanthurus bahianus	1777	S	4	Acanthuridae	Acanthurus	bahianus
Acanthurus bahianus	1650	S	2	Acanthuridae	Acanthurus	bahianus
Acanthurus bahianus	2079	S	1	Acanthuridae	Acanthurus	bahianus
Acanthurus bahianus	1585	S	1	Acanthuridae	Acanthurus	bahianus
Acanthurus bahianus	1773	S	1	Acanthuridae	Acanthurus	bahianus
Acanthurus bahianus	2131	S	9	Acanthuridae	Acanthurus	bahianus
Acanthurus bahianus	1564	S	2	Acanthuridae	Acanthurus	bahianus
Acanthurus bahianus	2013	S	1	Acanthuridae	Acanthurus	bahianus
Acanthurus bahianus	1618	S	1	Acanthuridae	Acanthurus	bahianus
Acanthurus bahianus	1604	S	2	Acanthuridae	Acanthurus	bahianus
Acanthurus bahianus	2013	S	5	Acanthuridae	Acanthurus	bahianus
Acanthurus bahianus	2041	S	1	Acanthuridae	Acanthurus	bahianus
Acanthurus bahianus	1567	S	3	Acanthuridae	Acanthurus	bahianus
Acanthurus bahianus	1775	S	1	Acanthuridae	Acanthurus	bahianus
Acanthurus bahianus	1511	S	3	Acanthuridae	Acanthurus	bahianus
Acanthurus bahianus	1794	S	1	Acanthuridae	Acanthurus	bahianus
Acanthurus bahianus	1778	S	6	Acanthuridae	Acanthurus	bahianus
Acanthurus bahianus	2091	S	5	Acanthuridae	Acanthurus	bahianus
Acanthurus bahianus	1942	S	1	Acanthuridae	Acanthurus	bahianus
Acanthurus bahianus	2916	S	1	Acanthuridae	Acanthurus	bahianus
Acanthurus bahianus	810	S	2	Acanthuridae	Acanthurus	bahianus
Acanthurus bahianus	1565	S	2	Acanthuridae	Acanthurus	bahianus
Acanthurus bahianus	1539	S	2	Acanthuridae	Acanthurus	bahianus
Acanthurus bahianus	1534	S	11	Acanthuridae	Acanthurus	bahianus
Acanthurus bahianus	1689	S	3	Acanthuridae	Acanthurus	bahianus
Acanthurus bahianus	2050	S	1	Acanthuridae	Acanthurus	bahianus
Acanthurus bahianus	2914	S	1	Acanthuridae	Acanthurus	bahianus
Acanthurus bahianus	1680	S	1	Acanthuridae	Acanthurus	bahianus
Acanthurus bahianus	1780	S	3	Acanthuridae	Acanthurus	bahianus
Acanthurus bahianus	2938	S	5	Acanthuridae	Acanthurus	bahianus
Acanthurus bahianus	1639	S	1	Acanthuridae	Acanthurus	bahianus
Acanthurus bahianus	2951	S	2	Acanthuridae	Acanthurus	bahianus
Acanthurus bahianus	1632	S	2	Acanthuridae	Acanthurus	bahianus
Acanthurus bahianus	1600	S	1	Acanthuridae	Acanthurus	bahianus
Acanthurus bahianus	1639	S	2	Acanthuridae	Acanthurus	bahianus
Acanthurus bahianus	1873	S	3	Acanthuridae	Acanthurus	bahianus
Acanthurus bahianus	1612	S	1	Acanthuridae	Acanthurus	bahianus
Acanthurus bahianus	1464	S	1	Acanthuridae	Acanthurus	bahianus
Acanthurus bahianus	1471	S	6	Acanthuridae	Acanthurus	bahianus
Acanthurus bahianus	1669	S	1	Acanthuridae	Acanthurus	bahianus
Acanthurus bahianus	1601	S	7	Acanthuridae	Acanthurus	bahianus
Acanthurus bahianus	2913	S	6	Acanthuridae	Acanthurus	bahianus
Acanthurus bahianus	1933	S	2	Acanthuridae	Acanthurus	bahianus
Acanthurus bahianus	1840	S	1	Acanthuridae	Acanthurus	bahianus
Acanthurus bahianus	750	S	30	Acanthuridae	Acanthurus	bahianus
Acanthurus bahianus	2090	S	4	Acanthuridae	Acanthurus	bahianus
Acanthurus bahianus	1608	S	3	Acanthuridae	Acanthurus	bahianus
Acanthurus bahianus	1800	S	1	Acanthuridae	Acanthurus	bahianus
Acanthurus bahianus	1616	S	1	Acanthuridae	Acanthurus	bahianus
Acanthurus bahianus	1843	S	1	Acanthuridae	Acanthurus	bahianus
Acanthurus bahianus	2005	S	1	Acanthuridae	Acanthurus	bahianus
Acanthurus bahianus	1964	S	3	Acanthuridae	Acanthurus	bahianus
Acanthurus bahianus	1485	S	1	Acanthuridae	Acanthurus	bahianus
Acanthurus bahianus	2913	S	10	Acanthuridae	Acanthurus	bahianus
Acanthurus bahianus	2017	S	3	Acanthuridae	Acanthurus	bahianus
Acanthurus bahianus	1555	S	1	Acanthuridae	Acanthurus	bahianus
Acanthurus bahianus	2041	S	2	Acanthuridae	Acanthurus	bahianus
Acanthurus bahianus	1778	S	8	Acanthuridae	Acanthurus	bahianus
Acanthurus bahianus	2013	S	21	Acanthuridae	Acanthurus	bahianus
Acanthurus bahianus	2091	S	2	Acanthuridae	Acanthurus	bahianus
Acanthurus bahianus	1677	S	4	Acanthuridae	Acanthurus	bahianus
Acanthurus bahianus	1894	S	3	Acanthuridae	Acanthurus	bahianus
Acanthurus bahianus	2901	S	4	Acanthuridae	Acanthurus	bahianus
Acanthurus bahianus	2074	S	1	Acanthuridae	Acanthurus	bahianus
Acanthurus bahianus	1547	S	3	Acanthuridae	Acanthurus	bahianus
Acanthurus bahianus	2916	S	4	Acanthuridae	Acanthurus	bahianus
Acanthurus bahianus	1919	S	1	Acanthuridae	Acanthurus	bahianus
Acanthurus bahianus	1777	S	3	Acanthuridae	Acanthurus	bahianus
Acanthurus bahianus	1789	S	1	Acanthuridae	Acanthurus	bahianus
Acanthurus bahianus	1789	S	2	Acanthuridae	Acanthurus	bahianus
Acanthurus bahianus	1513	S	1	Acanthuridae	Acanthurus	bahianus
Acanthurus bahianus	2023	S	2	Acanthuridae	Acanthurus	bahianus
Acanthurus bahianus	1565	S	20	Acanthuridae	Acanthurus	bahianus
Acanthurus bahianus	1595	S	3	Acanthuridae	Acanthurus	bahianus
Acanthurus bahianus	1732	S	2	Acanthuridae	Acanthurus	bahianus
Acanthurus bahianus	2957	S	50	Acanthuridae	Acanthurus	bahianus
Acanthurus bahianus	2145	S	1	Acanthuridae	Acanthurus	bahianus
Acanthurus bahianus	1630	S	2	Acanthuridae	Acanthurus	bahianus
Acanthurus bahianus	1511	S	1	Acanthuridae	Acanthurus	bahianus
Acanthurus bahianus	2902	S	1	Acanthuridae	Acanthurus	bahianus
Acanthurus bahianus	2090	S	7	Acanthuridae	Acanthurus	bahianus
Acanthurus bahianus	1729	S	1	Acanthuridae	Acanthurus	bahianus
Acanthurus bahianus	1804	S	1	Acanthuridae	Acanthurus	bahianus
Acanthurus bahianus	2147	S	1	Acanthuridae	Acanthurus	bahianus
Acanthurus bahianus	1633	S	1	Acanthuridae	Acanthurus	bahianus
Acanthurus bahianus	1582	S	2	Acanthuridae	Acanthurus	bahianus
Acanthurus bahianus	1736	S	3	Acanthuridae	Acanthurus	bahianus
Acanthurus bahianus	2901	S	4	Acanthuridae	Acanthurus	bahianus
Acanthurus bahianus	1674	S	3	Acanthuridae	Acanthurus	bahianus
Acanthurus bahianus	1711	S	5	Acanthuridae	Acanthurus	bahianus
Acanthurus bahianus	745	S	1	Acanthuridae	Acanthurus	bahianus
Acanthurus bahianus	1633	S	2	Acanthuridae	Acanthurus	bahianus
Acanthurus bahianus	2901	S	4	Acanthuridae	Acanthurus	bahianus
Acanthurus bahianus	2083	S	1	Acanthuridae	Acanthurus	bahianus
Acanthurus bahianus	1667	S	1	Acanthuridae	Acanthurus	bahianus
Acanthurus bahianus	1630	S	2	Acanthuridae	Acanthurus	bahianus
Acanthurus bahianus	1778	S	1	Acanthuridae	Acanthurus	bahianus
Acanthurus bahianus	1574	S	1	Acanthuridae	Acanthurus	bahianus
Acanthurus bahianus	2147	S	1	Acanthuridae	Acanthurus	bahianus
Acanthurus bahianus	2009	S	2	Acanthuridae	Acanthurus	bahianus
Acanthurus bahianus	1941	S	2	Acanthuridae	Acanthurus	bahianus
Acanthurus bahianus	1783	S	3	Acanthuridae	Acanthurus	bahianus
Acanthurus bahianus	2943	S	1	Acanthuridae	Acanthurus	bahianus
Acanthurus bahianus	2091	S	7	Acanthuridae	Acanthurus	bahianus
Acanthurus bahianus	1721	S	1	Acanthuridae	Acanthurus	bahianus
Acanthurus bahianus	1610	S	7	Acanthuridae	Acanthurus	bahianus
Acanthurus bahianus	1778	S	3	Acanthuridae	Acanthurus	bahianus
Acanthurus bahianus	1661	S	6	Acanthuridae	Acanthurus	bahianus
Acanthurus bahianus	2016	S	5	Acanthuridae	Acanthurus	bahianus
Acanthurus bahianus	735	S	3	Acanthuridae	Acanthurus	bahianus
Acanthurus bahianus	2020	S	1	Acanthuridae	Acanthurus	bahianus
Acanthurus bahianus	1862	S	1	Acanthuridae	Acanthurus	bahianus
Acanthurus bahianus	1504	S	3	Acanthuridae	Acanthurus	bahianus
Acanthurus bahianus	1721	S	4	Acanthuridae	Acanthurus	bahianus
Acanthurus bahianus	1724	S	4	Acanthuridae	Acanthurus	bahianus
Acanthurus bahianus	1780	S	6	Acanthuridae	Acanthurus	bahianus
Acanthurus bahianus	1564	S	1	Acanthuridae	Acanthurus	bahianus
Acanthurus bahianus	1937	S	1	Acanthuridae	Acanthurus	bahianus
Acanthurus bahianus	2011	S	1	Acanthuridae	Acanthurus	bahianus
Acanthurus bahianus	2014	S	1	Acanthuridae	Acanthurus	bahianus
Acanthurus bahianus	1983	S	3	Acanthuridae	Acanthurus	bahianus
Acanthurus bahianus	768	S	12	Acanthuridae	Acanthurus	bahianus
Acanthurus bahianus	1510	S	2	Acanthuridae	Acanthurus	bahianus
Acanthurus bahianus	1800	S	1	Acanthuridae	Acanthurus	bahianus
Acanthurus bahianus	2014	S	1	Acanthuridae	Acanthurus	bahianus
Acanthurus bahianus	1775	S	1	Acanthuridae	Acanthurus	bahianus
Acanthurus bahianus	1666	S	3	Acanthuridae	Acanthurus	bahianus
Acanthurus bahianus	1902	S	1	Acanthuridae	Acanthurus	bahianus
Acanthurus bahianus	1640	S	8	Acanthuridae	Acanthurus	bahianus
Acanthurus bahianus	1534	S	7	Acanthuridae	Acanthurus	bahianus
Acanthurus bahianus	1472	S	1	Acanthuridae	Acanthurus	bahianus
Acanthurus bahianus	1631	S	1	Acanthuridae	Acanthurus	bahianus
Acanthurus bahianus	1856	S	3	Acanthuridae	Acanthurus	bahianus
Acanthurus bahianus	2945	S	6	Acanthuridae	Acanthurus	bahianus
Acanthurus bahianus	1600	S	3	Acanthuridae	Acanthurus	bahianus
Acanthurus bahianus	1582	S	2	Acanthuridae	Acanthurus	bahianus
Acanthurus bahianus	1881	S	3	Acanthuridae	Acanthurus	bahianus
Acanthurus bahianus	1881	S	1	Acanthuridae	Acanthurus	bahianus
Acanthurus bahianus	1888	S	2	Acanthuridae	Acanthurus	bahianus
Acanthurus bahianus	1965	S	1	Acanthuridae	Acanthurus	bahianus
Acanthurus bahianus	2148	S	1	Acanthuridae	Acanthurus	bahianus
Acanthurus bahianus	1659	S	2	Acanthuridae	Acanthurus	bahianus
Acanthurus bahianus	2090	S	4	Acanthuridae	Acanthurus	bahianus
Acanthurus bahianus	1919	S	2	Acanthuridae	Acanthurus	bahianus
Acanthurus bahianus	1722	S	1	Acanthuridae	Acanthurus	bahianus
Acanthurus bahianus	2011	S	1	Acanthuridae	Acanthurus	bahianus
Acanthurus bahianus	1901	S	3	Acanthuridae	Acanthurus	bahianus
Acanthurus bahianus	2043	S	4	Acanthuridae	Acanthurus	bahianus
Acanthurus bahianus	1983	S	1	Acanthuridae	Acanthurus	bahianus
Acanthurus bahianus	2015	S	1	Acanthuridae	Acanthurus	bahianus
Acanthurus bahianus	1759	S	3	Acanthuridae	Acanthurus	bahianus
Acanthurus bahianus	1640	S	3	Acanthuridae	Acanthurus	bahianus
Acanthurus bahianus	1775	S	3	Acanthuridae	Acanthurus	bahianus
Acanthurus bahianus	1506	S	3	Acanthuridae	Acanthurus	bahianus
Acanthurus bahianus	1554	S	2	Acanthuridae	Acanthurus	bahianus
Acanthurus bahianus	1983	S	1	Acanthuridae	Acanthurus	bahianus
Acanthurus bahianus	1608	S	2	Acanthuridae	Acanthurus	bahianus
Acanthurus bahianus	2090	S	9	Acanthuridae	Acanthurus	bahianus
Acanthurus bahianus	815	S	4	Acanthuridae	Acanthurus	bahianus
Acanthurus bahianus	1731	S	1	Acanthuridae	Acanthurus	bahianus
Acanthurus bahianus	1846	S	1	Acanthuridae	Acanthurus	bahianus
Acanthurus bahianus	1896	S	4	Acanthuridae	Acanthurus	bahianus
Acanthurus bahianus	1776	S	1	Acanthuridae	Acanthurus	bahianus
Acanthurus bahianus	1708	S	4	Acanthuridae	Acanthurus	bahianus
Acanthurus bahianus	2090	S	1	Acanthuridae	Acanthurus	bahianus
Acanthurus bahianus	1673	S	1	Acanthuridae	Acanthurus	bahianus
Acanthurus bahianus	1683	S	6	Acanthuridae	Acanthurus	bahianus
Acanthurus bahianus	1708	S	1	Acanthuridae	Acanthurus	bahianus
Acanthurus bahianus	2045	S	1	Acanthuridae	Acanthurus	bahianus
Acanthurus bahianus	1646	S	17	Acanthuridae	Acanthurus	bahianus
Acanthurus bahianus	2131	S	7	Acanthuridae	Acanthurus	bahianus
Acanthurus bahianus	1670	S	3	Acanthuridae	Acanthurus	bahianus
Acanthurus bahianus	2946	S	2	Acanthuridae	Acanthurus	bahianus
Acanthurus bahianus	1682	S	2	Acanthuridae	Acanthurus	bahianus
Acanthurus bahianus	1708	S	60	Acanthuridae	Acanthurus	bahianus
Acanthurus bahianus	2946	S	3	Acanthuridae	Acanthurus	bahianus
Acanthurus bahianus	1708	S	2	Acanthuridae	Acanthurus	bahianus
Acanthurus bahianus	1759	S	1	Acanthuridae	Acanthurus	bahianus
Acanthurus bahianus	1717	S	3	Acanthuridae	Acanthurus	bahianus
Acanthurus bahianus	1941	S	1	Acanthuridae	Acanthurus	bahianus
Acanthurus bahianus	2945	S	4	Acanthuridae	Acanthurus	bahianus
Acanthurus bahianus	1777	S	4	Acanthuridae	Acanthurus	bahianus
Acanthurus bahianus	2131	S	9	Acanthuridae	Acanthurus	bahianus
Acanthurus bahianus	2913	S	2	Acanthuridae	Acanthurus	bahianus
Acanthurus bahianus	2964	S	5	Acanthuridae	Acanthurus	bahianus
Acanthurus bahianus	2090	S	2	Acanthuridae	Acanthurus	bahianus
Acanthurus bahianus	1758	S	1	Acanthuridae	Acanthurus	bahianus
Acanthurus bahianus	1514	S	8	Acanthuridae	Acanthurus	bahianus
Acanthurus bahianus	2032	S	1	Acanthuridae	Acanthurus	bahianus
Acanthurus bahianus	1638	S	1	Acanthuridae	Acanthurus	bahianus
Acanthurus bahianus	2150	S	3	Acanthuridae	Acanthurus	bahianus
Acanthurus bahianus	1547	S	1	Acanthuridae	Acanthurus	bahianus
Acanthurus bahianus	1572	S	1	Acanthuridae	Acanthurus	bahianus
Acanthurus bahianus	2005	S	8	Acanthuridae	Acanthurus	bahianus
Acanthurus bahianus	1504	S	1	Acanthuridae	Acanthurus	bahianus
Acanthurus bahianus	1767	S	1	Acanthuridae	Acanthurus	bahianus
Acanthurus bahianus	1595	S	1	Acanthuridae	Acanthurus	bahianus
Acanthurus bahianus	1886	S	2	Acanthuridae	Acanthurus	bahianus
Acanthurus bahianus	2005	S	2	Acanthuridae	Acanthurus	bahianus
Acanthurus bahianus	2919	S	6	Acanthuridae	Acanthurus	bahianus
Acanthurus bahianus	2051	S	1	Acanthuridae	Acanthurus	bahianus
Acanthurus bahianus	1608	S	2	Acanthuridae	Acanthurus	bahianus
Acanthurus bahianus	1503	S	2	Acanthuridae	Acanthurus	bahianus
Acanthurus bahianus	1621	S	2	Acanthuridae	Acanthurus	bahianus
Acanthurus bahianus	2053	S	7	Acanthuridae	Acanthurus	bahianus
Acanthurus bahianus	1773	S	3	Acanthuridae	Acanthurus	bahianus
Acanthurus bahianus	1568	S	2	Acanthuridae	Acanthurus	bahianus
Acanthurus bahianus	1859	S	1	Acanthuridae	Acanthurus	bahianus
Acanthurus bahianus	1721	S	1	Acanthuridae	Acanthurus	bahianus
Acanthurus bahianus	1939	S	1	Acanthuridae	Acanthurus	bahianus
Acanthurus bahianus	2131	S	10	Acanthuridae	Acanthurus	bahianus
Acanthurus bahianus	1937	S	2	Acanthuridae	Acanthurus	bahianus
Acanthurus bahianus	1622	S	2	Acanthuridae	Acanthurus	bahianus
Acanthurus bahianus	1628	S	2	Acanthuridae	Acanthurus	bahianus
Acanthurus bahianus	1524	S	1	Acanthuridae	Acanthurus	bahianus
Acanthurus bahianus	1614	S	2	Acanthuridae	Acanthurus	bahianus
Acanthurus bahianus	1601	S	3	Acanthuridae	Acanthurus	bahianus
Acanthurus bahianus	2146	S	1	Acanthuridae	Acanthurus	bahianus
Acanthurus bahianus	1778	S	5	Acanthuridae	Acanthurus	bahianus
Acanthurus bahianus	2953	S	2	Acanthuridae	Acanthurus	bahianus
Acanthurus bahianus	2013	S	7	Acanthuridae	Acanthurus	bahianus
Acanthurus bahianus	1726	S	1	Acanthuridae	Acanthurus	bahianus
Acanthurus bahianus	1707	S	2	Acanthuridae	Acanthurus	bahianus
Acanthurus bahianus	2157	S	2	Acanthuridae	Acanthurus	bahianus
Acanthurus bahianus	1970	S	9	Acanthuridae	Acanthurus	bahianus
Acanthurus bahianus	2080	S	2	Acanthuridae	Acanthurus	bahianus
Acanthurus bahianus	2063	S	1	Acanthuridae	Acanthurus	bahianus
Acanthurus bahianus	1689	S	3	Acanthuridae	Acanthurus	bahianus
Acanthurus bahianus	1711	S	1	Acanthuridae	Acanthurus	bahianus
Acanthurus bahianus	1481	S	3	Acanthuridae	Acanthurus	bahianus
Acanthurus bahianus	1644	S	30	Acanthuridae	Acanthurus	bahianus
Acanthurus bahianus	1571	S	1	Acanthuridae	Acanthurus	bahianus
Acanthurus bahianus	1666	S	1	Acanthuridae	Acanthurus	bahianus
Acanthurus bahianus	1985	S	1	Acanthuridae	Acanthurus	bahianus
Acanthurus bahianus	1936	S	5	Acanthuridae	Acanthurus	bahianus
Acanthurus bahianus	2162	S	4	Acanthuridae	Acanthurus	bahianus
Acanthurus bahianus	1782	S	2	Acanthuridae	Acanthurus	bahianus
Acanthurus bahianus	1989	S	3	Acanthuridae	Acanthurus	bahianus
Acanthurus bahianus	1648	S	1	Acanthuridae	Acanthurus	bahianus
Acanthurus bahianus	2072	S	1	Acanthuridae	Acanthurus	bahianus
Acanthurus bahianus	2130	S	1	Acanthuridae	Acanthurus	bahianus
Acanthurus bahianus	1989	S	1	Acanthuridae	Acanthurus	bahianus
Acanthurus bahianus	1901	S	1	Acanthuridae	Acanthurus	bahianus
Acanthurus bahianus	1654	S	2	Acanthuridae	Acanthurus	bahianus
Acanthurus bahianus	1664	S	1	Acanthuridae	Acanthurus	bahianus
Acanthurus bahianus	1690	S	1	Acanthuridae	Acanthurus	bahianus
Acanthurus bahianus	1775	S	2	Acanthuridae	Acanthurus	bahianus
Acanthurus bahianus	2166	S	1	Acanthuridae	Acanthurus	bahianus
Acanthurus bahianus	1629	S	1	Acanthuridae	Acanthurus	bahianus
Acanthurus bahianus	1937	S	1	Acanthuridae	Acanthurus	bahianus
Acanthurus bahianus	1893	S	1	Acanthuridae	Acanthurus	bahianus
Acanthurus bahianus	1531	S	2	Acanthuridae	Acanthurus	bahianus
Acanthurus bahianus	2027	S	2	Acanthuridae	Acanthurus	bahianus
Acanthurus bahianus	2025	S	1	Acanthuridae	Acanthurus	bahianus
Acanthurus bahianus	1633	S	3	Acanthuridae	Acanthurus	bahianus
Acanthurus bahianus	1874	S	1	Acanthuridae	Acanthurus	bahianus
Acanthurus bahianus	1671	S	2	Acanthuridae	Acanthurus	bahianus
Acanthurus bahianus	1675	S	1	Acanthuridae	Acanthurus	bahianus
Acanthurus bahianus	2155	S	1	Acanthuridae	Acanthurus	bahianus
Acanthurus bahianus	1926	S	3	Acanthuridae	Acanthurus	bahianus
Acanthurus bahianus	2102	S	3	Acanthuridae	Acanthurus	bahianus
Acanthurus bahianus	1664	S	2	Acanthuridae	Acanthurus	bahianus
Acanthurus bahianus	750	S	14	Acanthuridae	Acanthurus	bahianus
Acanthurus bahianus	2005	S	1	Acanthuridae	Acanthurus	bahianus
Acanthurus bahianus	2046	S	4	Acanthuridae	Acanthurus	bahianus
Acanthurus bahianus	1964	S	3	Acanthuridae	Acanthurus	bahianus
Acanthurus bahianus	2025	S	3	Acanthuridae	Acanthurus	bahianus
Acanthurus bahianus	1967	S	4	Acanthuridae	Acanthurus	bahianus
Acanthurus bahianus	1776	S	6	Acanthuridae	Acanthurus	bahianus
Acanthurus bahianus	1759	S	3	Acanthuridae	Acanthurus	bahianus
Acanthurus bahianus	1758	S	2	Acanthuridae	Acanthurus	bahianus
Acanthurus bahianus	1980	S	5	Acanthuridae	Acanthurus	bahianus
Acanthurus bahianus	2905	S	4	Acanthuridae	Acanthurus	bahianus
Acanthurus bahianus	2951	S	6	Acanthuridae	Acanthurus	bahianus
Acanthurus bahianus	1884	S	1	Acanthuridae	Acanthurus	bahianus
Acanthurus bahianus	2065	S	1	Acanthuridae	Acanthurus	bahianus
Acanthurus bahianus	1850	S	2	Acanthuridae	Acanthurus	bahianus
Acanthurus bahianus	1675	S	2	Acanthuridae	Acanthurus	bahianus
Acanthurus bahianus	2078	S	2	Acanthuridae	Acanthurus	bahianus
Acanthurus bahianus	1729	S	6	Acanthuridae	Acanthurus	bahianus
Acanthurus bahianus	1567	S	28	Acanthuridae	Acanthurus	bahianus
Acanthurus bahianus	2104	S	3	Acanthuridae	Acanthurus	bahianus
Acanthurus bahianus	1964	S	1	Acanthuridae	Acanthurus	bahianus
Acanthurus bahianus	2146	S	5	Acanthuridae	Acanthurus	bahianus
Acanthurus bahianus	1604	S	1	Acanthuridae	Acanthurus	bahianus
Acanthurus bahianus	2014	S	1	Acanthuridae	Acanthurus	bahianus
Acanthurus bahianus	1649	S	1	Acanthuridae	Acanthurus	bahianus
Acanthurus bahianus	1643	S	2	Acanthuridae	Acanthurus	bahianus
Acanthurus bahianus	1611	S	1	Acanthuridae	Acanthurus	bahianus
Acanthurus bahianus	1834	S	1	Acanthuridae	Acanthurus	bahianus
Acanthurus bahianus	1690	S	1	Acanthuridae	Acanthurus	bahianus
Acanthurus bahianus	1971	S	3	Acanthuridae	Acanthurus	bahianus
Acanthurus bahianus	2050	S	3	Acanthuridae	Acanthurus	bahianus
Acanthurus bahianus	1523	S	2	Acanthuridae	Acanthurus	bahianus
Acanthurus bahianus	2163	S	1	Acanthuridae	Acanthurus	bahianus
Acanthurus bahianus	2974	S	25	Acanthuridae	Acanthurus	bahianus
Acanthurus bahianus	1782	S	2	Acanthuridae	Acanthurus	bahianus
Acanthurus bahianus	1642	S	2	Acanthuridae	Acanthurus	bahianus
Acanthurus bahianus	1659	S	3	Acanthuridae	Acanthurus	bahianus
Acanthurus bahianus	1542	S	2	Acanthuridae	Acanthurus	bahianus
Acanthurus bahianus	1706	S	2	Acanthuridae	Acanthurus	bahianus
Acanthurus bahianus	1508	S	2	Acanthuridae	Acanthurus	bahianus
Acanthurus bahianus	2148	S	1	Acanthuridae	Acanthurus	bahianus
Acanthurus bahianus	1666	S	1	Acanthuridae	Acanthurus	bahianus
Acanthurus bahianus	1970	S	1	Acanthuridae	Acanthurus	bahianus
Acanthurus bahianus	2097	S	1	Acanthuridae	Acanthurus	bahianus
Acanthurus bahianus	1574	S	2	Acanthuridae	Acanthurus	bahianus
Acanthurus bahianus	1511	S	1	Acanthuridae	Acanthurus	bahianus
Acanthurus bahianus	1792	S	1	Acanthuridae	Acanthurus	bahianus
Acanthurus bahianus	2130	S	1	Acanthuridae	Acanthurus	bahianus
Acanthurus bahianus	1797	S	1	Acanthuridae	Acanthurus	bahianus
Acanthurus bahianus	1660	S	70	Acanthuridae	Acanthurus	bahianus
Acanthurus bahianus	1722	S	1	Acanthuridae	Acanthurus	bahianus
Acanthurus bahianus	1598	S	1	Acanthuridae	Acanthurus	bahianus
Acanthurus bahianus	2959	S	14	Acanthuridae	Acanthurus	bahianus
Acanthurus bahianus	1618	S	1	Acanthuridae	Acanthurus	bahianus
Acanthurus bahianus	1480	S	3	Acanthuridae	Acanthurus	bahianus
Acanthurus bahianus	1587	S	1	Acanthuridae	Acanthurus	bahianus
Acanthurus bahianus	2945	S	2	Acanthuridae	Acanthurus	bahianus
Acanthurus bahianus	1686	S	1	Acanthuridae	Acanthurus	bahianus
Acanthurus bahianus	1967	S	1	Acanthuridae	Acanthurus	bahianus
Acanthurus bahianus	2946	S	3	Acanthuridae	Acanthurus	bahianus
Acanthurus bahianus	1506	S	1	Acanthuridae	Acanthurus	bahianus
Acanthurus bahianus	2034	S	1	Acanthuridae	Acanthurus	bahianus
Acanthurus bahianus	1805	S	6	Acanthuridae	Acanthurus	bahianus
Acanthurus bahianus	1873	S	3	Acanthuridae	Acanthurus	bahianus
Acanthurus bahianus	1776	S	9	Acanthuridae	Acanthurus	bahianus
Acanthurus bahianus	1631	S	2	Acanthuridae	Acanthurus	bahianus
Acanthurus bahianus	2136	S	44	Acanthuridae	Acanthurus	bahianus
Acanthurus bahianus	2147	S	1	Acanthuridae	Acanthurus	bahianus
Acanthurus bahianus	1525	S	11	Acanthuridae	Acanthurus	bahianus
Acanthurus bahianus	1678	S	3	Acanthuridae	Acanthurus	bahianus
Acanthurus bahianus	1721	S	1	Acanthuridae	Acanthurus	bahianus
Acanthurus bahianus	1894	S	1	Acanthuridae	Acanthurus	bahianus
Acanthurus bahianus	1789	S	2	Acanthuridae	Acanthurus	bahianus
Acanthurus bahianus	1736	S	2	Acanthuridae	Acanthurus	bahianus
Acanthurus bahianus	1897	S	3	Acanthuridae	Acanthurus	bahianus
Acanthurus bahianus	2146	S	2	Acanthuridae	Acanthurus	bahianus
Acanthurus bahianus	1611	S	1	Acanthuridae	Acanthurus	bahianus
Acanthurus bahianus	2052	S	2	Acanthuridae	Acanthurus	bahianus
Acanthurus bahianus	1805	S	6	Acanthuridae	Acanthurus	bahianus
Acanthurus bahianus	2093	S	2	Acanthuridae	Acanthurus	bahianus
Acanthurus bahianus	2914	S	6	Acanthuridae	Acanthurus	bahianus
Acanthurus bahianus	1483	S	3	Acanthuridae	Acanthurus	bahianus
Acanthurus bahianus	2131	S	2	Acanthuridae	Acanthurus	bahianus
Acanthurus bahianus	1922	S	2	Acanthuridae	Acanthurus	bahianus
Acanthurus bahianus	1643	S	1	Acanthuridae	Acanthurus	bahianus
Acanthurus bahianus	2095	S	5	Acanthuridae	Acanthurus	bahianus
Acanthurus bahianus	1872	S	1	Acanthuridae	Acanthurus	bahianus
Acanthurus bahianus	1679	S	2	Acanthuridae	Acanthurus	bahianus
Acanthurus bahianus	1879	S	1	Acanthuridae	Acanthurus	bahianus
Acanthurus bahianus	1985	S	2	Acanthuridae	Acanthurus	bahianus
Acanthurus bahianus	1610	S	4	Acanthuridae	Acanthurus	bahianus
Acanthurus bahianus	1709	S	45	Acanthuridae	Acanthurus	bahianus
Acanthurus bahianus	1799	S	6	Acanthuridae	Acanthurus	bahianus
Acanthurus bahianus	1933	S	1	Acanthuridae	Acanthurus	bahianus
Acanthurus bahianus	1483	S	5	Acanthuridae	Acanthurus	bahianus
Acanthurus bahianus	2098	S	4	Acanthuridae	Acanthurus	bahianus
Acanthurus bahianus	2098	S	1	Acanthuridae	Acanthurus	bahianus
Acanthurus bahianus	1536	S	1	Acanthuridae	Acanthurus	bahianus
Acanthurus bahianus	2153	S	2	Acanthuridae	Acanthurus	bahianus
Acanthurus bahianus	1626	S	1	Acanthuridae	Acanthurus	bahianus
Acanthurus bahianus	2130	S	2	Acanthuridae	Acanthurus	bahianus
Acanthurus bahianus	1612	S	1	Acanthuridae	Acanthurus	bahianus
Acanthurus bahianus	1574	S	5	Acanthuridae	Acanthurus	bahianus
Acanthurus bahianus	1778	S	1	Acanthuridae	Acanthurus	bahianus
Acanthurus bahianus	1775	S	1	Acanthuridae	Acanthurus	bahianus
Acanthurus bahianus	1575	S	2	Acanthuridae	Acanthurus	bahianus
Acanthurus bahianus	1680	S	50	Acanthuridae	Acanthurus	bahianus
Acanthurus bahianus	2130	S	2	Acanthuridae	Acanthurus	bahianus
Acanthurus bahianus	1728	S	2	Acanthuridae	Acanthurus	bahianus
Acanthurus bahianus	1943	S	2	Acanthuridae	Acanthurus	bahianus
Acanthurus bahianus	1719	S	1	Acanthuridae	Acanthurus	bahianus
Acanthurus bahianus	2020	S	6	Acanthuridae	Acanthurus	bahianus
Acanthurus bahianus	1609	S	2	Acanthuridae	Acanthurus	bahianus
Acanthurus bahianus	1800	S	1	Acanthuridae	Acanthurus	bahianus
Acanthurus bahianus	2167	S	10	Acanthuridae	Acanthurus	bahianus
Acanthurus bahianus	1601	S	3	Acanthuridae	Acanthurus	bahianus
Acanthurus bahianus	1643	S	1	Acanthuridae	Acanthurus	bahianus
Acanthurus bahianus	1983	S	4	Acanthuridae	Acanthurus	bahianus
Acanthurus bahianus	1858	S	1	Acanthuridae	Acanthurus	bahianus
Acanthurus bahianus	1756	S	1	Acanthuridae	Acanthurus	bahianus
Acanthurus bahianus	2931	S	5	Acanthuridae	Acanthurus	bahianus
Acanthurus bahianus	1791	S	1	Acanthuridae	Acanthurus	bahianus
Acanthurus bahianus	1520	S	2	Acanthuridae	Acanthurus	bahianus
Acanthurus bahianus	2142	S	1	Acanthuridae	Acanthurus	bahianus
Acanthurus bahianus	2050	S	3	Acanthuridae	Acanthurus	bahianus
Acanthurus bahianus	2905	S	1	Acanthuridae	Acanthurus	bahianus
Acanthurus bahianus	1640	S	3	Acanthuridae	Acanthurus	bahianus
Acanthurus bahianus	2011	S	1	Acanthuridae	Acanthurus	bahianus
Acanthurus bahianus	811	S	3	Acanthuridae	Acanthurus	bahianus
Acanthurus bahianus	1568	S	1	Acanthuridae	Acanthurus	bahianus
Acanthurus bahianus	1777	S	4	Acanthuridae	Acanthurus	bahianus
Acanthurus bahianus	1798	S	1	Acanthuridae	Acanthurus	bahianus
Acanthurus bahianus	1974	S	7	Acanthuridae	Acanthurus	bahianus
Acanthurus bahianus	1461	S	2	Acanthuridae	Acanthurus	bahianus
Acanthurus bahianus	2044	S	2	Acanthuridae	Acanthurus	bahianus
Acanthurus bahianus	815	S	4	Acanthuridae	Acanthurus	bahianus
Acanthurus bahianus	1503	S	2	Acanthuridae	Acanthurus	bahianus
Acanthurus bahianus	1922	S	4	Acanthuridae	Acanthurus	bahianus
Acanthurus bahianus	2072	S	2	Acanthuridae	Acanthurus	bahianus
Acanthurus bahianus	1612	S	1	Acanthuridae	Acanthurus	bahianus
Acanthurus bahianus	2098	S	3	Acanthuridae	Acanthurus	bahianus
Acanthurus bahianus	1686	S	1	Acanthuridae	Acanthurus	bahianus
Acanthurus bahianus	1865	S	2	Acanthuridae	Acanthurus	bahianus
Acanthurus bahianus	2014	S	4	Acanthuridae	Acanthurus	bahianus
Acanthurus bahianus	1664	S	2	Acanthuridae	Acanthurus	bahianus
Acanthurus bahianus	1706	S	2	Acanthuridae	Acanthurus	bahianus
Acanthurus bahianus	2902	S	4	Acanthuridae	Acanthurus	bahianus
Acanthurus bahianus	2090	S	2	Acanthuridae	Acanthurus	bahianus
Acanthurus bahianus	1726	S	3	Acanthuridae	Acanthurus	bahianus
Acanthurus bahianus	1544	S	1	Acanthuridae	Acanthurus	bahianus
Acanthurus bahianus	1897	S	2	Acanthuridae	Acanthurus	bahianus
Acanthurus bahianus	1970	S	1	Acanthuridae	Acanthurus	bahianus
Acanthurus bahianus	1659	S	2	Acanthuridae	Acanthurus	bahianus
Acanthurus bahianus	2945	S	2	Acanthuridae	Acanthurus	bahianus
Acanthurus bahianus	1585	S	3	Acanthuridae	Acanthurus	bahianus
Acanthurus bahianus	1964	S	1	Acanthuridae	Acanthurus	bahianus
Acanthurus bahianus	2905	S	5	Acanthuridae	Acanthurus	bahianus
Acanthurus bahianus	1683	S	1	Acanthuridae	Acanthurus	bahianus
Acanthurus bahianus	1783	S	2	Acanthuridae	Acanthurus	bahianus
Acanthurus bahianus	2142	S	1	Acanthuridae	Acanthurus	bahianus
Acanthurus bahianus	1582	S	3	Acanthuridae	Acanthurus	bahianus
Acanthurus bahianus	1800	S	3	Acanthuridae	Acanthurus	bahianus
Acanthurus bahianus	1995	S	1	Acanthuridae	Acanthurus	bahianus
Acanthurus bahianus	1541	S	1	Acanthuridae	Acanthurus	bahianus
Acanthurus bahianus	2033	S	2	Acanthuridae	Acanthurus	bahianus
Acanthurus bahianus	1585	S	1	Acanthuridae	Acanthurus	bahianus
Acanthurus bahianus	2149	S	2	Acanthuridae	Acanthurus	bahianus
Acanthurus bahianus	1921	S	2	Acanthuridae	Acanthurus	bahianus
Acanthurus bahianus	1774	S	6	Acanthuridae	Acanthurus	bahianus
Acanthurus bahianus	2037	S	1	Acanthuridae	Acanthurus	bahianus
Acanthurus bahianus	1804	S	2	Acanthuridae	Acanthurus	bahianus
Acanthurus bahianus	1780	S	2	Acanthuridae	Acanthurus	bahianus
Acanthurus bahianus	1839	S	1	Acanthuridae	Acanthurus	bahianus
Acanthurus bahianus	1648	S	4	Acanthuridae	Acanthurus	bahianus
Acanthurus bahianus	1717	S	3	Acanthuridae	Acanthurus	bahianus
Acanthurus bahianus	1672	S	4	Acanthuridae	Acanthurus	bahianus
Acanthurus bahianus	1582	S	1	Acanthuridae	Acanthurus	bahianus
Acanthurus bahianus	1719	S	1	Acanthuridae	Acanthurus	bahianus
Acanthurus bahianus	1534	S	6	Acanthuridae	Acanthurus	bahianus
Acanthurus bahianus	1781	S	1	Acanthuridae	Acanthurus	bahianus
Acanthurus bahianus	2958	S	51	Acanthuridae	Acanthurus	bahianus
Acanthurus bahianus	1920	S	7	Acanthuridae	Acanthurus	bahianus
Acanthurus bahianus	1613	S	4	Acanthuridae	Acanthurus	bahianus
Acanthurus bahianus	1648	S	1	Acanthuridae	Acanthurus	bahianus
Acanthurus bahianus	2077	S	1	Acanthuridae	Acanthurus	bahianus
Acanthurus bahianus	808	S	3	Acanthuridae	Acanthurus	bahianus
Acanthurus bahianus	1539	S	2	Acanthuridae	Acanthurus	bahianus
Acanthurus bahianus	1554	S	1	Acanthuridae	Acanthurus	bahianus
Acanthurus bahianus	1721	S	5	Acanthuridae	Acanthurus	bahianus
Acanthurus bahianus	1967	S	3	Acanthuridae	Acanthurus	bahianus
Acanthurus bahianus	1714	S	1	Acanthuridae	Acanthurus	bahianus
Acanthurus bahianus	1791	S	1	Acanthuridae	Acanthurus	bahianus
Acanthurus bahianus	1643	S	1	Acanthuridae	Acanthurus	bahianus
Acanthurus bahianus	1633	S	3	Acanthuridae	Acanthurus	bahianus
Acanthurus bahianus	1970	S	1	Acanthuridae	Acanthurus	bahianus
Acanthurus bahianus	2109	S	2	Acanthuridae	Acanthurus	bahianus
Acanthurus bahianus	1583	S	2	Acanthuridae	Acanthurus	bahianus
Acanthurus bahianus	1728	S	1	Acanthuridae	Acanthurus	bahianus
Acanthurus bahianus	1587	S	1	Acanthuridae	Acanthurus	bahianus
Acanthurus bahianus	1629	S	4	Acanthuridae	Acanthurus	bahianus
Acanthurus bahianus	1506	S	1	Acanthuridae	Acanthurus	bahianus
Acanthurus bahianus	1884	S	1	Acanthuridae	Acanthurus	bahianus
Acanthurus bahianus	1768	S	6	Acanthuridae	Acanthurus	bahianus
Acanthurus bahianus	1639	S	1	Acanthuridae	Acanthurus	bahianus
Acanthurus bahianus	2161	S	3	Acanthuridae	Acanthurus	bahianus
Acanthurus bahianus	2945	S	2	Acanthuridae	Acanthurus	bahianus
Acanthurus bahianus	1560	S	2	Acanthuridae	Acanthurus	bahianus
Acanthurus bahianus	2136	S	2	Acanthuridae	Acanthurus	bahianus
Acanthurus bahianus	1810	S	3	Acanthuridae	Acanthurus	bahianus
Acanthurus bahianus	1581	S	1	Acanthuridae	Acanthurus	bahianus
Acanthurus bahianus	1922	S	1	Acanthuridae	Acanthurus	bahianus
Acanthurus bahianus	1779	S	6	Acanthuridae	Acanthurus	bahianus
Acanthurus bahianus	1960	S	1	Acanthuridae	Acanthurus	bahianus
Acanthurus bahianus	1862	S	1	Acanthuridae	Acanthurus	bahianus
Acanthurus bahianus	1922	S	1	Acanthuridae	Acanthurus	bahianus
Acanthurus bahianus	2043	S	5	Acanthuridae	Acanthurus	bahianus
Acanthurus bahianus	2045	S	1	Acanthuridae	Acanthurus	bahianus
Acanthurus bahianus	1510	S	5	Acanthuridae	Acanthurus	bahianus
Acanthurus bahianus	1462	S	1	Acanthuridae	Acanthurus	bahianus
Acanthurus bahianus	1786	S	2	Acanthuridae	Acanthurus	bahianus
Acanthurus bahianus	1781	S	2	Acanthuridae	Acanthurus	bahianus
Acanthurus bahianus	1512	S	8	Acanthuridae	Acanthurus	bahianus
Acanthurus bahianus	1536	S	2	Acanthuridae	Acanthurus	bahianus
Acanthurus bahianus	1681	S	3	Acanthuridae	Acanthurus	bahianus
Acanthurus bahianus	2021	S	2	Acanthuridae	Acanthurus	bahianus
Acanthurus bahianus	1758	S	1	Acanthuridae	Acanthurus	bahianus
Acanthurus bahianus	1678	S	4	Acanthuridae	Acanthurus	bahianus
Acanthurus bahianus	1659	S	3	Acanthuridae	Acanthurus	bahianus
Acanthurus bahianus	2053	S	5	Acanthuridae	Acanthurus	bahianus
Acanthurus bahianus	2136	S	8	Acanthuridae	Acanthurus	bahianus
Acanthurus bahianus	1462	S	1	Acanthuridae	Acanthurus	bahianus
Acanthurus bahianus	746	S	3	Acanthuridae	Acanthurus	bahianus
Acanthurus bahianus	2028	S	4	Acanthuridae	Acanthurus	bahianus
Acanthurus bahianus	1728	S	1	Acanthuridae	Acanthurus	bahianus
Acanthurus bahianus	1759	S	1	Acanthuridae	Acanthurus	bahianus
Acanthurus bahianus	1725	S	1	Acanthuridae	Acanthurus	bahianus
Acanthurus bahianus	2020	S	3	Acanthuridae	Acanthurus	bahianus
Acanthurus bahianus	1511	S	5	Acanthuridae	Acanthurus	bahianus
Acanthurus bahianus	1974	S	7	Acanthuridae	Acanthurus	bahianus
Acanthurus bahianus	1941	S	1	Acanthuridae	Acanthurus	bahianus
Acanthurus bahianus	1801	S	1	Acanthuridae	Acanthurus	bahianus
Acanthurus bahianus	2009	S	2	Acanthuridae	Acanthurus	bahianus
Acanthurus bahianus	2946	S	4	Acanthuridae	Acanthurus	bahianus
Acanthurus bahianus	1481	S	4	Acanthuridae	Acanthurus	bahianus
Acanthurus bahianus	1466	S	5	Acanthuridae	Acanthurus	bahianus
Acanthurus bahianus	1807	S	2	Acanthuridae	Acanthurus	bahianus
Acanthurus bahianus	1989	S	19	Acanthuridae	Acanthurus	bahianus
Acanthurus bahianus	1642	S	1	Acanthuridae	Acanthurus	bahianus
Acanthurus bahianus	1508	S	1	Acanthuridae	Acanthurus	bahianus
Acanthurus bahianus	1678	S	3	Acanthuridae	Acanthurus	bahianus
Acanthurus bahianus	2131	S	1	Acanthuridae	Acanthurus	bahianus
Acanthurus bahianus	736	S	2	Acanthuridae	Acanthurus	bahianus
Acanthurus bahianus	1759	S	1	Acanthuridae	Acanthurus	bahianus
Acanthurus bahianus	1967	S	4	Acanthuridae	Acanthurus	bahianus
Acanthurus bahianus	1503	S	2	Acanthuridae	Acanthurus	bahianus
Acanthurus bahianus	2096	S	1	Acanthuridae	Acanthurus	bahianus
Acanthurus bahianus	2148	S	1	Acanthuridae	Acanthurus	bahianus
Acanthurus bahianus	1732	S	1	Acanthuridae	Acanthurus	bahianus
Acanthurus bahianus	1793	S	3	Acanthuridae	Acanthurus	bahianus
Acanthurus bahianus	2015	S	5	Acanthuridae	Acanthurus	bahianus
Acanthurus bahianus	1697	S	1	Acanthuridae	Acanthurus	bahianus
Acanthurus bahianus	1755	S	2	Acanthuridae	Acanthurus	bahianus
Acanthurus bahianus	1800	S	1	Acanthuridae	Acanthurus	bahianus
Acanthurus bahianus	1639	S	1	Acanthuridae	Acanthurus	bahianus
Acanthurus bahianus	1793	S	1	Acanthuridae	Acanthurus	bahianus
Acanthurus bahianus	1640	S	1	Acanthuridae	Acanthurus	bahianus
Acanthurus bahianus	1609	S	4	Acanthuridae	Acanthurus	bahianus
Acanthurus bahianus	1654	S	4	Acanthuridae	Acanthurus	bahianus
Acanthurus bahianus	1467	S	1	Acanthuridae	Acanthurus	bahianus
Acanthurus bahianus	1949	S	1	Acanthuridae	Acanthurus	bahianus
Acanthurus bahianus	1775	S	1	Acanthuridae	Acanthurus	bahianus
Acanthurus bahianus	1671	S	2	Acanthuridae	Acanthurus	bahianus
Acanthurus bahianus	1584	S	1	Acanthuridae	Acanthurus	bahianus
Acanthurus bahianus	1648	S	4	Acanthuridae	Acanthurus	bahianus
Acanthurus bahianus	1726	S	36	Acanthuridae	Acanthurus	bahianus
Acanthurus bahianus	1644	S	2	Acanthuridae	Acanthurus	bahianus
Acanthurus bahianus	1858	S	1	Acanthuridae	Acanthurus	bahianus
Acanthurus bahianus	2130	S	1	Acanthuridae	Acanthurus	bahianus
Acanthurus bahianus	2945	S	2	Acanthuridae	Acanthurus	bahianus
Acanthurus bahianus	1534	S	1	Acanthuridae	Acanthurus	bahianus
Acanthurus bahianus	1574	S	3	Acanthuridae	Acanthurus	bahianus
Acanthurus bahianus	1629	S	1	Acanthuridae	Acanthurus	bahianus
Acanthurus bahianus	1672	S	2	Acanthuridae	Acanthurus	bahianus
Acanthurus bahianus	1706	S	3	Acanthuridae	Acanthurus	bahianus
Acanthurus bahianus	1681	S	4	Acanthuridae	Acanthurus	bahianus
Acanthurus bahianus	1571	S	1	Acanthuridae	Acanthurus	bahianus
Acanthurus bahianus	1718	S	2	Acanthuridae	Acanthurus	bahianus
Acanthurus bahianus	1939	S	1	Acanthuridae	Acanthurus	bahianus
Acanthurus bahianus	1505	S	3	Acanthuridae	Acanthurus	bahianus
Acanthurus bahianus	1713	S	2	Acanthuridae	Acanthurus	bahianus
Acanthurus bahianus	2150	S	2	Acanthuridae	Acanthurus	bahianus
Acanthurus bahianus	806	S	1	Acanthuridae	Acanthurus	bahianus
Acanthurus bahianus	1774	S	12	Acanthuridae	Acanthurus	bahianus
Acanthurus bahianus	1730	S	7	Acanthuridae	Acanthurus	bahianus
Acanthurus bahianus	1672	S	6	Acanthuridae	Acanthurus	bahianus
Acanthurus bahianus	1714	S	5	Acanthuridae	Acanthurus	bahianus
Acanthurus bahianus	1794	S	2	Acanthuridae	Acanthurus	bahianus
Acanthurus bahianus	1683	S	19	Acanthuridae	Acanthurus	bahianus
Acanthurus bahianus	1616	S	3	Acanthuridae	Acanthurus	bahianus
Acanthurus bahianus	1895	S	1	Acanthuridae	Acanthurus	bahianus
Acanthurus bahianus	1851	S	1	Acanthuridae	Acanthurus	bahianus
Acanthurus bahianus	1966	S	1	Acanthuridae	Acanthurus	bahianus
Acanthurus bahianus	1602	S	3	Acanthuridae	Acanthurus	bahianus
Acanthurus bahianus	1486	S	1	Acanthuridae	Acanthurus	bahianus
Acanthurus bahianus	2089	S	3	Acanthuridae	Acanthurus	bahianus
Acanthurus bahianus	1764	S	4	Acanthuridae	Acanthurus	bahianus
Acanthurus bahianus	1774	S	2	Acanthuridae	Acanthurus	bahianus
Acanthurus bahianus	1602	S	2	Acanthuridae	Acanthurus	bahianus
Acanthurus bahianus	1505	S	4	Acanthuridae	Acanthurus	bahianus
Acanthurus bahianus	2020	S	3	Acanthuridae	Acanthurus	bahianus
Acanthurus bahianus	1517	S	1	Acanthuridae	Acanthurus	bahianus
Acanthurus bahianus	2146	S	3	Acanthuridae	Acanthurus	bahianus
Acanthurus bahianus	1777	S	6	Acanthuridae	Acanthurus	bahianus
Acanthurus bahianus	1697	S	2	Acanthuridae	Acanthurus	bahianus
Acanthurus bahianus	2084	S	2	Acanthuridae	Acanthurus	bahianus
Acanthurus bahianus	1474	S	1	Acanthuridae	Acanthurus	bahianus
Acanthurus bahianus	1728	S	4	Acanthuridae	Acanthurus	bahianus
Acanthurus bahianus	1472	S	2	Acanthuridae	Acanthurus	bahianus
Acanthurus bahianus	2089	S	2	Acanthuridae	Acanthurus	bahianus
Acanthurus bahianus	1601	S	1	Acanthuridae	Acanthurus	bahianus
Acanthurus bahianus	1731	S	2	Acanthuridae	Acanthurus	bahianus
Acanthurus bahianus	2905	S	1	Acanthuridae	Acanthurus	bahianus
Acanthurus bahianus	1639	S	1	Acanthuridae	Acanthurus	bahianus
Acanthurus bahianus	1973	S	1	Acanthuridae	Acanthurus	bahianus
Acanthurus bahianus	2047	S	1	Acanthuridae	Acanthurus	bahianus
Acanthurus bahianus	1698	S	2	Acanthuridae	Acanthurus	bahianus
Acanthurus bahianus	2131	S	1	Acanthuridae	Acanthurus	bahianus
Acanthurus bahianus	740	S	3	Acanthuridae	Acanthurus	bahianus
Acanthurus bahianus	1731	S	1	Acanthuridae	Acanthurus	bahianus
Acanthurus bahianus	1608	S	2	Acanthuridae	Acanthurus	bahianus
Acanthurus bahianus	1667	S	3	Acanthuridae	Acanthurus	bahianus
Acanthurus bahianus	2136	S	3	Acanthuridae	Acanthurus	bahianus
Acanthurus bahianus	1781	S	16	Acanthuridae	Acanthurus	bahianus
Acanthurus bahianus	1536	S	1	Acanthuridae	Acanthurus	bahianus
Acanthurus bahianus	2913	S	1	Acanthuridae	Acanthurus	bahianus
Acanthurus bahianus	1942	S	7	Acanthuridae	Acanthurus	bahianus
Acanthurus bahianus	1960	S	2	Acanthuridae	Acanthurus	bahianus
Acanthurus bahianus	1527	S	2	Acanthuridae	Acanthurus	bahianus
Acanthurus bahianus	1880	S	5	Acanthuridae	Acanthurus	bahianus
Acanthurus bahianus	1724	S	1	Acanthuridae	Acanthurus	bahianus
Acanthurus bahianus	1484	S	1	Acanthuridae	Acanthurus	bahianus
Acanthurus bahianus	1983	S	1	Acanthuridae	Acanthurus	bahianus
Acanthurus bahianus	2098	S	4	Acanthuridae	Acanthurus	bahianus
Acanthurus bahianus	1880	S	1	Acanthuridae	Acanthurus	bahianus
Acanthurus bahianus	1856	S	3	Acanthuridae	Acanthurus	bahianus
Acanthurus bahianus	2047	S	1	Acanthuridae	Acanthurus	bahianus
Acanthurus bahianus	1606	S	4	Acanthuridae	Acanthurus	bahianus
Acanthurus bahianus	2077	S	1	Acanthuridae	Acanthurus	bahianus
Acanthurus bahianus	1630	S	1	Acanthuridae	Acanthurus	bahianus
Acanthurus bahianus	2076	S	1	Acanthuridae	Acanthurus	bahianus
Acanthurus bahianus	1601	S	5	Acanthuridae	Acanthurus	bahianus
Acanthurus bahianus	1629	S	1	Acanthuridae	Acanthurus	bahianus
Acanthurus bahianus	2005	S	1	Acanthuridae	Acanthurus	bahianus
Acanthurus bahianus	2041	S	1	Acanthuridae	Acanthurus	bahianus
Acanthurus bahianus	1474	S	6	Acanthuridae	Acanthurus	bahianus
Acanthurus bahianus	1983	S	5	Acanthuridae	Acanthurus	bahianus
Acanthurus bahianus	1865	S	1	Acanthuridae	Acanthurus	bahianus
Acanthurus bahianus	1614	S	2	Acanthuridae	Acanthurus	bahianus
Acanthurus bahianus	1585	S	3	Acanthuridae	Acanthurus	bahianus
Acanthurus bahianus	2953	S	2	Acanthuridae	Acanthurus	bahianus
Acanthurus bahianus	1640	S	3	Acanthuridae	Acanthurus	bahianus
Acanthurus bahianus	1732	S	4	Acanthuridae	Acanthurus	bahianus
Acanthurus bahianus	2051	S	1	Acanthuridae	Acanthurus	bahianus
Acanthurus bahianus	1503	S	1	Acanthuridae	Acanthurus	bahianus
Acanthurus bahianus	2914	S	1	Acanthuridae	Acanthurus	bahianus
Acanthurus bahianus	2041	S	4	Acanthuridae	Acanthurus	bahianus
Acanthurus bahianus	2020	S	3	Acanthuridae	Acanthurus	bahianus
Acanthurus bahianus	1468	S	4	Acanthuridae	Acanthurus	bahianus
Acanthurus bahianus	1597	S	1	Acanthuridae	Acanthurus	bahianus
Acanthurus bahianus	2962	S	30	Acanthuridae	Acanthurus	bahianus
Acanthurus bahianus	1644	S	1	Acanthuridae	Acanthurus	bahianus
Acanthurus bahianus	2945	S	2	Acanthuridae	Acanthurus	bahianus
Acanthurus bahianus	1858	S	1	Acanthuridae	Acanthurus	bahianus
Acanthurus bahianus	2011	S	1	Acanthuridae	Acanthurus	bahianus
Acanthurus bahianus	1722	S	1	Acanthuridae	Acanthurus	bahianus
Acanthurus bahianus	2938	S	2	Acanthuridae	Acanthurus	bahianus
Acanthurus bahianus	1803	S	5	Acanthuridae	Acanthurus	bahianus
Acanthurus bahianus	1681	S	1	Acanthuridae	Acanthurus	bahianus
Acanthurus bahianus	2033	S	4	Acanthuridae	Acanthurus	bahianus
Acanthurus bahianus	1534	S	1	Acanthuridae	Acanthurus	bahianus
Acanthurus bahianus	1630	S	1	Acanthuridae	Acanthurus	bahianus
Acanthurus bahianus	1780	S	7	Acanthuridae	Acanthurus	bahianus
Acanthurus bahianus	1980	S	1	Acanthuridae	Acanthurus	bahianus
Acanthurus bahianus	2102	S	1	Acanthuridae	Acanthurus	bahianus
Acanthurus bahianus	1542	S	1	Acanthuridae	Acanthurus	bahianus
Acanthurus bahianus	1622	S	1	Acanthuridae	Acanthurus	bahianus
Acanthurus bahianus	2135	S	1	Acanthuridae	Acanthurus	bahianus
Acanthurus bahianus	1524	S	1	Acanthuridae	Acanthurus	bahianus
Acanthurus bahianus	1733	S	4	Acanthuridae	Acanthurus	bahianus
Acanthurus bahianus	1640	S	1	Acanthuridae	Acanthurus	bahianus
Acanthurus bahianus	1618	S	1	Acanthuridae	Acanthurus	bahianus
Acanthurus bahianus	1791	S	1	Acanthuridae	Acanthurus	bahianus
Acanthurus bahianus	1598	S	1	Acanthuridae	Acanthurus	bahianus
Acanthurus bahianus	1776	S	2	Acanthuridae	Acanthurus	bahianus
Acanthurus bahianus	1894	S	2	Acanthuridae	Acanthurus	bahianus
Acanthurus bahianus	1648	S	11	Acanthuridae	Acanthurus	bahianus
Acanthurus bahianus	1780	S	3	Acanthuridae	Acanthurus	bahianus
Acanthurus bahianus	1964	S	1	Acanthuridae	Acanthurus	bahianus
Acanthurus bahianus	1524	S	2	Acanthuridae	Acanthurus	bahianus
Acanthurus bahianus	1780	S	8	Acanthuridae	Acanthurus	bahianus
Acanthurus bahianus	1783	S	3	Acanthuridae	Acanthurus	bahianus
Acanthurus bahianus	1554	S	3	Acanthuridae	Acanthurus	bahianus
Acanthurus bahianus	2146	S	1	Acanthuridae	Acanthurus	bahianus
Acanthurus bahianus	2093	S	5	Acanthuridae	Acanthurus	bahianus
Acanthurus bahianus	2946	S	1	Acanthuridae	Acanthurus	bahianus
Acanthurus bahianus	1583	S	3	Acanthuridae	Acanthurus	bahianus
Acanthurus bahianus	1575	S	1	Acanthuridae	Acanthurus	bahianus
Acanthurus bahianus	1630	S	3	Acanthuridae	Acanthurus	bahianus
Acanthurus bahianus	1534	S	5	Acanthuridae	Acanthurus	bahianus
Acanthurus bahianus	1526	S	10	Acanthuridae	Acanthurus	bahianus
Acanthurus bahianus	1680	S	1	Acanthuridae	Acanthurus	bahianus
Acanthurus bahianus	1584	S	1	Acanthuridae	Acanthurus	bahianus
Acanthurus bahianus	1789	S	1	Acanthuridae	Acanthurus	bahianus
Acanthurus bahianus	1780	S	6	Acanthuridae	Acanthurus	bahianus
Acanthurus bahianus	1661	S	5	Acanthuridae	Acanthurus	bahianus
Acanthurus bahianus	1719	S	1	Acanthuridae	Acanthurus	bahianus
Acanthurus bahianus	1669	S	1	Acanthuridae	Acanthurus	bahianus
Acanthurus bahianus	1610	S	3	Acanthuridae	Acanthurus	bahianus
Acanthurus bahianus	1600	S	4	Acanthuridae	Acanthurus	bahianus
Acanthurus bahianus	1779	S	5	Acanthuridae	Acanthurus	bahianus
Acanthurus bahianus	1534	S	2	Acanthuridae	Acanthurus	bahianus
Acanthurus bahianus	1466	S	2	Acanthuridae	Acanthurus	bahianus
Acanthurus bahianus	2043	S	1	Acanthuridae	Acanthurus	bahianus
Acanthurus bahianus	1730	S	6	Acanthuridae	Acanthurus	bahianus
Acanthurus bahianus	2010	S	2	Acanthuridae	Acanthurus	bahianus
Acanthurus bahianus	1786	S	1	Acanthuridae	Acanthurus	bahianus
Acanthurus bahianus	1609	S	1	Acanthuridae	Acanthurus	bahianus
Acanthurus bahianus	1626	S	1	Acanthuridae	Acanthurus	bahianus
Acanthurus bahianus	1733	S	2	Acanthuridae	Acanthurus	bahianus
Acanthurus bahianus	1687	S	3	Acanthuridae	Acanthurus	bahianus
Acanthurus bahianus	2014	S	2	Acanthuridae	Acanthurus	bahianus
Acanthurus bahianus	1609	S	2	Acanthuridae	Acanthurus	bahianus
Acanthurus bahianus	1579	S	2	Acanthuridae	Acanthurus	bahianus
Acanthurus bahianus	1671	S	1	Acanthuridae	Acanthurus	bahianus
Acanthurus bahianus	1656	S	5	Acanthuridae	Acanthurus	bahianus
Acanthurus bahianus	1564	S	3	Acanthuridae	Acanthurus	bahianus
Acanthurus bahianus	1534	S	3	Acanthuridae	Acanthurus	bahianus
Acanthurus bahianus	1805	S	3	Acanthuridae	Acanthurus	bahianus
Acanthurus bahianus	2916	S	3	Acanthuridae	Acanthurus	bahianus
Acanthurus bahianus	2914	S	1	Acanthuridae	Acanthurus	bahianus
Acanthurus bahianus	2011	S	3	Acanthuridae	Acanthurus	bahianus
Acanthurus bahianus	1555	S	1	Acanthuridae	Acanthurus	bahianus
Acanthurus bahianus	1819	S	2	Acanthuridae	Acanthurus	bahianus
Acanthurus bahianus	2066	S	1	Acanthuridae	Acanthurus	bahianus
Acanthurus bahianus	2063	S	2	Acanthuridae	Acanthurus	bahianus
Acanthurus bahianus	2009	S	1	Acanthuridae	Acanthurus	bahianus
Acanthurus bahianus	1502	S	2	Acanthuridae	Acanthurus	bahianus
Acanthurus bahianus	1605	S	20	Acanthuridae	Acanthurus	bahianus
Acanthurus bahianus	1980	S	1	Acanthuridae	Acanthurus	bahianus
Acanthurus bahianus	1621	S	4	Acanthuridae	Acanthurus	bahianus
Acanthurus bahianus	1542	S	3	Acanthuridae	Acanthurus	bahianus
Acanthurus bahianus	1512	S	5	Acanthuridae	Acanthurus	bahianus
Acanthurus bahianus	1879	S	1	Acanthuridae	Acanthurus	bahianus
Acanthurus bahianus	1711	S	1	Acanthuridae	Acanthurus	bahianus
Acanthurus bahianus	2106	S	2	Acanthuridae	Acanthurus	bahianus
Acanthurus bahianus	1872	S	1	Acanthuridae	Acanthurus	bahianus
Acanthurus bahianus	1658	S	4	Acanthuridae	Acanthurus	bahianus
Acanthurus bahianus	1786	S	1	Acanthuridae	Acanthurus	bahianus
Acanthurus bahianus	1687	S	2	Acanthuridae	Acanthurus	bahianus
Acanthurus bahianus	1967	S	3	Acanthuridae	Acanthurus	bahianus
Acanthurus bahianus	1509	S	3	Acanthuridae	Acanthurus	bahianus
Acanthurus bahianus	2012	S	1	Acanthuridae	Acanthurus	bahianus
Acanthurus bahianus	1512	S	1	Acanthuridae	Acanthurus	bahianus
Acanthurus bahianus	1673	S	1	Acanthuridae	Acanthurus	bahianus
Acanthurus bahianus	1949	S	1	Acanthuridae	Acanthurus	bahianus
Acanthurus bahianus	1780	S	7	Acanthuridae	Acanthurus	bahianus
Acanthurus bahianus	1493	S	1	Acanthuridae	Acanthurus	bahianus
Acanthurus bahianus	2035	S	1	Acanthuridae	Acanthurus	bahianus
Acanthurus bahianus	1970	S	3	Acanthuridae	Acanthurus	bahianus
Acanthurus bahianus	1800	S	3	Acanthuridae	Acanthurus	bahianus
Acanthurus bahianus	1647	S	1	Acanthuridae	Acanthurus	bahianus
Acanthurus bahianus	1579	S	1	Acanthuridae	Acanthurus	bahianus
Acanthurus bahianus	1467	S	1	Acanthuridae	Acanthurus	bahianus
Acanthurus bahianus	1555	S	3	Acanthuridae	Acanthurus	bahianus
Acanthurus bahianus	2157	S	2	Acanthuridae	Acanthurus	bahianus
Acanthurus bahianus	1563	S	1	Acanthuridae	Acanthurus	bahianus
Acanthurus bahianus	1758	S	3	Acanthuridae	Acanthurus	bahianus
Acanthurus bahianus	1713	S	1	Acanthuridae	Acanthurus	bahianus
Acanthurus bahianus	1674	S	1	Acanthuridae	Acanthurus	bahianus
Acanthurus bahianus	2164	S	2	Acanthuridae	Acanthurus	bahianus
Acanthurus bahianus	810	S	1	Acanthuridae	Acanthurus	bahianus
Acanthurus bahianus	1796	S	1	Acanthuridae	Acanthurus	bahianus
Acanthurus bahianus	1629	S	9	Acanthuridae	Acanthurus	bahianus
Acanthurus bahianus	1656	S	2	Acanthuridae	Acanthurus	bahianus
Acanthurus bahianus	2902	S	2	Acanthuridae	Acanthurus	bahianus
Acanthurus bahianus	1731	S	4	Acanthuridae	Acanthurus	bahianus
Acanthurus bahianus	1934	S	2	Acanthuridae	Acanthurus	bahianus
Acanthurus bahianus	1585	S	2	Acanthuridae	Acanthurus	bahianus
Acanthurus bahianus	1965	S	2	Acanthuridae	Acanthurus	bahianus
Acanthurus bahianus	1888	S	1	Acanthuridae	Acanthurus	bahianus
Acanthurus bahianus	2011	S	3	Acanthuridae	Acanthurus	bahianus
Acanthurus bahianus	2096	S	2	Acanthuridae	Acanthurus	bahianus
Acanthurus bahianus	1728	S	4	Acanthuridae	Acanthurus	bahianus
Acanthurus bahianus	1967	S	3	Acanthuridae	Acanthurus	bahianus
Acanthurus bahianus	1971	S	1	Acanthuridae	Acanthurus	bahianus
Acanthurus bahianus	2919	S	4	Acanthuridae	Acanthurus	bahianus
Acanthurus bahianus	1774	S	2	Acanthuridae	Acanthurus	bahianus
Acanthurus bahianus	1786	S	2	Acanthuridae	Acanthurus	bahianus
Acanthurus bahianus	1507	S	1	Acanthuridae	Acanthurus	bahianus
Acanthurus bahianus	2000	S	1	Acanthuridae	Acanthurus	bahianus
Acanthurus bahianus	1803	S	1	Acanthuridae	Acanthurus	bahianus
Acanthurus bahianus	1949	S	2	Acanthuridae	Acanthurus	bahianus
Acanthurus bahianus	1732	S	52	Acanthuridae	Acanthurus	bahianus
Acanthurus bahianus	2028	S	1	Acanthuridae	Acanthurus	bahianus
Acanthurus bahianus	1920	S	5	Acanthuridae	Acanthurus	bahianus
Acanthurus bahianus	1664	S	1	Acanthuridae	Acanthurus	bahianus
Acanthurus bahianus	1936	S	1	Acanthuridae	Acanthurus	bahianus
Acanthurus bahianus	1512	S	3	Acanthuridae	Acanthurus	bahianus
Acanthurus bahianus	2078	S	2	Acanthuridae	Acanthurus	bahianus
Acanthurus bahianus	1486	S	1	Acanthuridae	Acanthurus	bahianus
Acanthurus bahianus	1965	S	3	Acanthuridae	Acanthurus	bahianus
Acanthurus bahianus	2090	S	7	Acanthuridae	Acanthurus	bahianus
Acanthurus bahianus	2913	S	1	Acanthuridae	Acanthurus	bahianus
Acanthurus bahianus	1779	S	1	Acanthuridae	Acanthurus	bahianus
Acanthurus bahianus	2020	S	1	Acanthuridae	Acanthurus	bahianus
Acanthurus bahianus	1811	S	1	Acanthuridae	Acanthurus	bahianus
Acanthurus bahianus	1506	S	4	Acanthuridae	Acanthurus	bahianus
Acanthurus bahianus	1946	S	5	Acanthuridae	Acanthurus	bahianus
Acanthurus bahianus	2046	S	3	Acanthuridae	Acanthurus	bahianus
Acanthurus bahianus	1725	S	3	Acanthuridae	Acanthurus	bahianus
Acanthurus bahianus	2146	S	5	Acanthuridae	Acanthurus	bahianus
Acanthurus bahianus	1893	S	1	Acanthuridae	Acanthurus	bahianus
Acanthurus bahianus	1782	S	4	Acanthuridae	Acanthurus	bahianus
Acanthurus bahianus	1806	S	1	Acanthuridae	Acanthurus	bahianus
Acanthurus bahianus	1697	S	2	Acanthuridae	Acanthurus	bahianus
Acanthurus bahianus	1546	S	1	Acanthuridae	Acanthurus	bahianus
Acanthurus bahianus	1606	S	1	Acanthuridae	Acanthurus	bahianus
Acanthurus bahianus	1705	S	1	Acanthuridae	Acanthurus	bahianus
Acanthurus bahianus	1807	S	1	Acanthuridae	Acanthurus	bahianus
Acanthurus bahianus	1723	S	4	Acanthuridae	Acanthurus	bahianus
Acanthurus bahianus	1653	S	3	Acanthuridae	Acanthurus	bahianus
Acanthurus bahianus	1935	S	1	Acanthuridae	Acanthurus	bahianus
Acanthurus bahianus	2149	S	1	Acanthuridae	Acanthurus	bahianus
Acanthurus bahianus	1568	S	2	Acanthuridae	Acanthurus	bahianus
Acanthurus bahianus	1935	S	3	Acanthuridae	Acanthurus	bahianus
Acanthurus bahianus	1797	S	2	Acanthuridae	Acanthurus	bahianus
Acanthurus bahianus	1903	S	1	Acanthuridae	Acanthurus	bahianus
Acanthurus bahianus	1797	S	1	Acanthuridae	Acanthurus	bahianus
Acanthurus bahianus	1778	S	4	Acanthuridae	Acanthurus	bahianus
Acanthurus bahianus	1773	S	4	Acanthuridae	Acanthurus	bahianus
Acanthurus bahianus	1785	S	3	Acanthuridae	Acanthurus	bahianus
Acanthurus bahianus	1630	S	2	Acanthuridae	Acanthurus	bahianus
Acanthurus bahianus	1887	S	2	Acanthuridae	Acanthurus	bahianus
Acanthurus bahianus	1890	S	1	Acanthuridae	Acanthurus	bahianus
Acanthurus bahianus	1466	S	1	Acanthuridae	Acanthurus	bahianus
Acanthurus bahianus	2051	S	4	Acanthuridae	Acanthurus	bahianus
Acanthurus bahianus	1888	S	9	Acanthuridae	Acanthurus	bahianus
Acanthurus bahianus	2093	S	3	Acanthuridae	Acanthurus	bahianus
Acanthurus bahianus	1666	S	1	Acanthuridae	Acanthurus	bahianus
Acanthurus bahianus	1667	S	1	Acanthuridae	Acanthurus	bahianus
Acanthurus bahianus	1718	S	1	Acanthuridae	Acanthurus	bahianus
Acanthurus bahianus	1629	S	2	Acanthuridae	Acanthurus	bahianus
Acanthurus bahianus	1891	S	1	Acanthuridae	Acanthurus	bahianus
Acanthurus bahianus	1645	S	3	Acanthuridae	Acanthurus	bahianus
Acanthurus bahianus	2131	S	5	Acanthuridae	Acanthurus	bahianus
Acanthurus bahianus	1795	S	2	Acanthuridae	Acanthurus	bahianus
Acanthurus bahianus	1793	S	2	Acanthuridae	Acanthurus	bahianus
Acanthurus bahianus	1902	S	1	Acanthuridae	Acanthurus	bahianus
Acanthurus bahianus	1506	S	2	Acanthuridae	Acanthurus	bahianus
Acanthurus bahianus	1683	S	1	Acanthuridae	Acanthurus	bahianus
Acanthurus bahianus	1506	S	3	Acanthuridae	Acanthurus	bahianus
Acanthurus bahianus	1606	S	1	Acanthuridae	Acanthurus	bahianus
Acanthurus bahianus	1853	S	1	Acanthuridae	Acanthurus	bahianus
Acanthurus bahianus	2047	S	7	Acanthuridae	Acanthurus	bahianus
Acanthurus bahianus	1646	S	3	Acanthuridae	Acanthurus	bahianus
Acanthurus bahianus	1859	S	2	Acanthuridae	Acanthurus	bahianus
Acanthurus bahianus	2901	S	2	Acanthuridae	Acanthurus	bahianus
Acanthurus bahianus	1629	S	1	Acanthuridae	Acanthurus	bahianus
Acanthurus bahianus	1901	S	1	Acanthuridae	Acanthurus	bahianus
Acanthurus bahianus	1731	S	5	Acanthuridae	Acanthurus	bahianus
Acanthurus bahianus	1472	S	1	Acanthuridae	Acanthurus	bahianus
Acanthurus bahianus	1735	S	6	Acanthuridae	Acanthurus	bahianus
Acanthurus bahianus	1610	S	1	Acanthuridae	Acanthurus	bahianus
Acanthurus bahianus	2106	S	2	Acanthuridae	Acanthurus	bahianus
Acanthurus bahianus	2043	S	3	Acanthuridae	Acanthurus	bahianus
Acanthurus bahianus	1676	S	1	Acanthuridae	Acanthurus	bahianus
Acanthurus bahianus	1728	S	3	Acanthuridae	Acanthurus	bahianus
Acanthurus bahianus	1872	S	1	Acanthuridae	Acanthurus	bahianus
Acanthurus bahianus	2916	S	1	Acanthuridae	Acanthurus	bahianus
Acanthurus bahianus	1803	S	2	Acanthuridae	Acanthurus	bahianus
Acanthurus bahianus	1510	S	1	Acanthuridae	Acanthurus	bahianus
Acanthurus bahianus	2951	S	1	Acanthuridae	Acanthurus	bahianus
Acanthurus bahianus	1705	S	1	Acanthuridae	Acanthurus	bahianus
Acanthurus bahianus	2098	S	2	Acanthuridae	Acanthurus	bahianus
Acanthurus bahianus	1936	S	3	Acanthuridae	Acanthurus	bahianus
Acanthurus bahianus	1980	S	7	Acanthuridae	Acanthurus	bahianus
Acanthurus bahianus	1715	S	1	Acanthuridae	Acanthurus	bahianus
Acanthurus bahianus	1797	S	1	Acanthuridae	Acanthurus	bahianus
Acanthurus bahianus	2902	S	3	Acanthuridae	Acanthurus	bahianus
Acanthurus bahianus	1729	S	2	Acanthuridae	Acanthurus	bahianus
Acanthurus bahianus	2946	S	4	Acanthuridae	Acanthurus	bahianus
Acanthurus bahianus	2051	S	1	Acanthuridae	Acanthurus	bahianus
Acanthurus bahianus	1965	S	3	Acanthuridae	Acanthurus	bahianus
Acanthurus bahianus	2033	S	2	Acanthuridae	Acanthurus	bahianus
Acanthurus bahianus	2050	S	3	Acanthuridae	Acanthurus	bahianus
Acanthurus bahianus	2931	S	2	Acanthuridae	Acanthurus	bahianus
Acanthurus bahianus	1556	S	1	Acanthuridae	Acanthurus	bahianus
Acanthurus bahianus	1644	S	6	Acanthuridae	Acanthurus	bahianus
Acanthurus bahianus	1674	S	5	Acanthuridae	Acanthurus	bahianus
Acanthurus bahianus	2015	S	4	Acanthuridae	Acanthurus	bahianus
Acanthurus bahianus	1675	S	2	Acanthuridae	Acanthurus	bahianus
Acanthurus bahianus	1525	S	3	Acanthuridae	Acanthurus	bahianus
Acanthurus bahianus	2076	S	1	Acanthuridae	Acanthurus	bahianus
Acanthurus bahianus	1780	S	2	Acanthuridae	Acanthurus	bahianus
Acanthurus bahianus	1641	S	2	Acanthuridae	Acanthurus	bahianus
Acanthurus bahianus	2969	S	16	Acanthuridae	Acanthurus	bahianus
Acanthurus bahianus	2097	S	3	Acanthuridae	Acanthurus	bahianus
Acanthurus bahianus	1595	S	2	Acanthuridae	Acanthurus	bahianus
Acanthurus bahianus	2084	S	2	Acanthuridae	Acanthurus	bahianus
Acanthurus bahianus	1503	S	2	Acanthuridae	Acanthurus	bahianus
Acanthurus bahianus	1894	S	1	Acanthuridae	Acanthurus	bahianus
Acanthurus bahianus	1574	S	2	Acanthuridae	Acanthurus	bahianus
Acanthurus bahianus	1708	S	4	Acanthuridae	Acanthurus	bahianus
Acanthurus bahianus	2011	S	2	Acanthuridae	Acanthurus	bahianus
Acanthurus bahianus	1471	S	4	Acanthuridae	Acanthurus	bahianus
Acanthurus bahianus	1943	S	4	Acanthuridae	Acanthurus	bahianus
Acanthurus bahianus	1687	S	3	Acanthuridae	Acanthurus	bahianus
Acanthurus bahianus	739	S	1	Acanthuridae	Acanthurus	bahianus
Acanthurus bahianus	2098	S	2	Acanthuridae	Acanthurus	bahianus
Acanthurus bahianus	1722	S	1	Acanthuridae	Acanthurus	bahianus
Acanthurus bahianus	1887	S	3	Acanthuridae	Acanthurus	bahianus
Acanthurus bahianus	2035	S	1	Acanthuridae	Acanthurus	bahianus
Acanthurus bahianus	1506	S	2	Acanthuridae	Acanthurus	bahianus
Acanthurus bahianus	2050	S	3	Acanthuridae	Acanthurus	bahianus
Acanthurus bahianus	1975	S	3	Acanthuridae	Acanthurus	bahianus
Acanthurus bahianus	2156	S	1	Acanthuridae	Acanthurus	bahianus
Acanthurus bahianus	1800	S	1	Acanthuridae	Acanthurus	bahianus
Acanthurus bahianus	1974	S	1	Acanthuridae	Acanthurus	bahianus
Acanthurus bahianus	1547	S	2	Acanthuridae	Acanthurus	bahianus
Acanthurus bahianus	1965	S	1	Acanthuridae	Acanthurus	bahianus
Acanthurus bahianus	1532	S	1	Acanthuridae	Acanthurus	bahianus
Acanthurus bahianus	1718	S	1	Acanthuridae	Acanthurus	bahianus
Acanthurus bahianus	1642	S	1	Acanthuridae	Acanthurus	bahianus
Acanthurus bahianus	1758	S	2	Acanthuridae	Acanthurus	bahianus
Acanthurus bahianus	2076	S	3	Acanthuridae	Acanthurus	bahianus
Acanthurus bahianus	1582	S	1	Acanthuridae	Acanthurus	bahianus
Acanthurus bahianus	2946	S	2	Acanthuridae	Acanthurus	bahianus
Acanthurus bahianus	2034	S	1	Acanthuridae	Acanthurus	bahianus
Acanthurus bahianus	1574	S	4	Acanthuridae	Acanthurus	bahianus
Acanthurus bahianus	1562	S	2	Acanthuridae	Acanthurus	bahianus
Acanthurus bahianus	1757	S	2	Acanthuridae	Acanthurus	bahianus
Acanthurus bahianus	1729	S	7	Acanthuridae	Acanthurus	bahianus
Acanthurus bahianus	2953	S	1	Acanthuridae	Acanthurus	bahianus
Acanthurus bahianus	1689	S	3	Acanthuridae	Acanthurus	bahianus
Acanthurus bahianus	2931	S	2	Acanthuridae	Acanthurus	bahianus
Acanthurus bahianus	1656	S	3	Acanthuridae	Acanthurus	bahianus
Acanthurus bahianus	2038	S	2	Acanthuridae	Acanthurus	bahianus
Acanthurus bahianus	1595	S	1	Acanthuridae	Acanthurus	bahianus
Acanthurus bahianus	1893	S	3	Acanthuridae	Acanthurus	bahianus
Acanthurus bahianus	1970	S	7	Acanthuridae	Acanthurus	bahianus
Acanthurus bahianus	1511	S	3	Acanthuridae	Acanthurus	bahianus
Acanthurus bahianus	1776	S	3	Acanthuridae	Acanthurus	bahianus
Acanthurus bahianus	2048	S	1	Acanthuridae	Acanthurus	bahianus
Acanthurus bahianus	1656	S	3	Acanthuridae	Acanthurus	bahianus
Acanthurus bahianus	1504	S	1	Acanthuridae	Acanthurus	bahianus
Acanthurus bahianus	1757	S	2	Acanthuridae	Acanthurus	bahianus
Acanthurus bahianus	2940	S	4	Acanthuridae	Acanthurus	bahianus
Acanthurus bahianus	1621	S	1	Acanthuridae	Acanthurus	bahianus
Acanthurus bahianus	1780	S	10	Acanthuridae	Acanthurus	bahianus
Acanthurus bahianus	1724	S	4	Acanthuridae	Acanthurus	bahianus
Acanthurus bahianus	1862	S	1	Acanthuridae	Acanthurus	bahianus
Acanthurus bahianus	2905	S	1	Acanthuridae	Acanthurus	bahianus
Acanthurus bahianus	1707	S	4	Acanthuridae	Acanthurus	bahianus
Acanthurus bahianus	1723	S	1	Acanthuridae	Acanthurus	bahianus
Acanthurus bahianus	2089	S	1	Acanthuridae	Acanthurus	bahianus
Acanthurus bahianus	1707	S	1	Acanthuridae	Acanthurus	bahianus
Acanthurus bahianus	1672	S	3	Acanthuridae	Acanthurus	bahianus
Acanthurus bahianus	1652	S	1	Acanthuridae	Acanthurus	bahianus
Acanthurus bahianus	1658	S	6	Acanthuridae	Acanthurus	bahianus
Acanthurus bahianus	1888	S	1	Acanthuridae	Acanthurus	bahianus
Acanthurus bahianus	1510	S	3	Acanthuridae	Acanthurus	bahianus
Acanthurus bahianus	2913	S	6	Acanthuridae	Acanthurus	bahianus
Acanthurus bahianus	2946	S	1	Acanthuridae	Acanthurus	bahianus
Acanthurus bahianus	1580	S	1	Acanthuridae	Acanthurus	bahianus
Acanthurus bahianus	2165	S	2	Acanthuridae	Acanthurus	bahianus
Acanthurus bahianus	1777	S	4	Acanthuridae	Acanthurus	bahianus
Acanthurus bahianus	1807	S	5	Acanthuridae	Acanthurus	bahianus
Acanthurus bahianus	2163	S	1	Acanthuridae	Acanthurus	bahianus
Acanthurus bahianus	2163	S	2	Acanthuridae	Acanthurus	bahianus
Acanthurus bahianus	2090	S	14	Acanthuridae	Acanthurus	bahianus
Acanthurus bahianus	1648	S	1	Acanthuridae	Acanthurus	bahianus
Acanthurus bahianus	1507	S	1	Acanthuridae	Acanthurus	bahianus
Acanthurus bahianus	1602	S	3	Acanthuridae	Acanthurus	bahianus
Acanthurus bahianus	1664	S	5	Acanthuridae	Acanthurus	bahianus
Acanthurus bahianus	1470	S	2	Acanthuridae	Acanthurus	bahianus
Acanthurus bahianus	1758	S	1	Acanthuridae	Acanthurus	bahianus
Acanthurus bahianus	1525	S	21	Acanthuridae	Acanthurus	bahianus
Acanthurus bahianus	1805	S	4	Acanthuridae	Acanthurus	bahianus
Acanthurus bahianus	1570	S	34	Acanthuridae	Acanthurus	bahianus
Acanthurus bahianus	1973	S	2	Acanthuridae	Acanthurus	bahianus
Acanthurus bahianus	1776	S	8	Acanthuridae	Acanthurus	bahianus
Acanthurus bahianus	2091	S	3	Acanthuridae	Acanthurus	bahianus
Acanthurus bahianus	1853	S	2	Acanthuridae	Acanthurus	bahianus
Acanthurus bahianus	740	S	4	Acanthuridae	Acanthurus	bahianus
Acanthurus bahianus	1887	S	1	Acanthuridae	Acanthurus	bahianus
Acanthurus bahianus	2008	S	1	Acanthuridae	Acanthurus	bahianus
Acanthurus bahianus	2902	S	2	Acanthuridae	Acanthurus	bahianus
Acanthurus bahianus	1780	S	4	Acanthuridae	Acanthurus	bahianus
Acanthurus bahianus	1612	S	1	Acanthuridae	Acanthurus	bahianus
Acanthurus bahianus	1568	S	2	Acanthuridae	Acanthurus	bahianus
Acanthurus bahianus	1927	S	3	Acanthuridae	Acanthurus	bahianus
Acanthurus bahianus	2066	S	4	Acanthuridae	Acanthurus	bahianus
Acanthurus bahianus	2157	S	1	Acanthuridae	Acanthurus	bahianus
Acanthurus bahianus	1721	S	2	Acanthuridae	Acanthurus	bahianus
Acanthurus bahianus	2011	S	1	Acanthuridae	Acanthurus	bahianus
Acanthurus bahianus	2104	S	1	Acanthuridae	Acanthurus	bahianus
Acanthurus bahianus	1604	S	1	Acanthuridae	Acanthurus	bahianus
Acanthurus bahianus	2043	S	4	Acanthuridae	Acanthurus	bahianus
Acanthurus bahianus	1980	S	3	Acanthuridae	Acanthurus	bahianus
Acanthurus bahianus	1519	S	1	Acanthuridae	Acanthurus	bahianus
Acanthurus bahianus	1966	S	1	Acanthuridae	Acanthurus	bahianus
Acanthurus bahianus	1707	S	1	Acanthuridae	Acanthurus	bahianus
Acanthurus bahianus	1725	S	3	Acanthuridae	Acanthurus	bahianus
Acanthurus bahianus	1779	S	2	Acanthuridae	Acanthurus	bahianus
Acanthurus bahianus	1660	S	5	Acanthuridae	Acanthurus	bahianus
Acanthurus bahianus	1977	S	2	Acanthuridae	Acanthurus	bahianus
Acanthurus bahianus	1539	S	2	Acanthuridae	Acanthurus	bahianus
Acanthurus bahianus	1811	S	4	Acanthuridae	Acanthurus	bahianus
Acanthurus bahianus	1679	S	2	Acanthuridae	Acanthurus	bahianus
Acanthurus bahianus	1715	S	3	Acanthuridae	Acanthurus	bahianus
Acanthurus bahianus	1683	S	42	Acanthuridae	Acanthurus	bahianus
Acanthurus bahianus	1586	S	4	Acanthuridae	Acanthurus	bahianus
Acanthurus bahianus	1759	S	2	Acanthuridae	Acanthurus	bahianus
Acanthurus bahianus	2084	S	1	Acanthuridae	Acanthurus	bahianus
Acanthurus bahianus	1936	S	3	Acanthuridae	Acanthurus	bahianus
Acanthurus bahianus	1819	S	2	Acanthuridae	Acanthurus	bahianus
Acanthurus bahianus	2901	S	1	Acanthuridae	Acanthurus	bahianus
Acanthurus bahianus	1893	S	3	Acanthuridae	Acanthurus	bahianus
Acanthurus bahianus	1759	S	4	Acanthuridae	Acanthurus	bahianus
Acanthurus bahianus	1980	S	4	Acanthuridae	Acanthurus	bahianus
Acanthurus bahianus	1777	S	6	Acanthuridae	Acanthurus	bahianus
Acanthurus bahianus	2970	S	103	Acanthuridae	Acanthurus	bahianus
Acanthurus bahianus	1595	S	2	Acanthuridae	Acanthurus	bahianus
Acanthurus bahianus	2905	S	5	Acanthuridae	Acanthurus	bahianus
Acanthurus bahianus	2130	S	2	Acanthuridae	Acanthurus	bahianus
Acanthurus bahianus	2047	S	3	Acanthuridae	Acanthurus	bahianus
Acanthurus bahianus	1757	S	2	Acanthuridae	Acanthurus	bahianus
Acanthurus bahianus	1892	S	1	Acanthuridae	Acanthurus	bahianus
Acanthurus bahianus	1722	S	1	Acanthuridae	Acanthurus	bahianus
Acanthurus bahianus	1610	S	4	Acanthuridae	Acanthurus	bahianus
Acanthurus bahianus	2091	S	3	Acanthuridae	Acanthurus	bahianus
Acanthurus bahianus	1880	S	1	Acanthuridae	Acanthurus	bahianus
Acanthurus bahianus	1529	S	1	Acanthuridae	Acanthurus	bahianus
Acanthurus bahianus	2934	S	2	Acanthuridae	Acanthurus	bahianus
Acanthurus bahianus	2945	S	3	Acanthuridae	Acanthurus	bahianus
Acanthurus bahianus	1883	S	2	Acanthuridae	Acanthurus	bahianus
Acanthurus bahianus	2131	S	7	Acanthuridae	Acanthurus	bahianus
Acanthurus bahianus	2104	S	1	Acanthuridae	Acanthurus	bahianus
Acanthurus bahianus	1519	S	26	Acanthuridae	Acanthurus	bahianus
Acanthurus bahianus	1616	S	4	Acanthuridae	Acanthurus	bahianus
Acanthurus bahianus	2095	S	3	Acanthuridae	Acanthurus	bahianus
Acanthurus bahianus	1614	S	1	Acanthuridae	Acanthurus	bahianus
Acanthurus bahianus	2146	S	2	Acanthuridae	Acanthurus	bahianus
Acanthurus bahianus	1894	S	3	Acanthuridae	Acanthurus	bahianus
Acanthurus bahianus	1583	S	1	Acanthuridae	Acanthurus	bahianus
Acanthurus bahianus	1896	S	4	Acanthuridae	Acanthurus	bahianus
Acanthurus bahianus	2049	S	1	Acanthuridae	Acanthurus	bahianus
Acanthurus bahianus	1687	S	2	Acanthuridae	Acanthurus	bahianus
Acanthurus bahianus	1539	S	10	Acanthuridae	Acanthurus	bahianus
Acanthurus bahianus	1734	S	3	Acanthuridae	Acanthurus	bahianus
Acanthurus bahianus	1611	S	6	Acanthuridae	Acanthurus	bahianus
[truncated: 155,419 more rows]
